# Supplementary material for: Identification of the Eutrema salsugineum EsMYB90 gene important for anthocyanin biosynthesis
Source: BMC Plant Biol. 2020 Apr 28;20:186. doi: 10.1186/s12870-020-02391-7 (PMC7189703; doi:10.1186/s12870-020-02391-7)
Supplement: Supplementary file 2 — Additional file 2. Differentially expressed genes (DEGs) that meet log2 Fold Change ≥1 or ≤ − 1 and a Padj ≤0.05 in RNA-Seq of EsMYB90 transgenic tobacco. [file 12870_2020_2391_MOESM2_ESM.xlsx]

## Sheet: Sheet1
GeneID(Accession number)	Length	WT-Expression	T-Expression	log2FoldChange(T/WT)	Padj	Up/Down-Regulation	Pvalue	Symbol	Cellular Component	Molecular Function	Biological Process	Kegg Orthology	Nr Description
107821565	2543	425.884	47.6502	-3.15991	2.68444e-11	Down	1.14294e-13	LOC107821565	NA	NA	NA	K01807//ribose 5-phosphate isomerase A [EC:5.3.1.6]	gi|698443961|ref|XP_009765494.1|//PREDICTED: metal-nicotianamine transporter YSL2-like isoform X1 [Nicotiana sylvestris];gi|698443986|ref|XP_009765519.1|//PREDICTED: metal-nicotianamine transporter YSL2-like isoform X2 [Nicotiana sylvestris]
107802464	927	113.267	31.1261	-1.86353	0.00160135	Down	4.34724e-05	LOC107802464	NA	NA	NA	K13993//HSP20 family protein	gi|697120434|ref|XP_009614185.1|//PREDICTED: 17.5 kDa class I heat shock protein-like isoform X1 [Nicotiana tomentosiformis];gi|697120436|ref|XP_009614186.1|//PREDICTED: 17.5 kDa class I heat shock protein-like isoform X2 [Nicotiana tomentosiformis]
107806359	1462	14.6378	80.1516	2.45304	3.2701e-05	Up	4.90496e-07	LOC107806359	NA	GO:0004674//protein serine/threonine kinase activity;GO:0005524//ATP binding	GO:0006468//protein phosphorylation	K04368//mitogen-activated protein kinase kinase 1 [EC:2.7.12.2]	gi|698511042|ref|XP_009800646.1|//PREDICTED: mitogen-activated protein kinase kinase 6 isoform X1 [Nicotiana sylvestris]
107783854	1905	203.865	445.351	1.12733	0.013259	Up	0.000532668	LOC107783854	GO:0009507//chloroplast	GO:0003849//3-deoxy-7-phosphoheptulonate synthase activity	GO:0008652//cellular amino acid biosynthetic process;GO:0009423//chorismate biosynthetic process;GO:0009073//aromatic amino acid family biosynthetic process	K01626//3-deoxy-7-phosphoheptulonate synthase [EC:2.5.1.54]	gi|698494593|ref|XP_009793481.1|//PREDICTED: phospho-2-dehydro-3-deoxyheptonate aldolase 1, chloroplastic-like [Nicotiana sylvestris]
107820933	1829	58.1852	261.151	2.16616	7.52534e-07	Up	7.53974e-09	LOC107820933	NA	NA	NA	NA	gi|697143061|ref|XP_009625639.1|//PREDICTED: uncharacterized protein LOC104116481 [Nicotiana tomentosiformis]
107803224	1426	105.477	44.1538	-1.25632	0.0281229	Down	0.00133359	LOC107803224	NA	NA	NA	K10147//protein phosphatase 1D [EC:3.1.3.16];K19704//protein phosphatase PTC1 [EC:3.1.3.16];K17506//protein phosphatase 1L [EC:3.1.3.16];K19477//cGMP-dependent protein kinase 2 [EC:2.7.11.12]	gi|698524286|ref|XP_009758950.1|//PREDICTED: probable protein phosphatase 2C 34 [Nicotiana sylvestris]
107813304	908	32.4607	7.4032	-2.13247	0.0148001	Down	0.000612793	LOC107813304	NA	NA	NA	K13448//calcium-binding protein CML;K01148//poly(A)-specific ribonuclease [EC:3.1.13.4]	gi|698477183|ref|XP_009785827.1|//PREDICTED: uncharacterized CRM domain-containing protein At3g25440, chloroplastic-like [Nicotiana sylvestris]
107779999	1157	134.544	291.275	1.1143	0.00632055	Up	0.000219359	LOC107779999	NA	GO:0005509//calcium ion binding	NA	K13448//calcium-binding protein CML	gi|697181275|ref|XP_009599623.1|//PREDICTED: probable calcium-binding protein CML15 [Nicotiana tomentosiformis]
107830760	1180	103.234	20.629	-2.32317	6.07486e-05	Down	9.94245e-07	LOC107830760	NA	NA	NA	K15382//solute carrier family 50 (sugar transporter)	gi|698514651|ref|XP_009802194.1|//PREDICTED: bidirectional sugar transporter SWEET12-like isoform X1 [Nicotiana sylvestris]
107774765	1330	195.609	88.2625	-1.1481	0.0109876	Down	0.000424034	LOC107774765	NA	NA	NA	K09060//plant G-box-binding factor	gi|698512046|ref|XP_009801058.1|//PREDICTED: basic leucine zipper 9 [Nicotiana sylvestris]
107801263	1775	58.2922	127.652	1.13085	0.0430137	Up	0.00230014	LOC107801263	NA	GO:0016210//naringenin-chalcone synthase activity	GO:0009813//flavonoid biosynthetic process	K00660//chalcone synthase [EC:2.3.1.74]	gi|698544698|ref|XP_009767152.1|//PREDICTED: chalcone synthase G-like [Nicotiana sylvestris]
107816692	1735	1029.3	208.831	-2.30126	9.52302e-14	Down	2.90143e-16	LOC107816692	NA	NA	NA	K04733//interleukin-1 receptor-associated kinase 4 [EC:2.7.11.1]	gi|697170432|ref|XP_009594135.1|//PREDICTED: probable receptor-like protein kinase At5g47070 [Nicotiana tomentosiformis]
107806746	1744	22.4586	69.677	1.63341	0.0307131	Up	0.00149841	LOC107806746	NA	NA	NA	NA	gi|697184524|ref|XP_009601278.1|//PREDICTED: uncharacterized protein LOC104096598 [Nicotiana tomentosiformis]
107761855	1995	105.883	223.217	1.07598	0.0133572	Up	0.000537657	LOC107761855	NA	NA	NA	K11584//serine/threonine-protein phosphatase 2A regulatory subunit B'	gi|697130529|ref|XP_009619322.1|//PREDICTED: serine/threonine protein phosphatase 2A 57 kDa regulatory subunit B' iota isoform [Nicotiana tomentosiformis]
107797332	3409	24.7511	110.515	2.15868	0.000255156	Up	5.15707e-06	LOC107797332	NA	NA	NA	K05747//Wiskott-Aldrich syndrome protein;K02184//formin 2	gi|697103972|ref|XP_009605790.1|//PREDICTED: protein CHUP1, chloroplastic-like [Nicotiana tomentosiformis]
107803268	1943	322.851	146.779	-1.13723	0.00748752	Down	0.000269037	LOC107803268	NA	NA	NA	K20495//long-chain fatty acid omega-monooxygenase [EC:1.14.13.205]	gi|697140664|ref|XP_009624434.1|//PREDICTED: uncharacterized protein LOC104115490 isoform X1 [Nicotiana tomentosiformis]
107799506	562	19.5486	2.34598	-3.0588	0.000776918	Down	1.86635e-05	LOC107799506	NA	NA	NA	K13126//polyadenylate-binding protein	gi|698482821|ref|XP_009788304.1|//PREDICTED: polyadenylate-binding protein-interacting protein 9-like isoform X3 [Nicotiana sylvestris]
107817233	1519	49.1508	14.8775	-1.72409	0.0391112	Down	0.00203978	LOC107817233	NA	NA	NA	K08241//jasmonate O-methyltransferase [EC:2.1.1.141]	gi|698509663|ref|XP_009800035.1|//PREDICTED: jasmonate O-methyltransferase-like [Nicotiana sylvestris]
107814983	1567	64.067	159.531	1.31618	0.00913173	Up	0.000340643	LOC107814983	NA	NA	NA	K06276//3-phosphoinositide dependent protein kinase-1 [EC:2.7.11.1];K18643//katanin p80 WD40 repeat-containing subunit B1	gi|697094902|ref|XP_009608612.1|//PREDICTED: uncharacterized protein LOC104102574 [Nicotiana tomentosiformis]
107786481	1080	13.4488	74.6019	2.47173	0.000795981	Up	1.92147e-05	LOC107786481	NA	NA	NA	NA	gi|698505906|ref|XP_009798379.1|//PREDICTED: protein POLYCHOME-like [Nicotiana sylvestris]
107760441	719	550.393	220.488	-1.31976	9.77702e-05	Down	1.73955e-06	LOC107760441	NA	NA	NA	NA	gi|697114881|ref|XP_009611361.1|//PREDICTED: putative glycine-rich cell wall structural protein 1 [Nicotiana tomentosiformis]
107761249	1762	1137.83	558.15	-1.02756	0.00241239	Down	7.01075e-05	LOC107761249	NA	NA	NA	K12135//zinc finger protein CONSTANS	gi|697189608|ref|XP_009603861.1|//PREDICTED: zinc finger protein CONSTANS-LIKE 16-like [Nicotiana tomentosiformis]
107763740	1718	502.53	185.422	-1.4384	0.000340851	Down	7.22465e-06	LOC107763740	NA	NA	NA	K15397//3-ketoacyl-CoA synthase [EC:2.3.1.199]	gi|698478063|ref|XP_009786212.1|//PREDICTED: 3-ketoacyl-CoA synthase 6 [Nicotiana sylvestris]
107806421	2600	103.017	9.30558	-3.46864	1.05252e-08	Down	6.55745e-11	LOC107806421	NA	NA	NA	K13862//solute carrier family 4 (sodium borate transporter), member 11;K06573//solute carrier family 4 (anion exchanger), member 1	gi|697142094|ref|XP_009625163.1|//PREDICTED: boron transporter 4-like [Nicotiana tomentosiformis]
107790708	937	60.9418	200.938	1.72125	0.000471533	Up	1.03973e-05	LOC107790708	NA	NA	NA	K00850//6-phosphofructokinase 1 [EC:2.7.1.11];K19748//RAB6-interacting golgin	gi|697163747|ref|XP_009590693.1|//PREDICTED: uncharacterized protein LOC104087837 [Nicotiana tomentosiformis]
107789855	1825	273.237	56.0069	-2.28648	5.11537e-07	Down	4.81545e-09	LOC107789855	NA	NA	NA	K13508//glycerol-3-phosphate acyltransferase [EC:2.3.1.15]	gi|698500911|ref|XP_009796182.1|//PREDICTED: glycerol-3-phosphate 2-O-acyltransferase 6 [Nicotiana sylvestris]
107781975	2949	38.4093	276.406	2.84726	4.10083e-08	Up	2.92333e-10	LOC107781975	NA	NA	NA	NA	gi|697146624|ref|XP_009627457.1|//PREDICTED: uncharacterized protein LOC104118001 isoform X2 [Nicotiana tomentosiformis]
107762696	1187	16.093	71.7384	2.15631	0.00159193	Up	4.31545e-05	LOC107762696	NA	NA	NA	K08486//syntaxin 1B/2/3	gi|697134739|ref|XP_009621415.1|//PREDICTED: syntaxin-112-like [Nicotiana tomentosiformis]
107767317	1464	244.749	98.5821	-1.3119	0.00210614	Down	6.00557e-05	LOC107767317	NA	NA	NA	K14709//solute carrier family 39 (zinc transporter), member 1/2/3	gi|698497078|ref|XP_009794548.1|//PREDICTED: zinc transporter 8-like [Nicotiana sylvestris]
107772249	2808	70.838	25.3696	-1.48142	0.0241046	Down	0.0011082	LOC107772249	GO:0016021//integral component of membrane	GO:0050664//oxidoreductase activity, acting on NAD(P)H, oxygen as acceptor;GO:0004601//peroxidase activity;GO:0005509//calcium ion binding	GO:0098869//cellular oxidant detoxification;GO:0055114//oxidation-reduction process	K13447//respiratory burst oxidase [EC:1.6.3.- 1.11.1.-]	gi|697114175|ref|XP_009610988.1|//PREDICTED: respiratory burst oxidase homolog protein D-like isoform X2 [Nicotiana tomentosiformis];gi|697114179|ref|XP_009610990.1|//PREDICTED: respiratory burst oxidase homolog protein D-like isoform X4 [Nicotiana tomentosiformis];gi|697114173|ref|XP_009610987.1|//PREDICTED: respiratory burst oxidase homolog protein D-like isoform X1 [Nicotiana tomentosiformis];…
107763721	868	164.136	72.9431	-1.17005	0.0290677	Down	0.00139088	LOC107763721	NA	NA	NA	NA	gi|698539942|ref|XP_009765596.1|//PREDICTED: uncharacterized protein LOC104217138 isoform X2 [Nicotiana sylvestris]
107813367	805	2816.87	146.76	-4.26256	4.8889e-47	Down	2.48255e-50	LOC107813367	NA	NA	NA	NA	gi|697167153|ref|XP_009592421.1|//PREDICTED: hornerin-like [Nicotiana tomentosiformis]
107814834	2114	76.3934	170.652	1.15954	0.0393683	Up	0.00205744	LOC107814834	NA	NA	NA	K16297//serine carboxypeptidase-like clade II [EC:3.4.16.-]	gi|698506527|ref|XP_009798650.1|//PREDICTED: serine carboxypeptidase-like 42 isoform X1 [Nicotiana sylvestris]
107810980	5038	20.5413	100.729	2.29388	0.000372043	Up	7.94919e-06	LOC107810980	NA	NA	NA	K16743//abnormal spindle-like microcephaly-associated protein	gi|698441927|ref|XP_009762348.1|//PREDICTED: abnormal spindle-like microcephaly-associated protein homolog isoform X1 [Nicotiana sylvestris];gi|698441940|ref|XP_009762359.1|//PREDICTED: abnormal spindle-like microcephaly-associated protein homolog isoform X3 [Nicotiana sylvestris]
107782066	1782	256.252	93.33	-1.45715	0.00118609	Down	3.05313e-05	LOC107782066	NA	NA	NA	K00924//null;K02882//large subunit ribosomal protein L18Ae;K01381//saccharopepsin [EC:3.4.23.25]	gi|698523473|ref|XP_009758547.1|//PREDICTED: aspartic proteinase PCS1 [Nicotiana sylvestris]
107831800	3715	17.4201	59.0947	1.76228	0.0138956	Up	0.000563943	LOC107831800	GO:0043229//intracellular organelle	GO:0008168//methyltransferase activity;GO:0005488//binding	GO:0016571//histone methylation	K11420//euchromatic histone-lysine N-methyltransferase [EC:2.1.1.43]	gi|697183132|ref|XP_009600586.1|//PREDICTED: histone-lysine N-methyltransferase, H3 lysine-9 specific SUVH1-like [Nicotiana tomentosiformis]
107804373	741	113.332	44.2325	-1.35738	0.0154187	Down	0.000642619	LOC107804373	NA	NA	NA	NA	gi|311893231|dbj|BAJ25787.1|//putative PR-10 type pathogenesis-related protein [Nicotiana tabacum]
107782846	888	50.4577	13.0698	-1.94884	0.0128568	Down	0.00051149	LOC107782846	NA	NA	NA	K04733//interleukin-1 receptor-associated kinase 4 [EC:2.7.11.1]	gi|698421322|ref|XP_009772909.1|//PREDICTED: uncharacterized protein LOC104223199 [Nicotiana sylvestris]
107795499	2563	163.934	407.912	1.31514	0.0103375	Up	0.00039468	LOC107795499	NA	NA	NA	K02210//DNA replication licensing factor MCM7 [EC:3.6.4.12]	gi|698432910|ref|XP_009796730.1|//PREDICTED: DNA replication licensing factor MCM7 [Nicotiana sylvestris]
107770918	2813	60.2059	158.741	1.39869	0.0238097	Up	0.00109159	LOC107770918	NA	NA	NA	K00558//DNA (cytosine-5)-methyltransferase 1 [EC:2.1.1.37]	gi|697143038|ref|XP_009625627.1|//PREDICTED: DNA (cytosine-5)-methyltransferase CMT3-like isoform X1 [Nicotiana tomentosiformis]
107786877	1656	165.012	733.254	2.15174	4.27832e-08	Up	3.06657e-10	LOC107786877	GO:0005874//microtubule;GO:0005737//cytoplasm	GO:0005200//structural constituent of cytoskeleton;GO:0005525//GTP binding;GO:0003924//GTPase activity	GO:0007017//microtubule-based process	K07375//tubulin beta	gi|698534816|ref|XP_009763987.1|//PREDICTED: tubulin beta-8 chain-like [Nicotiana sylvestris]
107787636	963	66.99	2.54465	-4.71841	9.4519e-11	Down	4.3381e-13	LOC107787636	NA	NA	NA	NA	gi|697178119|ref|XP_009598037.1|//PREDICTED: uncharacterized protein LOC104093915 [Nicotiana tomentosiformis]
107771395	1332	7.84321	178.15	4.5055	4.15298e-17	Up	8.75985e-20	LOC107771395	NA	NA	NA	K01581//ornithine decarboxylase [EC:4.1.1.17]	gi|698554596|ref|XP_009770261.1|//PREDICTED: ornithine decarboxylase-like [Nicotiana sylvestris]
107790822	1050	19.5832	155.094	2.98545	1.99548e-09	Up	1.13362e-11	LOC107790822	NA	NA	NA	NA	gi|698496125|ref|XP_009794132.1|//PREDICTED: uncharacterized protein LOC104240927 [Nicotiana sylvestris]
107761181	1643	43.4826	126.668	1.54255	0.00228535	Up	6.60584e-05	LOC107761181	NA	NA	NA	NA	gi|719993320|ref|XP_010253850.1|//PREDICTED: uncharacterized protein LOC104595003 [Nelumbo nucifera]
107806243	2024	167.587	75.6748	-1.14702	0.0198391	Down	0.000869088	LOC107806243	GO:0005886//plasma membrane	GO:0004722//protein serine/threonine phosphatase activity	GO:0006470//protein dephosphorylation	K17500//integrin-linked kinase-associated serine/threonine phosphatase 2C [EC:3.1.3.16];K19704//protein phosphatase PTC1 [EC:3.1.3.16];K17506//protein phosphatase 1L [EC:3.1.3.16]	gi|697144947|ref|XP_009626600.1|//PREDICTED: probable protein phosphatase 2C 5 [Nicotiana tomentosiformis]
107767725	1402	19.461	3.33256	-2.54588	0.00768257	Down	0.000277432	LOC107767725	NA	NA	NA	NA	gi|698465484|ref|XP_009782683.1|//PREDICTED: uncharacterized protein LOC104231392 [Nicotiana sylvestris]
107817130	1252	142.977	383.187	1.42227	0.000158758	Up	2.98591e-06	LOC107817130	NA	NA	NA	K11446//histone demethylase JARID1 [EC:1.14.11.-]	gi|698578620|ref|XP_009776803.1|//PREDICTED: PHD finger protein ALFIN-LIKE 4-like [Nicotiana sylvestris]
107795221	958	2.81773	33.8866	3.58811	2.11199e-05	Up	3.01937e-07	LOC107795221	NA	NA	NA	K14173//alpha-farnesene synthase [EC:4.2.3.46]	gi|697143083|ref|XP_009625650.1|//PREDICTED: alpha-farnesene synthase-like [Nicotiana tomentosiformis]
107803103	1478	79.3192	190.878	1.26691	0.0140508	Up	0.00057381	LOC107803103	NA	NA	NA	K07767//katanin p60 ATPase-containing subunit A1 [EC:3.6.4.3]	gi|697173732|ref|XP_009595792.1|//PREDICTED: katanin p60 ATPase-containing subunit A-like 2 {ECO:0000255|HAMAP-Rule:MF_03025} isoform X2 [Nicotiana tomentosiformis];gi|697173730|ref|XP_009595791.1|//PREDICTED: katanin p60 ATPase-containing subunit A-like 2 {ECO:0000255|HAMAP-Rule:MF_03025} isoform X1 [Nicotiana tomentosiformis]
107808473	3566	36.3718	98.1963	1.43285	0.0208094	Up	0.0009287	LOC107808473	NA	NA	NA	K10398//kinesin family member 11	gi|697176508|ref|XP_009597210.1|//PREDICTED: 125 kDa kinesin-related protein-like [Nicotiana tomentosiformis]
107820648	553	40.0009	4.34069	-3.20404	6.3241e-05	Down	1.04245e-06	LOC107820648	NA	NA	NA	NA	gi|698489614|ref|XP_009791349.1|//PREDICTED: protein RADIALIS-like 5 [Nicotiana sylvestris]
107779295	2149	504.611	1556.25	1.62484	7.25363e-10	Up	3.78251e-12	LOC107779295	GO:0016021//integral component of membrane	GO:0005215//transporter activity	GO:0006810//transport	K12347//natural resistance-associated macrophage protein	gi|697124709|ref|XP_009616361.1|//PREDICTED: metal transporter Nramp3-like [Nicotiana tomentosiformis]
107800418	2291	209.229	76.1882	-1.45744	0.000727304	Down	1.73012e-05	LOC107800418	GO:0016021//integral component of membrane;GO:0005886//plasma membrane	GO:0015171//amino acid transmembrane transporter activity	GO:0003333//amino acid transmembrane transport	K13946//auxin influx carrier (AUX1 LAX family)	gi|698426915|ref|XP_009787627.1|//PREDICTED: auxin transporter-like protein 4 [Nicotiana sylvestris]
107821818	3793	76.3067	14.5941	-2.38642	6.55577e-05	Down	1.09338e-06	LOC107821818	NA	NA	NA	K14833//nucleolar complex protein 2	gi|697185143|ref|XP_009601595.1|//PREDICTED: protein NLP9-like [Nicotiana tomentosiformis]
107761627	2503	374.63	184.311	-1.02333	0.0137795	Down	0.000557616	LOC107761627	NA	NA	NA	K20887//xyloglucan glycosyltransferase 4 [EC:2.4.1.-]	gi|698479408|ref|XP_009786792.1|//PREDICTED: xyloglucan glycosyltransferase 4 [Nicotiana sylvestris]
107824458	1762	283.158	122.088	-1.21369	0.00461746	Down	0.000149701	LOC107824458	NA	GO:0004185//serine-type carboxypeptidase activity	GO:0006508//proteolysis	K16298//serine carboxypeptidase-like clade IV [EC:3.4.16.-]	gi|698574936|ref|XP_009775797.1|//PREDICTED: serine carboxypeptidase-like [Nicotiana sylvestris]
107817755	1202	37.628	4.33533	-3.11759	0.000136172	Down	2.53717e-06	LOC107817755	GO:0005783//endoplasmic reticulum;GO:0016021//integral component of membrane;GO:0005886//plasma membrane	GO:0010329//auxin efflux transmembrane transporter activity	GO:0010315//auxin efflux;GO:0055085//transmembrane transport;GO:0009926//auxin polar transport;GO:0010252//auxin homeostasis	K13947//auxin efflux carrier family	gi|697156647|ref|XP_009587078.1|//PREDICTED: putative auxin efflux carrier component 8 [Nicotiana tomentosiformis];gi|698437896|ref|XP_009804213.1|//PREDICTED: putative auxin efflux carrier component 8 [Nicotiana sylvestris]
107771538	1232	101.785	24.6898	-2.04355	0.000160757	Down	3.02663e-06	LOC107771538	NA	NA	NA	K01953//asparagine synthase (glutamine-hydrolysing) [EC:6.3.5.4];K13783//MFS transporter, OPA family, solute carrier family 37 (glycerol-3-phosphate transporter), member 1/2	gi|698498205|ref|XP_009795020.1|//PREDICTED: stem-specific protein TSJT1 [Nicotiana sylvestris]
107831658	1734	34.6166	124.289	1.84417	0.00203303	Up	5.70576e-05	LOC107831658	NA	NA	NA	K18183//cytochrome c oxidase assembly protein subunit 19;K15601//lysine-specific demethylase 3 [EC:1.14.11.-]	gi|698494281|ref|XP_009793343.1|//PREDICTED: uncharacterized protein LOC104240253 [Nicotiana sylvestris]
107774963	1261	17.8737	367.547	4.36202	3.73692e-29	Up	3.94113e-32	LOC107774963	NA	NA	NA	K01051//pectinesterase [EC:3.1.1.11]	gi|698547384|ref|XP_009768018.1|//PREDICTED: probable pectinesterase 68 [Nicotiana sylvestris]
107762531	3879	1200.79	433.627	-1.46945	7.36275e-07	Down	7.31932e-09	LOC107762531	NA	NA	NA	K20715//phototropin [EC:2.7.11.1]	gi|698520243|ref|XP_009804992.1|//PREDICTED: LOW QUALITY PROTEIN: phototropin-1 [Nicotiana sylvestris]
107781925	1211	65.6662	158.813	1.27411	0.0485607	Up	0.00267937	LOC107781925	NA	NA	NA	K20777//exonuclease 3'-5' domain-containing protein 2 [EC:3.1.11.1]	gi|698476760|ref|XP_009785659.1|//PREDICTED: Werner Syndrome-like exonuclease [Nicotiana sylvestris]
107764094	849	17.4222	117.783	2.75714	7.01653e-08	Up	5.31701e-10	LOC107764094	NA	NA	GO:0007094//mitotic spindle assembly checkpoint	K02537//mitotic spindle assembly checkpoint protein MAD2	gi|697180818|ref|XP_009599393.1|//PREDICTED: mitotic spindle checkpoint protein MAD2 [Nicotiana tomentosiformis]
107788916	1909	882.851	259.425	-1.76685	3.91826e-07	Down	3.55844e-09	LOC107788916	NA	NA	NA	K00517//null;K15399//cytochrome P450 family 77 subfamily A polypeptide 6 [EC:1.14.-.-]	gi|697112243|ref|XP_009609997.1|//PREDICTED: cytochrome P450 77A1-like [Nicotiana tomentosiformis]
107826974	2023	208.861	42.7256	-2.28937	7.03437e-06	Down	8.88879e-08	LOC107826974	NA	GO:0016787//hydrolase activity	GO:0016042//lipid catabolic process	K16815//calcium-independent phospholipase A2-gamma	gi|698440847|ref|XP_009760706.1|//PREDICTED: patatin-like protein 6 isoform X1 [Nicotiana sylvestris]
107797861	1214	23.3104	110.149	2.24042	4.6465e-05	Up	7.28709e-07	LOC107797861	NA	NA	NA	K11592//endoribonuclease Dicer [EC:3.1.26.-];K10532//heparan-alpha-glucosaminide N-acetyltransferase [EC:2.3.1.78]	gi|698541939|ref|XP_009766254.1|//PREDICTED: protein FAM179B [Nicotiana sylvestris]
107803371	1033	61.7493	181.445	1.55504	0.0015867	Up	4.29817e-05	LOC107803371	NA	NA	NA	K00850//6-phosphofructokinase 1 [EC:2.7.1.11];K19748//RAB6-interacting golgin	gi|698506214|ref|XP_009798512.1|//PREDICTED: uncharacterized protein LOC104244734 [Nicotiana sylvestris]
107819084	1575	7.00291	58.9968	3.07461	9.32378e-06	Up	1.21277e-07	LOC107819084	NA	NA	NA	K10638//E3 ubiquitin-protein ligase UHRF1 [EC:2.3.2.27];K20779//E3 ubiquitin-protein ligase RNF168 [EC:2.3.2.27]	gi|697162473|ref|XP_009590033.1|//PREDICTED: putative E3 ubiquitin-protein ligase RING1a [Nicotiana tomentosiformis]
107814679	1257	7.2004	36.257	2.33211	0.00432599	Up	0.000138501	LOC107814679	NA	NA	NA	NA	gi|697184631|ref|XP_009601334.1|//PREDICTED: F-box only protein 13 [Nicotiana tomentosiformis]
107768346	1159	26.1958	81.7172	1.64131	0.048433	Up	0.00266939	LOC107768346	NA	NA	NA	K20721//reticulon-1	gi|697175158|ref|XP_009596514.1|//PREDICTED: reticulon-like protein B8 [Nicotiana tomentosiformis]
107770885	2497	381.226	98.7246	-1.94917	7.60587e-06	Down	9.65551e-08	LOC107770885	NA	NA	NA	K13600//chlorophyllide a oxygenase [EC:1.14.13.122]	gi|697146361|ref|XP_009627331.1|//PREDICTED: chlorophyllide a oxygenase, chloroplastic-like [Nicotiana tomentosiformis]
107804110	1905	30.6696	8.21968	-1.89966	0.0377397	Down	0.0019363	LOC107804110	NA	NA	NA	K12261//2-hydroxyacyl-CoA lyase 1 [EC:4.1.-.-];K01904//4-coumarate--CoA ligase [EC:6.2.1.12];K18660//malonyl-CoA/methylmalonyl-CoA synthetase [EC:6.2.1.-]	gi|698445341|ref|XP_009767710.1|//PREDICTED: LOW QUALITY PROTEIN: 4-coumarate--CoA ligase-like 10 [Nicotiana sylvestris]
107766862	1651	140.109	40.323	-1.79688	0.000213317	Down	4.16201e-06	LOC107766862	NA	NA	NA	K07874//Ras-related protein Rab-1A;K00801//farnesyl-diphosphate farnesyltransferase [EC:2.5.1.21]	gi|697181994|ref|XP_009599994.1|//PREDICTED: WAT1-related protein At3g28050-like [Nicotiana tomentosiformis]
107803623	2420	136.821	44.9941	-1.60448	0.000964905	Down	2.40086e-05	LOC107803623	NA	NA	NA	K13418//somatic embryogenesis receptor kinase 1 [EC:2.7.10.1 2.7.11.1];K04733//interleukin-1 receptor-associated kinase 4 [EC:2.7.11.1]	gi|698476404|ref|XP_009785524.1|//PREDICTED: probable LRR receptor-like serine/threonine-protein kinase At5g63710 isoform X1 [Nicotiana sylvestris];gi|698476407|ref|XP_009785525.1|//PREDICTED: probable LRR receptor-like serine/threonine-protein kinase At5g63710 isoform X2 [Nicotiana sylvestris]
107764889	2216	46.1418	11.4567	-2.00988	0.00947427	Down	0.000356011	LOC107764889	NA	NA	NA	NA	gi|698452075|ref|XP_009779140.1|//PREDICTED: uncharacterized protein LOC104228381 [Nicotiana sylvestris]
107785356	765	97.0074	27.7893	-1.80357	0.00283621	Down	8.43628e-05	LOC107785356	NA	NA	NA	NA	gi|697126160|ref|XP_009617115.1|//PREDICTED: transcription factor bHLH61-like isoform X1 [Nicotiana tomentosiformis];gi|697126162|ref|XP_009617116.1|//PREDICTED: transcription factor bHLH61-like isoform X2 [Nicotiana tomentosiformis]
107779245	1743	123.984	46.8207	-1.40494	0.00674871	Down	0.000237983	LOC107779245	NA	NA	NA	K01179//endoglucanase [EC:3.2.1.4];K08869//aarF domain-containing kinase;K17613//calcineurin-binding protein cabin-1	gi|697100285|ref|XP_009590398.1|//PREDICTED: transcription factor DIVARICATA-like [Nicotiana tomentosiformis]
107776264	2886	144.595	40.0667	-1.85155	0.000708096	Down	1.68028e-05	LOC107776264	NA	NA	NA	K04733//interleukin-1 receptor-associated kinase 4 [EC:2.7.11.1]	gi|698564518|ref|XP_009773004.1|//PREDICTED: G-type lectin S-receptor-like serine/threonine-protein kinase At4g27290 isoform X1 [Nicotiana sylvestris]
107826141	1741	151.637	924.652	2.60829	0.00341328	Up	0.000104394	LOC107826141	NA	NA	NA	K13065//shikimate O-hydroxycinnamoyltransferase [EC:2.3.1.133]	gi|698548564|ref|XP_009768370.1|//PREDICTED: acetyl-CoA-benzylalcohol acetyltransferase-like [Nicotiana sylvestris]
107830435	2826	58.8449	152.799	1.37664	0.0131662	Up	0.000527397	LOC107830435	NA	NA	NA	K00889//1-phosphatidylinositol-4-phosphate 5-kinase [EC:2.7.1.68]	gi|697150224|ref|XP_009629318.1|//PREDICTED: phosphatidylinositol 4-phosphate 5-kinase 1-like [Nicotiana tomentosiformis]
107816971	1626	7.35302	59.0556	3.00567	7.77511e-06	Up	9.94628e-08	LOC107816971	NA	NA	NA	K10638//E3 ubiquitin-protein ligase UHRF1 [EC:2.3.2.27];K20779//E3 ubiquitin-protein ligase RNF168 [EC:2.3.2.27]	gi|698532797|ref|XP_009763215.1|//PREDICTED: putative E3 ubiquitin-protein ligase RING1a [Nicotiana sylvestris]
107801752	2105	939.742	385.942	-1.28388	8.15237e-06	Down	1.04926e-07	LOC107801752	NA	NA	NA	NA	gi|697168727|ref|XP_009593251.1|//PREDICTED: uncharacterized protein LOC104089939 [Nicotiana tomentosiformis]
107809700	1212	1013.95	211.731	-2.25968	1.6026e-13	Down	5.10182e-16	LOC107809700	NA	NA	NA	K15382//solute carrier family 50 (sugar transporter)	gi|698497428|ref|XP_009794695.1|//PREDICTED: bidirectional sugar transporter N3-like [Nicotiana sylvestris]
107797663	908	31.9567	242.024	2.92096	2.24559e-08	Up	1.49992e-10	LOC107797663	NA	NA	NA	K14611//solute carrier family 23 (nucleobase transporter), member 1/2;K08234//glyoxylase I family protein	gi|698513136|ref|XP_009801533.1|//PREDICTED: uncharacterized protein LOC104247275 [Nicotiana sylvestris]
107817265	1152	198.929	49.9502	-1.99369	9.92293e-06	Down	1.3004e-07	LOC107817265	NA	NA	NA	K04120//ent-copalyl diphosphate synthase [EC:5.5.1.13]	gi|698485330|ref|XP_009789441.1|//PREDICTED: ent-copalyl diphosphate synthase, chloroplastic-like isoform X1 [Nicotiana sylvestris];gi|698485332|ref|XP_009789442.1|//PREDICTED: ent-copalyl diphosphate synthase, chloroplastic-like isoform X2 [Nicotiana sylvestris];gi|698485334|ref|XP_009789443.1|//PREDICTED: ent-copalyl diphosphate synthase, chloroplastic-like isoform X3 [Nicotiana sylvestris];gi|…
107826007	2463	865.739	372.74	-1.21576	0.0109584	Down	0.000422694	LOC107826007	NA	NA	NA	NA	gi|698479007|ref|XP_009786623.1|//PREDICTED: uncharacterized protein LOC104234713 [Nicotiana sylvestris]
107801801	710	129.327	274.774	1.08722	0.0325591	Up	0.00160627	LOC107801801	NA	NA	NA	K03240//translation initiation factor eIF-2B subunit epsilon	gi|698482500|ref|XP_009788167.1|//PREDICTED: basic leucine zipper and W2 domain-containing protein 2-like [Nicotiana sylvestris]
107797121	1270	39.9267	186.79	2.22599	2.64175e-05	Up	3.84896e-07	LOC107797121	GO:0005622//intracellular	NA	GO:0007034//vacuolar transport	K12191//charged multivesicular body protein 2A	gi|698502711|ref|XP_009796991.1|//PREDICTED: vacuolar protein sorting-associated protein 2 homolog 2 [Nicotiana sylvestris]
107815661	1152	134.115	725.58	2.43567	0.00579703	Up	0.000196321	LOC107815661	NA	NA	NA	K13464//jasmonate ZIM domain-containing protein	gi|698526038|ref|XP_009759848.1|//PREDICTED: protein TIFY 10A [Nicotiana sylvestris]
107826117	1344	636.219	282.02	-1.17373	0.00116301	Down	2.98236e-05	LOC107826117	NA	NA	NA	K08825//dual specificity tyrosine-phosphorylation-regulated kinase 1 [EC:2.7.12.1]	gi|697136346|ref|XP_009622250.1|//PREDICTED: uncharacterized protein LOC104113704 [Nicotiana tomentosiformis]
107814034	2060	38.9	115.922	1.57531	0.00276693	Up	8.20859e-05	LOC107814034	NA	NA	NA	NA	gi|698529505|ref|XP_009761572.1|//PREDICTED: QWRF motif-containing protein 2-like [Nicotiana sylvestris]
107832548	1795	3.74195	27.9027	2.89854	0.000990951	Up	2.47728e-05	LOC107832548	NA	NA	NA	NA	gi|698557343|ref|XP_009770998.1|//PREDICTED: putative UPF0481 protein At3g02645 [Nicotiana sylvestris]
107824441	1593	223.794	74.3348	-1.59006	0.000104318	Down	1.87846e-06	LOC107824441	GO:0005622//intracellular	GO:0005524//ATP binding;GO:0004707//MAP kinase activity	GO:0000165//MAPK cascade	K20600//mitogen-activated protein kinase 4 [EC:2.7.11.24]	gi|697149344|ref|XP_009628879.1|//PREDICTED: mitogen-activated protein kinase homolog MMK2-like [Nicotiana tomentosiformis]
107828074	2836	119.529	239.35	1.00177	0.0217173	Up	0.000976818	LOC107828074	NA	NA	NA	K15015//solute carrier family 32 (vesicular inhibitory amino acid transporter)	gi|697164123|ref|XP_009590876.1|//PREDICTED: vacuolar amino acid transporter 1-like [Nicotiana tomentosiformis]
107784379	2023	315.189	156.653	-1.00864	0.0128815	Down	0.000512974	LOC107784379	NA	NA	NA	K14638//solute carrier family 15 (peptide/histidine transporter), member 3/4	gi|697165630|ref|XP_009591623.1|//PREDICTED: protein NRT1/ PTR FAMILY 6.2-like isoform X1 [Nicotiana tomentosiformis]
107770237	2336	173.661	71.878	-1.27265	0.00563249	Down	0.000189759	LOC107770237	NA	NA	NA	K14486//auxin response factor	gi|698473702|ref|XP_009784518.1|//PREDICTED: auxin response factor 16-like [Nicotiana sylvestris]
107767970	4729	364.551	134.393	-1.43966	8.1903e-05	Down	1.40925e-06	LOC107767970	NA	NA	NA	K20283//golgin subfamily A member 4;K20478//golgin subfamily B member 1	gi|697127123|ref|XP_009617595.1|//PREDICTED: CAP-Gly domain-containing linker protein 1 [Nicotiana tomentosiformis]
107799883	1477	961.571	293.054	-1.71423	6.66027e-09	Down	4.09746e-11	LOC107799883	NA	NA	NA	NA	gi|697189857|ref|XP_009603989.1|//PREDICTED: uncharacterized protein LOC104098861 [Nicotiana tomentosiformis]
107831669	977	18.6473	57.579	1.62658	0.0229527	Up	0.00104673	LOC107831669	NA	NA	NA	NA	gi|698493900|ref|XP_009793184.1|//PREDICTED: GRF1-interacting factor 1 [Nicotiana sylvestris]
107803494	1121	25.0906	73.2851	1.54637	0.025786	Up	0.00120364	LOC107803494	NA	NA	NA	K20721//reticulon-1	gi|698582078|ref|XP_009777726.1|//PREDICTED: reticulon-like protein B8 [Nicotiana sylvestris]
107823247	1478	10.1371	122.489	3.59493	1.33924e-11	Up	5.46659e-14	LOC107823247	NA	GO:0043169//cation binding;GO:0004721//phosphoprotein phosphatase activity;GO:0003824//catalytic activity	NA	K17506//protein phosphatase 1L [EC:3.1.3.16]	gi|698510980|ref|XP_009800621.1|//PREDICTED: probable protein phosphatase 2C 14 isoform X1 [Nicotiana sylvestris];gi|698510982|ref|XP_009800622.1|//PREDICTED: probable protein phosphatase 2C 14 isoform X2 [Nicotiana sylvestris]
107770634	1912	61.58	21.8569	-1.49437	0.0398353	Down	0.0020866	LOC107770634	NA	NA	NA	K01114//phospholipase C [EC:3.1.4.3]	gi|697134262|ref|XP_009621181.1|//PREDICTED: non-specific phospholipase C4-like [Nicotiana tomentosiformis]
107820452	1415	654.27	42.1325	-3.95688	1.37194e-29	Down	1.36653e-32	LOC107820452	NA	NA	NA	K12603//CCR4-NOT transcription complex subunit 6 [EC:3.1.13.4]	gi|698486638|ref|XP_009790038.1|//PREDICTED: metacaspase-3-like [Nicotiana sylvestris]
107824883	1883	42.7023	769.462	4.17146	1.36848e-23	Up	1.97781e-26	LOC107824883	NA	NA	NA	K00422//polyphenol oxidase [EC:1.10.3.1]	gi|697125305|ref|XP_009616674.1|//PREDICTED: polyphenol oxidase E, chloroplastic-like [Nicotiana tomentosiformis]
107799705	2904	172.883	469.487	1.44129	0.0101419	Up	0.000385259	LOC107799705	NA	NA	NA	K02212//DNA replication licensing factor MCM4 [EC:3.6.4.12]	gi|697186383|ref|XP_009602231.1|//PREDICTED: DNA replication licensing factor MCM4 [Nicotiana tomentosiformis]
107811873	2425	115.632	38.1483	-1.59985	0.00517892	Down	0.000171444	LOC107811873	NA	NA	NA	K16670//homeobox protein Meis2;K15613//homeobox protein Meis1	gi|698567873|ref|XP_009773899.1|//PREDICTED: BEL1-like homeodomain protein 1 [Nicotiana sylvestris]
107794102	1082	9.79102	38.3951	1.97139	0.0212074	Up	0.000950155	LOC107794102	NA	NA	NA	K05868//cyclin B	gi|697164469|ref|XP_009591045.1|//PREDICTED: G2/mitotic-specific cyclin-2-like [Nicotiana tomentosiformis]
107792202	1757	95.0166	364.951	1.94145	6.15979e-05	Up	1.00935e-06	LOC107792202	GO:0005634//nucleus	NA	GO:0048316//seed development;GO:0000082//G1/S transition of mitotic cell cycle;GO:0009735//response to cytokinin;GO:0009739//response to gibberellin	K14505//cyclin D3, plant	gi|698553094|ref|XP_009769846.1|//PREDICTED: cyclin-D3-2-like [Nicotiana sylvestris]
107767070	1024	162.904	79.9321	-1.02717	0.0429507	Down	0.00229593	LOC107767070	GO:0016021//integral component of membrane	GO:0005215//transporter activity	GO:0006810//transport	K09873//aquaporin TIP	gi|698519151|ref|XP_009804441.1|//PREDICTED: aquaporin TIP4-1 [Nicotiana sylvestris]
107803297	2027	59.1201	19.7029	-1.58524	0.0300598	Down	0.00145949	LOC107803297	NA	NA	NA	K03695//ATP-dependent Clp protease ATP-binding subunit ClpB	gi|698459071|ref|XP_009781210.1|//PREDICTED: uncharacterized protein LOC104230169 [Nicotiana sylvestris]
107795401	1364	74.3534	11.867	-2.64744	2.09557e-05	Down	2.9877e-07	LOC107795401	NA	NA	NA	K21026//acetylajmaline esterase [EC:3.1.1.80];K01188//beta-glucosidase [EC:3.2.1.21];K00679//phospholipid:diacylglycerol acyltransferase [EC:2.3.1.158];K10960//geranylgeranyl diphosphate/geranylgeranyl-bacteriochlorophyllide a reductase [EC:1.3.1.83 1.3.1.111]	gi|698563894|ref|XP_009772833.1|//PREDICTED: GDSL esterase/lipase EXL3 [Nicotiana sylvestris]
107783426	1754	54.2611	222.511	2.03589	5.23875e-07	Up	4.9623e-09	LOC107783426	NA	NA	NA	K16815//calcium-independent phospholipase A2-gamma	gi|698565882|ref|XP_009773365.1|//PREDICTED: probable inactive patatin-like protein 9 [Nicotiana sylvestris]
107797626	1115	231.59	109.592	-1.07943	0.0287366	Down	0.00136942	LOC107797626	NA	NA	NA	K05605//3-hydroxyisobutyryl-CoA hydrolase [EC:3.1.2.4]	gi|697163242|ref|XP_009590442.1|//PREDICTED: probable esterase KAI2 [Nicotiana tomentosiformis]
107773795	1167	10.3845	48.8938	2.23521	0.00241734	Up	7.02984e-05	LOC107773795	NA	NA	NA	K10398//kinesin family member 11	gi|697162746|ref|XP_009590178.1|//PREDICTED: kinesin-like protein KIF22-A [Nicotiana tomentosiformis]
107768877	3230	2.10185	9.57514	2.18763	0.0469579	Up	0.00256424	LOC107768877	GO:0016021//integral component of membrane	GO:0046872//metal ion binding;GO:0005524//ATP binding;GO:0008553//hydrogen-exporting ATPase activity, phosphorylative mechanism	GO:0006754//ATP biosynthetic process;GO:1902600//hydrogen ion transmembrane transport	K01535//H+-transporting ATPase [EC:3.6.3.6]	gi|697109237|ref|XP_009608474.1|//PREDICTED: ATPase 10, plasma membrane-type isoform X2 [Nicotiana tomentosiformis];gi|697109233|ref|XP_009608472.1|//PREDICTED: ATPase 10, plasma membrane-type isoform X1 [Nicotiana tomentosiformis]
107823939	2040	40.637	317.023	2.96372	1.96235e-12	Up	7.20523e-15	LOC107823939	NA	GO:0010997//anaphase-promoting complex binding;GO:0097027//ubiquitin-protein transferase activator activity	GO:0050790//regulation of catalytic activity	K03363//cell division cycle 20, cofactor of APC complex	gi|697145715|ref|XP_009626994.1|//PREDICTED: cell division cycle 20.2, cofactor of APC complex-like [Nicotiana tomentosiformis]
107797281	1384	1248.79	621.138	-1.00754	0.0486738	Down	0.00269121	LOC107797281	NA	NA	NA	K10457//kelch-like protein 20;K10446//kelch-like protein 8	gi|697164230|ref|XP_009590923.1|//PREDICTED: F-box/kelch-repeat protein At1g15670-like [Nicotiana tomentosiformis]
107815747	887	275.053	111.985	-1.29641	0.0014278	Down	3.78688e-05	LOC107815747	NA	NA	NA	NA	gi|697173503|ref|XP_009595676.1|//PREDICTED: uncharacterized protein LOC104091938 [Nicotiana tomentosiformis]
107762322	658	33.9993	208.099	2.61369	8.63537e-07	Up	8.75309e-09	LOC107762322	NA	NA	NA	NA	gi|698544386|ref|XP_009767046.1|//PREDICTED: uncharacterized protein LOC104218289 [Nicotiana sylvestris]
107760381	4329	1717.87	806.219	-1.09138	0.00258363	Down	7.57533e-05	LOC107760381	NA	NA	NA	K10999//cellulose synthase A [EC:2.4.1.12]	gi|697099035|ref|XP_009629755.1|//PREDICTED: cellulose synthase A catalytic subunit 2 [UDP-forming]-like [Nicotiana tomentosiformis]
107804052	1071	9.50897	50.2371	2.40139	0.00112625	Up	2.8749e-05	LOC107804052	NA	NA	NA	K14548//U3 small nucleolar RNA-associated protein 4	gi|698504032|ref|XP_009797570.1|//PREDICTED: uncharacterized protein LOC104243980 [Nicotiana sylvestris]
107827130	1703	1899.89	607.785	-1.64428	1.81674e-08	Down	1.18864e-10	LOC107827130	NA	NA	NA	K00512//steroid 17alpha-monooxygenase / 17alpha-hydroxyprogesterone deacetylase [EC:1.14.14.19 1.14.14.32];K15472//premnaspirodiene oxygenase [EC:1.14.13.121]	gi|698453765|ref|XP_009780029.1|//PREDICTED: premnaspirodiene oxygenase-like [Nicotiana sylvestris]
107821387	1953	833.848	401.058	-1.05597	0.00118609	Down	3.05148e-05	LOC107821387	NA	NA	NA	K19891//glucan endo-1,3-beta-glucosidase 1/2/3 [EC:3.2.1.39]	gi|698523638|ref|XP_009758632.1|//PREDICTED: glucan endo-1,3-beta-glucosidase 7-like isoform X1 [Nicotiana sylvestris]
107763283	2198	11547.3	5596.42	-1.04498	0.000381133	Down	8.1732e-06	LOC107763283	NA	NA	NA	K02492//glutamyl-tRNA reductase [EC:1.2.1.70]	gi|697188615|ref|XP_009603349.1|//PREDICTED: glutamyl-tRNA reductase 1, chloroplastic-like [Nicotiana tomentosiformis]
107820344	1237	7.76948	36.6458	2.23776	0.0129412	Up	0.000515818	LOC107820344	NA	NA	NA	NA	gi|698522322|ref|XP_009757980.1|//PREDICTED: broad-range acid phosphatase DET1-like [Nicotiana sylvestris]
107790659	2882	102.212	34.3993	-1.57111	0.0100887	Down	0.000382451	LOC107790659	NA	NA	NA	K04733//interleukin-1 receptor-associated kinase 4 [EC:2.7.11.1]	gi|697130335|ref|XP_009619228.1|//PREDICTED: receptor like protein kinase S.2 [Nicotiana tomentosiformis]
107790062	2067	47.4596	14.6608	-1.69474	0.0300518	Down	0.00145851	LOC107790062	NA	NA	NA	K20298//vacuolar protein sorting-associated protein 52	gi|698544197|ref|XP_009766984.1|//PREDICTED: uncharacterized protein LOC104218235 [Nicotiana sylvestris]
107771448	1609	433.331	1564.93	1.85255	8.94526e-13	Up	3.14469e-15	LOC107771448	NA	NA	NA	K05605//3-hydroxyisobutyryl-CoA hydrolase [EC:3.1.2.4]	gi|697182172|ref|XP_009600088.1|//PREDICTED: 3-hydroxyisobutyryl-CoA hydrolase-like protein 5 [Nicotiana tomentosiformis]
107762940	1514	509.437	117.156	-2.12047	1.89067e-08	Down	1.24809e-10	LOC107762940	NA	NA	NA	K21026//acetylajmaline esterase [EC:3.1.1.80]	gi|698503109|ref|XP_009797172.1|//PREDICTED: acetylajmalan esterase-like [Nicotiana sylvestris]
107797382	3802	19.0707	99.2252	2.37935	0.00025554	Up	5.17049e-06	LOC107797382	NA	NA	NA	NA	gi|697187299|ref|XP_009602687.1|//PREDICTED: uncharacterized protein LOC104097776 [Nicotiana tomentosiformis]
107823434	882	1806	94.3487	-4.25865	2.36835e-60	Down	8.32591e-64	LOC107823434	NA	NA	NA	NA	gi|698547641|ref|XP_009768095.1|//PREDICTED: protein SSUH2 homolog [Nicotiana sylvestris]
107808447	642	2.45795	25.9705	3.40135	7.81141e-05	Up	1.33796e-06	LOC107808447	NA	NA	NA	K04733//interleukin-1 receptor-associated kinase 4 [EC:2.7.11.1];K03006//DNA-directed RNA polymerase II subunit RPB1 [EC:2.7.7.6]	gi|698525679|ref|XP_009759663.1|//PREDICTED: early nodulin-like protein 1 [Nicotiana sylvestris]
107785894	1118	13.0389	54.7276	2.06945	0.00891258	Up	0.000329857	LOC107785894	NA	NA	NA	NA	gi|698506497|ref|XP_009798638.1|//PREDICTED: histone H2A.Z-specific chaperone CHZ1 [Nicotiana sylvestris]
107759522	2399	1769.95	557.356	-1.66704	1.62401e-08	Down	1.04668e-10	LOC107759522	GO:0009501//amyloplast;GO:0009569//chloroplast starch grain	GO:0004373//glycogen (starch) synthase activity;GO:0033840//NDP-glucose-starch glucosyltransferase activity	GO:0019252//starch biosynthetic process	K13679//granule-bound starch synthase [EC:2.4.1.242]	gi|697137461|ref|XP_009622832.1|//PREDICTED: granule-bound starch synthase 1, chloroplastic/amyloplastic [Nicotiana tomentosiformis]
107818867	2452	244.258	616.747	1.33627	0.000958881	Up	2.37666e-05	LOC107818867	GO:0005788//endoplasmic reticulum lumen	GO:0005524//ATP binding	NA	K09490//heat shock 70kDa protein 5	gi|698483791|ref|XP_009788736.1|//PREDICTED: luminal-binding protein 4 [Nicotiana sylvestris]
107804548	1300	3.86543	20.3884	2.39905	0.0122513	Up	0.000481421	LOC107804548	NA	NA	NA	K01051//pectinesterase [EC:3.1.1.11]	gi|697181720|ref|XP_009599854.1|//PREDICTED: probable pectinesterase 53 [Nicotiana tomentosiformis]
107819727	3977	70.418	173.687	1.30247	0.0116792	Up	0.00045506	LOC107819727	NA	NA	NA	K06674//structural maintenance of chromosome 2	gi|698559664|ref|XP_009771632.1|//PREDICTED: structural maintenance of chromosomes protein 2-1 [Nicotiana sylvestris]
107794571	1944	49.3794	324.273	2.71523	5.86756e-09	Up	3.56395e-11	LOC107794571	GO:0005634//nucleus	NA	NA	K06627//cyclin A	gi|1064927|emb|CAA63542.1|//cyclin A-like protein [Nicotiana tabacum];gi|697168581|ref|XP_009593177.1|//PREDICTED: cyclin-A1-4 isoform X1 [Nicotiana tomentosiformis]
107823803	3939	1156.89	296.981	-1.96181	2.60649e-11	Down	1.09957e-13	LOC107823803	NA	NA	NA	K20283//golgin subfamily A member 4;K20478//golgin subfamily B member 1	gi|698476452|ref|XP_009785546.1|//PREDICTED: myosin heavy chain, striated muscle-like isoform X1 [Nicotiana sylvestris];gi|698476454|ref|XP_009785547.1|//PREDICTED: myosin heavy chain, striated muscle-like isoform X2 [Nicotiana sylvestris]
107774140	2230	169.473	477.161	1.49342	3.70902e-06	Up	4.36796e-08	LOC107774140	NA	NA	NA	K16302//metal transporter CNNM;K15449//tRNA wybutosine-synthesizing protein 1 [EC:4.1.3.44]	gi|697144214|ref|XP_009626220.1|//PREDICTED: probable methyltransferase PMT15 [Nicotiana tomentosiformis]
107766211	3040	170.168	42.088	-2.01548	5.50475e-05	Down	8.84811e-07	LOC107766211	GO:0016021//integral component of membrane	GO:0005249//voltage-gated potassium channel activity	GO:0071805//potassium ion transmembrane transport	K05391//cyclic nucleotide gated channel, other eukaryote;K04908//potassium voltage-gated channel Eag-related subfamily H member 5	gi|698499839|ref|XP_009795716.1|//PREDICTED: potassium channel AKT2/3-like [Nicotiana sylvestris]
107817900	1817	96.5215	333.166	1.78732	1.0311e-05	Up	1.35931e-07	LOC107817900	NA	NA	NA	K19891//glucan endo-1,3-beta-glucosidase 1/2/3 [EC:3.2.1.39]	gi|697161803|ref|XP_009589694.1|//PREDICTED: glucan endo-1,3-beta-glucosidase 2-like [Nicotiana tomentosiformis]
107822008	2050	46.2347	180.466	1.96468	0.00210189	Up	5.97482e-05	LOC107822008	NA	NA	NA	K01723//hydroperoxide dehydratase [EC:4.2.1.92]	gi|697124045|ref|XP_009616015.1|//PREDICTED: allene oxide synthase, chloroplastic [Nicotiana tomentosiformis]
107782083	1879	3.31808	22.3671	2.75295	0.00353074	Up	0.000109159	LOC107782083	NA	NA	NA	K01696//tryptophan synthase beta chain [EC:4.2.1.20]	gi|697111457|ref|XP_009609605.1|//PREDICTED: tryptophan synthase beta chain 1 [Nicotiana tomentosiformis]
107808306	1378	138.711	543.76	1.97089	0.0494061	Up	0.00274045	LOC107808306	NA	GO:0005524//ATP binding;GO:0004672//protein kinase activity	GO:0006468//protein phosphorylation	NA	gi|697126861|ref|XP_009617458.1|//PREDICTED: probable plastid-lipid-associated protein 14, chloroplastic isoform X2 [Nicotiana tomentosiformis]
107772524	706	11.3789	46.0548	2.01699	0.00991324	Up	0.000374769	LOC107772524	NA	GO:0004364//glutathione transferase activity	GO:0009734//auxin-activated signaling pathway	K00799//glutathione S-transferase [EC:2.5.1.18]	gi|697093503|ref|XP_009612277.1|//PREDICTED: probable glutathione S-transferase parA [Nicotiana tomentosiformis]
107820801	1817	106.618	28.3644	-1.9103	0.00697537	Down	0.00024767	LOC107820801	GO:0005634//nucleus	NA	NA	NA	gi|698559120|ref|XP_009771483.1|//PREDICTED: uncharacterized protein At3g61260 [Nicotiana sylvestris]
107809526	842	16.3617	86.4981	2.40235	4.20068e-05	Up	6.45666e-07	LOC107809526	NA	NA	NA	NA	gi|697156262|ref|XP_009586881.1|//PREDICTED: growth-regulating factor 10-like [Nicotiana tomentosiformis]
107784571	1986	50.4563	201.558	1.99809	1.78078e-06	Up	1.92331e-08	LOC107784571	NA	NA	NA	NA	gi|697103311|ref|XP_009605473.1|//PREDICTED: histone H3.v1-like isoform X2 [Nicotiana tomentosiformis];gi|697103309|ref|XP_009605472.1|//PREDICTED: histone H3.v1-like isoform X1 [Nicotiana tomentosiformis]
107830747	733	141.324	649.599	2.20054	9.85141e-07	Up	1.00819e-08	LOC107830747	GO:0000790//nuclear chromatin;GO:0000786//nucleosome	GO:0003677//DNA binding;GO:0046982//protein heterodimerization activity	GO:0006342//chromatin silencing	K11251//histone H2A	gi|697117748|ref|XP_009612819.1|//PREDICTED: probable histone H2A variant 1 [Nicotiana tomentosiformis]
107797481	1650	352.589	103.861	-1.76334	0.00127072	Down	3.32061e-05	LOC107797481	NA	NA	NA	K13262//isoflavone-7-O-methyltransferase [EC:2.1.1.150];K16040//trans-resveratrol di-O-methyltransferase [EC:2.1.1.240];K13259//2,7,4'-trihydroxyisoflavanone 4'-O-methyltransferase / isoflavone 4'-O-methyltransferase [EC:2.1.1.212 2.1.1.46]	gi|698588198|ref|XP_009779391.1|//PREDICTED: trans-resveratrol di-O-methyltransferase-like [Nicotiana sylvestris]
107765222	2117	17.2775	75.7266	2.13191	0.000704367	Up	1.6673e-05	LOC107765222	NA	NA	NA	K10418//dynein light chain LC8-type;K20826//RNA polymerase II-associated protein 1	gi|698477712|ref|XP_009786056.1|//PREDICTED: rop guanine nucleotide exchange factor 5-like [Nicotiana sylvestris]
107781881	1300	107.05	276.533	1.36917	0.000748509	Up	1.78495e-05	LOC107781881	NA	NA	NA	K17964//leucine-rich PPR motif-containing protein, mitochondrial	gi|697134072|ref|XP_009621089.1|//PREDICTED: uncharacterized GPI-anchored protein At4g28100-like [Nicotiana tomentosiformis]
107782983	1507	7.19945	215.747	4.90531	2.07414e-16	Up	4.5775e-19	LOC107782983	NA	NA	NA	K20716//mitogen-activated protein kinase kinase kinase 17/18	gi|697093825|ref|XP_009629207.1|//PREDICTED: mitogen-activated protein kinase kinase kinase 3-like [Nicotiana tomentosiformis]
107795694	1650	172.665	354.121	1.03627	0.026162	Up	0.00122374	LOC107795694	NA	NA	NA	K15277//solute carrier family 35 (adenosine 3'-phospho 5'-phosphosulfate transporter), member B3	gi|697184504|ref|XP_009601267.1|//PREDICTED: UDP-galactose/UDP-glucose transporter 4-like [Nicotiana tomentosiformis]
107811924	1582	818.157	2085.07	1.34965	6.48352e-06	Up	8.0661e-08	LOC107811924	NA	NA	NA	K15283//solute carrier family 35, member E1	gi|698568183|ref|XP_009773987.1|//PREDICTED: triose phosphate/phosphate translocator, non-green plastid, chloroplastic-like [Nicotiana sylvestris]
107793668	1333	69.1737	153.829	1.15303	0.0440875	Up	0.00237478	LOC107793668	NA	NA	NA	K14759//isochorismate synthase / 2-succinyl-5-enolpyruvyl-6-hydroxy-3-cyclohexene-1-carboxylate synthase / 2-succinyl-6-hydroxy-2,4-cyclohexadiene-1-carboxylate synthase / O-succinylbenzoate synthase [EC:5.4.4.2 2.2.1.9 4.2.99.20 4.2.1.113];K08726//soluble epoxide hydrolase / lipid-phosphate phosphatase [EC:3.3.2.10 3.1.3.76];K10144//RING finger and CHY zinc finger domain-containing protein 1 [EC…	gi|1354849|gb|AAB02006.1|//epoxide hydrolase [Nicotiana tabacum]
107794792	2232	122.162	49.4657	-1.30429	0.0319995	Down	0.00157304	LOC107794792	NA	NA	NA	K18592//gamma-glutamyltranspeptidase / glutathione hydrolase / leukotriene-C4 hydrolase [EC:2.3.2.2 3.4.19.13 3.4.19.14]	gi|698520739|ref|XP_009757182.1|//PREDICTED: gamma-glutamyltranspeptidase 3 [Nicotiana sylvestris]
107773113	513	104.093	316.33	1.60356	6.83441e-06	Up	8.55603e-08	LOC107773113	NA	NA	NA	K02883//large subunit ribosomal protein L18e;K11855//ubiquitin carboxyl-terminal hydrolase 36/42 [EC:3.4.19.12]	gi|697108235|ref|XP_009607969.1|//PREDICTED: 36.4 kDa proline-rich protein-like [Nicotiana tomentosiformis]
107810681	1338	388.273	57.3079	-2.76026	0.00233612	Down	6.77084e-05	LOC107810681	NA	NA	NA	K08235//xyloglucan:xyloglucosyl transferase [EC:2.4.1.207]	gi|698501514|ref|XP_009796455.1|//PREDICTED: xyloglucan endotransglucosylase/hydrolase protein 24-like [Nicotiana sylvestris]
107769555	580	63.628	10.2517	-2.63381	7.19276e-05	Down	1.21342e-06	LOC107769555	NA	NA	NA	K03676//glutaredoxin 3	gi|698565107|ref|XP_009773169.1|//PREDICTED: monothiol glutaredoxin-S1-like [Nicotiana sylvestris]
107767707	6658	41.1718	113.597	1.46419	0.0137774	Up	0.000557264	LOC107767707	NA	NA	NA	NA	gi|698473839|ref|XP_009784550.1|//PREDICTED: uncharacterized protein LOC104232970 isoform X1 [Nicotiana sylvestris];gi|698473843|ref|XP_009784551.1|//PREDICTED: uncharacterized protein LOC104232970 isoform X2 [Nicotiana sylvestris]
107776521	1403	57.1474	171.014	1.58136	0.00178963	Up	4.94226e-05	LOC107776521	NA	NA	NA	K16222//Dof zinc finger protein DOF5.5	gi|698538548|ref|XP_009765174.1|//PREDICTED: dof zinc finger protein DOF5.6-like [Nicotiana sylvestris]
107768598	1784	409.033	1087.59	1.41084	1.52637e-05	Up	2.10762e-07	LOC107768598	NA	NA	NA	NA	gi|698500818|ref|XP_009796142.1|//PREDICTED: BAG family molecular chaperone regulator 7 [Nicotiana sylvestris]
107789890	2123	9.98351	37.392	1.90511	0.0206316	Up	0.000917505	LOC107789890	NA	NA	NA	K01568//pyruvate decarboxylase [EC:4.1.1.1]	gi|697148510|ref|XP_009628441.1|//PREDICTED: pyruvate decarboxylase 1 [Nicotiana tomentosiformis]
107815530	898	819.334	243.438	-1.7509	7.01282e-07	Down	6.93037e-09	LOC107815530	GO:0005634//nucleus	NA	GO:0006355//regulation of transcription, DNA-templated;GO:0009734//auxin-activated signaling pathway	K14484//auxin-responsive protein IAA	gi|697164451|ref|XP_009591035.1|//PREDICTED: auxin-responsive protein IAA7-like [Nicotiana tomentosiformis]
107790569	1213	498.935	11.3039	-5.46396	8.35198e-40	Down	5.87225e-43	LOC107790569	NA	NA	NA	K15382//solute carrier family 50 (sugar transporter)	gi|698481255|ref|XP_009787633.1|//PREDICTED: bidirectional sugar transporter N3-like [Nicotiana sylvestris]
107777068	1282	31.1994	7.85877	-1.98914	0.0249178	Down	0.00115484	LOC107777068	NA	NA	NA	NA	gi|697184297|ref|XP_009601177.1|//PREDICTED: uncharacterized protein LOC104096500 [Nicotiana tomentosiformis]
107819620	2461	2672.54	1235.51	-1.11311	0.00144327	Down	3.84481e-05	LOC107819620	GO:0005783//endoplasmic reticulum;GO:0009506//plasmodesma	GO:0004467//long-chain fatty acid-CoA ligase activity;GO:0031957//very long-chain fatty acid-CoA ligase activity	GO:0050832//defense response to fungus;GO:0010143//cutin biosynthetic process;GO:0010311//lateral root formation;GO:0001676//long-chain fatty acid metabolic process	K01897//long-chain acyl-CoA synthetase [EC:6.2.1.3]	gi|697129149|ref|XP_009618633.1|//PREDICTED: long chain acyl-CoA synthetase 2 [Nicotiana tomentosiformis]
107794252	1285	103.299	41.1081	-1.32934	0.0189658	Down	0.000824705	LOC107794252	NA	NA	NA	NA	gi|697116521|ref|XP_009612176.1|//PREDICTED: uncharacterized protein LOC104105539 [Nicotiana tomentosiformis]
107810849	2459	33.6128	7.03316	-2.25676	0.00728501	Down	0.000260799	LOC107810849	NA	NA	NA	K05349//beta-glucosidase [EC:3.2.1.21]	gi|697131575|ref|XP_009619848.1|//PREDICTED: lysosomal beta glucosidase-like [Nicotiana tomentosiformis]
107805739	1053	97.3996	17.1485	-2.50583	7.63486e-06	Down	9.70722e-08	LOC107805739	NA	NA	NA	K13434//pathogenesis-related genes transcriptional activator PTI6;K09286//EREBP-like factor	gi|697170930|ref|XP_009594389.1|//PREDICTED: ethylene-responsive transcription factor WIN1-like [Nicotiana tomentosiformis]
107811141	772	63.6757	157.017	1.3021	0.0304136	Up	0.0014826	LOC107811141	NA	NA	NA	NA	gi|697152563|ref|XP_009630512.1|//PREDICTED: classical arabinogalactan protein 5-like [Nicotiana tomentosiformis]
107814366	918	736.095	269.044	-1.45205	1.67821e-05	Down	2.3435e-07	LOC107814366	NA	NA	NA	K01051//pectinesterase [EC:3.1.1.11]	gi|698488446|ref|XP_009790824.1|//PREDICTED: 21 kDa protein-like [Nicotiana sylvestris]
107816377	1503	519.22	236.387	-1.13519	0.0135626	Down	0.000548044	LOC107816377	NA	NA	NA	K16573//gamma-tubulin complex component 6	gi|697137254|ref|XP_009622720.1|//PREDICTED: protein PMR5-like [Nicotiana tomentosiformis]
107802920	1177	344.059	142.348	-1.27323	0.0016821	Down	4.6026e-05	LOC107802920	NA	NA	NA	K15382//solute carrier family 50 (sugar transporter)	gi|697143103|ref|XP_009625661.1|//PREDICTED: bidirectional sugar transporter SWEET1-like [Nicotiana tomentosiformis]
107808981	1181	38.1884	6.62491	-2.52716	0.00524479	Down	0.000174034	LOC107808981	NA	NA	NA	K13248//pyridoxal phosphate phosphatase PHOSPHO2 [EC:3.1.3.74]	gi|698541056|ref|XP_009765962.1|//PREDICTED: inorganic pyrophosphatase 1-like [Nicotiana sylvestris]
107830044	1224	26.7399	156.686	2.55081	3.12604e-06	Up	3.59763e-08	LOC107830044	NA	NA	NA	NA	gi|698562918|ref|XP_009772546.1|//PREDICTED: B3 domain-containing protein At3g19184-like [Nicotiana sylvestris]
107776099	647	978.544	40.9144	-4.57996	4.6574e-45	Down	2.72884e-48	LOC107776099	NA	NA	NA	NA	gi|697188470|ref|XP_009603278.1|//PREDICTED: protein RADIALIS-like 1 [Nicotiana tomentosiformis]
107801829	3122	23.8981	164.639	2.78434	1.58944e-08	Up	1.01819e-10	LOC107801829	NA	NA	NA	NA	gi|698526890|ref|XP_009760290.1|//PREDICTED: uncharacterized protein LOC104212655 [Nicotiana sylvestris]
107763851	1364	236.281	1083.1	2.19659	0.0262452	Up	0.00122917	LOC107763851	GO:0005634//nucleus	GO:0003714//transcription corepressor activity	GO:0009611//response to wounding;GO:0031347//regulation of defense response;GO:2000022//regulation of jasmonic acid mediated signaling pathway;GO:1903507//negative regulation of nucleic acid-templated transcription	K13464//jasmonate ZIM domain-containing protein	gi|698501261|ref|XP_009796338.1|//PREDICTED: protein TIFY 10B-like [Nicotiana sylvestris]
107774423	1825	1986.9	829.836	-1.25962	0.00065615	Down	1.53907e-05	LOC107774423	GO:0016021//integral component of membrane	NA	NA	K14209//solute carrier family 36 (proton-coupled amino acid transporter)	gi|698494823|ref|XP_009793584.1|//PREDICTED: amino acid permease 6-like [Nicotiana sylvestris]
107796078	2882	177.106	46.3821	-1.93298	3.79394e-05	Down	5.75738e-07	LOC107796078	NA	NA	NA	K12133//MYB-related transcription factor LHY	gi|698488631|ref|XP_009790908.1|//PREDICTED: protein REVEILLE 1-like isoform X2 [Nicotiana sylvestris];gi|698488629|ref|XP_009790907.1|//PREDICTED: protein REVEILLE 1-like isoform X1 [Nicotiana sylvestris]
107821006	1315	58.9873	320.491	2.44181	1.3528e-10	Up	6.39386e-13	LOC107821006	NA	GO:0004867//serine-type endopeptidase inhibitor activity	GO:0010951//negative regulation of endopeptidase activity	NA	gi|145839445|gb|ABP96802.1|//proteinase inhibitor II [Nicotiana tabacum];gi|698493368|ref|XP_009792960.1|//PREDICTED: uncharacterized protein LOC104239916 [Nicotiana sylvestris];gi|697182886|ref|XP_009600456.1|//PREDICTED: wound-induced proteinase inhibitor 2-like isoform X2 [Nicotiana tomentosiformis]
107824158	1796	166.726	365.202	1.13121	0.0438533	Up	0.00235445	LOC107824158	NA	NA	NA	NA	gi|156763846|emb|CAO99125.1|//putative esterase [Nicotiana tabacum]
107825743	2996	80.8196	236.777	1.55075	0.00373219	Up	0.000116043	LOC107825743	GO:0016021//integral component of membrane;GO:0005789//endoplasmic reticulum membrane	GO:0000155//phosphorelay sensor kinase activity;GO:0051740//ethylene binding;GO:0038199//ethylene receptor activity	GO:0010105//negative regulation of ethylene-activated signaling pathway;GO:0018106//peptidyl-histidine phosphorylation;GO:0023014//signal transduction by protein phosphorylation	K14509//ethylene receptor [EC:2.7.13.-]	gi|5733831|gb|AAC31213.3|//ethylene receptor homolog [Nicotiana tabacum]
107818875	2833	907.33	404.257	-1.16636	0.0013585	Down	3.58185e-05	LOC107818875	NA	NA	NA	NA	gi|698499116|ref|XP_009795408.1|//PREDICTED: uncharacterized protein LOC104242106 [Nicotiana sylvestris]
107761281	1848	106.466	28.9473	-1.8789	0.00033376	Down	7.05225e-06	LOC107761281	GO:0016021//integral component of membrane	NA	NA	K14209//solute carrier family 36 (proton-coupled amino acid transporter);K15015//solute carrier family 32 (vesicular inhibitory amino acid transporter)	gi|697118814|ref|XP_009613346.1|//PREDICTED: lysine histidine transporter 1-like [Nicotiana tomentosiformis]
107790392	1097	52.2645	10.6003	-2.30172	0.00107672	Down	2.72955e-05	LOC107790392	NA	NA	NA	K09422//myb proto-oncogene protein, plant	gi|697140967|ref|XP_009624591.1|//PREDICTED: transcription factor MYB48-like [Nicotiana tomentosiformis]
107816896	1964	122.623	9.1095	-3.75072	1.32926e-11	Down	5.39993e-14	LOC107816896	GO:0016021//integral component of membrane;GO:0005773//vacuole	GO:0015140//malate transmembrane transporter activity	GO:0071423//malate transmembrane transport;GO:0006814//sodium ion transport	K14445//solute carrier family 13 (sodium-dependent dicarboxylate transporter), member 2/3/5	gi|697148735|ref|XP_009628558.1|//PREDICTED: tonoplast dicarboxylate transporter [Nicotiana tomentosiformis]
107764661	687	253.903	67.3508	-1.91451	4.91016e-06	Down	5.99362e-08	LOC107764661	NA	NA	NA	NA	gi|697175480|ref|XP_009596682.1|//PREDICTED: late embryogenesis abundant protein Lea5 [Nicotiana tomentosiformis]
107778290	1080	263.927	701.135	1.40956	0.00560461	Up	0.00018871	LOC107778290	GO:0005634//nucleus	GO:0003677//DNA binding;GO:0030337//DNA polymerase processivity factor activity	GO:0006275//regulation of DNA replication	K04802//proliferating cell nuclear antigen	gi|698585854|ref|XP_009778764.1|//PREDICTED: proliferating cell nuclear antigen [Nicotiana sylvestris]
107803096	509	286.221	1203.87	2.07247	6.07341e-06	Up	7.53215e-08	LOC107803096	GO:0009506//plasmodesma;GO:0009579//thylakoid;GO:0005774//vacuolar membrane;GO:0005730//nucleolus;GO:0005829//cytosol;GO:0005886//plasma membrane;GO:0009507//chloroplast;GO:0000786//nucleosome	GO:0003677//DNA binding;GO:0046982//protein heterodimerization activity	GO:0006334//nucleosome assembly	K11254//histone H4	gi|195617694|gb|ACG30677.1|//histone H4 [Zea mays]
107791272	670	53.9206	137.123	1.34657	0.00655444	Up	0.000229013	LOC107791272	GO:0030286//dynein complex	NA	GO:0007017//microtubule-based process	K10418//dynein light chain LC8-type	gi|697098474|ref|XP_009626872.1|//PREDICTED: dynein light chain LC6, flagellar outer arm-like [Nicotiana tomentosiformis]
107778087	1110	43.6172	13.1584	-1.72892	0.0492743	Down	0.00273115	LOC107778087	NA	NA	NA	K11818//cytochrome P450 family 83 subfamily B polypeptide 1 [EC:1.14.-.-];K20617//cytochrome P450 family 71 subfamily A	gi|460365013|ref|XP_004228400.1|//PREDICTED: cytochrome P450 71A1-like [Solanum lycopersicum]
107822384	5029	65.0259	20.4958	-1.66569	0.030095	Down	0.00146178	LOC107822384	NA	NA	NA	K05665//ATP-binding cassette, subfamily C (CFTR/MRP), member 1	gi|698548661|ref|XP_009768405.1|//PREDICTED: putative ABC transporter C family member 15 isoform X1 [Nicotiana sylvestris];gi|698548664|ref|XP_009768406.1|//PREDICTED: putative ABC transporter C family member 15 isoform X2 [Nicotiana sylvestris]
107821476	419	4.04248	19.4154	2.26389	0.0258726	Up	0.00120819	LOC107821476	NA	NA	NA	NA	gi|698490377|ref|XP_009791683.1|//PREDICTED: high mobility group B protein 6 isoform X1 [Nicotiana sylvestris];gi|698490380|ref|XP_009791684.1|//PREDICTED: high mobility group B protein 6 isoform X2 [Nicotiana sylvestris]
107775508	612	83.7435	31.8187	-1.3961	0.039113	Down	0.00204113	LOC107775508	NA	NA	NA	NA	gi|697165636|ref|XP_009591626.1|//PREDICTED: uncharacterized protein LOC104088621 [Nicotiana tomentosiformis]
107779916	1780	3.85696	19.9448	2.37048	0.0199815	Up	0.000878841	LOC107779916	NA	NA	NA	K13407//fatty acid omega-hydroxylase [EC:1.14.-.-]	gi|697172018|ref|XP_009594945.1|//PREDICTED: cytochrome P450 94A2-like [Nicotiana tomentosiformis]
107766305	1250	1821.32	4085.3	1.16545	0.00669191	Up	0.000235253	LOC107766305	NA	NA	NA	K11275//histone H1/5	gi|698513728|ref|XP_009801795.1|//PREDICTED: histone H1-like [Nicotiana sylvestris]
107789497	2029	63.0818	19.6111	-1.68555	0.0133106	Down	0.000535523	LOC107789497	NA	NA	NA	K00279//cytokinin dehydrogenase [EC:1.5.99.12]	gi|698456208|ref|XP_009780565.1|//PREDICTED: reticuline oxidase-like protein [Nicotiana sylvestris]
107807431	1970	153.096	48.161	-1.6685	0.000625701	Down	1.4591e-05	LOC107807431	NA	NA	NA	K15015//solute carrier family 32 (vesicular inhibitory amino acid transporter)	gi|697115569|ref|XP_009611696.1|//PREDICTED: vacuolar amino acid transporter 1-like isoform X4 [Nicotiana tomentosiformis];gi|697115567|ref|XP_009611695.1|//PREDICTED: vacuolar amino acid transporter 1-like isoform X3 [Nicotiana tomentosiformis];gi|697115559|ref|XP_009611691.1|//PREDICTED: vacuolar amino acid transporter 1-like isoform X1 [Nicotiana tomentosiformis]
107790102	2282	882.234	355.327	-1.31202	0.000181785	Down	3.4687e-06	LOC107790102	GO:0009507//chloroplast	GO:0000287//magnesium ion binding;GO:0102161//copal-8-ol diphosphate synthase activity;GO:0010333//terpene synthase activity	GO:1902243//copal-8-ol diphosphate(3-) biosynthetic process;GO:0016114//terpenoid biosynthetic process;GO:1902247//geranylgeranyl diphosphate catabolic process	K04120//ent-copalyl diphosphate synthase [EC:5.5.1.13]	gi|697147048|ref|XP_009627679.1|//PREDICTED: copal-8-ol diphosphate hydratase, chloroplastic [Nicotiana tomentosiformis]
107805059	3867	188.807	81.6519	-1.20936	0.01171	Down	0.000456569	LOC107805059	NA	NA	NA	K11498//centromeric protein E	gi|698482739|ref|XP_009788269.1|//PREDICTED: kinesin-related protein 4 isoform X1 [Nicotiana sylvestris];gi|698482756|ref|XP_009788277.1|//PREDICTED: kinesin-like protein KIF3A isoform X7 [Nicotiana sylvestris]
107796357	954	104.61	307.652	1.55628	0.000262916	Up	5.34114e-06	LOC107796357	GO:0009507//chloroplast	GO:0003849//3-deoxy-7-phosphoheptulonate synthase activity	GO:0008652//cellular amino acid biosynthetic process;GO:0009423//chorismate biosynthetic process;GO:0009073//aromatic amino acid family biosynthetic process	K01626//3-deoxy-7-phosphoheptulonate synthase [EC:2.5.1.54]	gi|697127733|ref|XP_009617912.1|//PREDICTED: phospho-2-dehydro-3-deoxyheptonate aldolase 1, chloroplastic-like [Nicotiana tomentosiformis]
107816168	3952	35.0374	123.795	1.82099	0.00422405	Up	0.000134884	LOC107816168	NA	NA	NA	NA	gi|698504206|ref|XP_009797648.1|//PREDICTED: chitinase-like protein PB1E7.04c isoform X1 [Nicotiana sylvestris]
107804532	1649	3.45913	23.2484	2.74865	0.00228949	Up	6.62228e-05	LOC107804532	NA	NA	NA	K01931//protein neuralized [EC:2.3.2.27];K15688//E3 ubiquitin-protein ligase MUL1 [EC:2.3.2.27]	gi|697147506|ref|XP_009627915.1|//PREDICTED: uncharacterized protein LOC104118390 isoform X1 [Nicotiana tomentosiformis]
107793459	696	1841.92	544.121	-1.75921	5.56746e-07	Down	5.30628e-09	LOC107793459	NA	NA	NA	NA	gi|697146810|ref|XP_009627556.1|//PREDICTED: uncharacterized protein LOC104118082 isoform X1 [Nicotiana tomentosiformis];gi|697146812|ref|XP_009627557.1|//PREDICTED: uncharacterized protein LOC104118082 isoform X2 [Nicotiana tomentosiformis]
107807702	2842	5.81228	22.9065	1.97858	0.0455434	Up	0.00247257	LOC107807702	NA	NA	NA	K13216//nuclear inhibitor of protein phosphatase 1 [EC:3.1.4.-];K21278//dual specificity protein phosphatase 1 [EC:3.1.3.16 3.1.3.48]	gi|697133224|ref|XP_009620663.1|//PREDICTED: uncharacterized protein LOC104112440 [Nicotiana tomentosiformis]
107794018	1697	55.8369	194.41	1.79981	0.000996348	Up	2.49661e-05	LOC107794018	NA	GO:0004553//hydrolase activity, hydrolyzing O-glycosyl compounds	GO:0005975//carbohydrate metabolic process	K19892//glucan endo-1,3-beta-glucosidase 4 [EC:3.2.1.39];K19891//glucan endo-1,3-beta-glucosidase 1/2/3 [EC:3.2.1.39]	gi|697131401|ref|XP_009619756.1|//PREDICTED: glucan endo-1,3-beta-glucosidase 12 [Nicotiana tomentosiformis]
107759962	1213	10.7607	109.07	3.3414	1.59619e-09	Up	8.88467e-12	LOC107759962	NA	NA	NA	K15731//carboxy-terminal domain RNA polymerase II polypeptide A small phosphatase [EC:3.1.3.16]	gi|697169877|ref|XP_009593846.1|//PREDICTED: probable C-terminal domain small phosphatase [Nicotiana tomentosiformis]
107822855	1682	11.4141	61.6537	2.43338	0.000193233	Up	3.72866e-06	LOC107822855	NA	NA	NA	K05868//cyclin B	gi|849074|dbj|BAA09368.1|//B-type cyclin [Nicotiana tabacum]
107803652	805	45.07	115.896	1.36259	0.0213863	Up	0.000959839	LOC107803652	NA	NA	NA	NA	gi|697140552|ref|XP_009624380.1|//PREDICTED: uncharacterized protein LOC104115453 [Nicotiana tomentosiformis]
107798430	1595	3.34919	15.9749	2.25392	0.0309298	Up	0.001512	LOC107798430	NA	NA	NA	K10638//E3 ubiquitin-protein ligase UHRF1 [EC:2.3.2.27];K20779//E3 ubiquitin-protein ligase RNF168 [EC:2.3.2.27]	gi|698472577|ref|XP_009784288.1|//PREDICTED: LOW QUALITY PROTEIN: putative E3 ubiquitin-protein ligase RING1a [Nicotiana sylvestris]
107829846	2071	153.913	42.8537	-1.84462	4.2799e-05	Down	6.60461e-07	LOC107829846	NA	NA	NA	K03093//RNA polymerase sigma factor	gi|697185248|ref|XP_009601650.1|//PREDICTED: RNA polymerase sigma factor sigE, chloroplastic/mitochondrial [Nicotiana tomentosiformis]
107773785	1671	1210.71	3316.3	1.45372	1.52717e-08	Up	9.69356e-11	LOC107773785	NA	NA	NA	K15400//omega-hydroxypalmitate O-feruloyl transferase [EC:2.3.1.188];K20240//spermidine dicoumaroyl transferase [EC:2.3.1.249]	gi|10798748|dbj|BAB16426.1|//EIG-I24 [Nicotiana tabacum]
107811213	1570	1191.64	467.369	-1.35032	4.28929e-05	Down	6.63473e-07	LOC107811213	NA	NA	NA	K20416//palmitoyl-[glycerolipid] 7-desaturase [EC:1.14.19.42]	gi|697118985|ref|XP_009613437.1|//PREDICTED: palmitoyl-monogalactosyldiacylglycerol delta-7 desaturase, chloroplastic [Nicotiana tomentosiformis]
107785534	1017	8.94298	109.707	3.61675	2.72705e-07	Up	2.38607e-09	LOC107785534	NA	NA	NA	NA	gi|697121905|ref|XP_009614938.1|//PREDICTED: transcription factor bHLH92 [Nicotiana tomentosiformis]
107820916	2374	323.238	764.911	1.2427	0.00207834	Up	5.87708e-05	LOC107820916	NA	GO:0046983//protein dimerization activity	NA	K13422//transcription factor MYC2	gi|296278608|gb|ADH04268.1|//MYC1b transcription factor [Nicotiana tabacum]
107791455	657	1159.06	2691.67	1.21555	0.00715917	Up	0.000255315	LOC107791455	GO:0005634//nucleus;GO:0000786//nucleosome	GO:0003677//DNA binding;GO:0046982//protein heterodimerization activity	NA	K11252//histone H2B	gi|697137705|ref|XP_009622927.1|//PREDICTED: histone H2B.2 [Nicotiana tomentosiformis]
107771516	4994	32.0769	3.92358	-3.03129	0.000194447	Down	3.75587e-06	LOC107771516	NA	NA	NA	K05665//ATP-binding cassette, subfamily C (CFTR/MRP), member 1	gi|697162169|ref|XP_009589885.1|//PREDICTED: putative ABC transporter C family member 15 [Nicotiana tomentosiformis]
107804932	663	16.58	3.23651	-2.35694	0.0192849	Down	0.000840667	LOC107804932	NA	NA	NA	K16904//dCTP diphosphatase [EC:3.6.1.12]	gi|697185637|ref|XP_009601857.1|//PREDICTED: dCTP pyrophosphatase 1-like [Nicotiana tomentosiformis]
107805080	2112	40.8469	11.6701	-1.80741	0.0245071	Down	0.00113119	LOC107805080	NA	NA	NA	K04733//interleukin-1 receptor-associated kinase 4 [EC:2.7.11.1]	gi|697192168|ref|XP_009605162.1|//PREDICTED: G-type lectin S-receptor-like serine/threonine-protein kinase CES101 isoform X3 [Nicotiana tomentosiformis]
107832711	1453	99.9723	32.0914	-1.63934	0.0205047	Down	0.000909696	LOC107832711	NA	NA	NA	K08726//soluble epoxide hydrolase / lipid-phosphate phosphatase [EC:3.3.2.10 3.1.3.76];K10144//RING finger and CHY zinc finger domain-containing protein 1 [EC:2.3.2.27]	gi|697137354|ref|XP_009622776.1|//PREDICTED: bifunctional epoxide hydrolase 2-like [Nicotiana tomentosiformis]
107761867	1983	74.5732	13.4225	-2.474	0.000166499	Down	3.138e-06	LOC107761867	NA	NA	NA	K04733//interleukin-1 receptor-associated kinase 4 [EC:2.7.11.1]	gi|698509059|ref|XP_009799763.1|//PREDICTED: probable receptor-like serine/threonine-protein kinase At5g57670 isoform X1 [Nicotiana sylvestris]
107811468	1451	342.492	157.83	-1.1177	0.00721909	Down	0.000258016	LOC107811468	NA	NA	NA	K08999//uncharacterized protein	gi|698582278|ref|XP_009777780.1|//PREDICTED: bifunctional nuclease 1-like [Nicotiana sylvestris]
107824614	773	49.2731	205.388	2.05948	0.000129665	Up	2.39821e-06	LOC107824614	GO:0005634//nucleus;GO:0009536//plastid;GO:0000786//nucleosome	GO:0003677//DNA binding;GO:0046982//protein heterodimerization activity	NA	K11253//histone H3	gi|565487241|ref|XP_006301260.1|//hypothetical protein CARUB_v10021660mg, partial [Capsella rubella]
107830394	1267	31.2394	3.44278	-3.18172	0.000259954	Down	5.26995e-06	LOC107830394	NA	NA	NA	NA	gi|698517045|ref|XP_009803407.1|//PREDICTED: uncharacterized protein LOC104248781 [Nicotiana sylvestris]
107780877	2025	16.2646	84.7999	2.38233	0.000177596	Up	3.38183e-06	LOC107780877	NA	NA	NA	K20027//palmitoyltransferase ZDHHC1/11 [EC:2.3.1.225]	gi|698442893|ref|XP_009763756.1|//PREDICTED: protein S-acyltransferase 18 [Nicotiana sylvestris]
107760113	1189	128.501	37.0655	-1.79363	0.000610161	Down	1.42167e-05	LOC107760113	NA	NA	NA	K14496//abscisic acid receptor PYR/PYL family	gi|697121831|ref|XP_009614897.1|//PREDICTED: abscisic acid receptor PYL2-like [Nicotiana tomentosiformis]
107804809	1724	1829.24	895.142	-1.03106	0.00155897	Down	4.20782e-05	LOC107804809	NA	NA	NA	K16297//serine carboxypeptidase-like clade II [EC:3.4.16.-]	gi|698497233|ref|XP_009794618.1|//PREDICTED: serine carboxypeptidase-like 26 [Nicotiana sylvestris]
107794987	956	173.725	41.6803	-2.05937	1.09306e-05	Down	1.4538e-07	LOC107794987	NA	NA	NA	K08233//polyneuridine-aldehyde esterase [EC:3.1.1.78]	gi|698567303|ref|XP_009773739.1|//PREDICTED: salicylic acid-binding protein 2-like isoform X1 [Nicotiana sylvestris];gi|698567306|ref|XP_009773740.1|//PREDICTED: methylesterase 3-like isoform X2 [Nicotiana sylvestris]
107765332	2138	25.3264	125.736	2.31168	5.89203e-06	Up	7.2957e-08	LOC107765332	NA	NA	NA	K10418//dynein light chain LC8-type;K20826//RNA polymerase II-associated protein 1	gi|697095652|ref|XP_009612376.1|//PREDICTED: rop guanine nucleotide exchange factor 5-like [Nicotiana tomentosiformis]
107814501	1671	51.289	3.61456	-3.82676	2.57267e-07	Down	2.22588e-09	LOC107814501	GO:0005739//mitochondrion	GO:0052381//tRNA dimethylallyltransferase activity	GO:0006400//tRNA modification	K10760//adenylate dimethylallyltransferase (cytokinin synthase) [EC:2.5.1.27 2.5.1.112]	gi|698518702|ref|XP_009804222.1|//PREDICTED: adenylate isopentenyltransferase 5, chloroplastic-like [Nicotiana sylvestris]
107805952	1489	747.31	166.181	-2.16896	2.66703e-10	Down	1.29685e-12	LOC107805952	NA	NA	NA	K08235//xyloglucan:xyloglucosyl transferase [EC:2.4.1.207]	gi|698420698|ref|XP_009763784.1|//PREDICTED: probable xyloglucan endotransglucosylase/hydrolase protein 28 [Nicotiana sylvestris]
107808936	2803	19.608	71.5302	1.86711	0.00406101	Up	0.000128646	LOC107808936	GO:0005874//microtubule	GO:0005524//ATP binding;GO:0003777//microtubule motor activity;GO:0008017//microtubule binding	GO:0007018//microtubule-based movement	K11498//centromeric protein E	gi|698586518|ref|XP_009778937.1|//PREDICTED: kinesin-related protein 11 [Nicotiana sylvestris]
107793281	1484	70.1792	18.4733	-1.9256	0.00558455	Down	0.000187926	LOC107793281	NA	NA	NA	NA	gi|697192439|ref|XP_009605309.1|//PREDICTED: purine permease 1-like [Nicotiana tomentosiformis]
107802063	2594	224.571	8869.8	5.30366	8.54999e-112	Up	1.00191e-115	LOC107802063	NA	NA	NA	K10775//phenylalanine ammonia-lyase [EC:4.3.1.24]	gi|698496777|ref|XP_009794410.1|//PREDICTED: phenylalanine ammonia-lyase-like [Nicotiana sylvestris]
107807510	677	487.638	236.571	-1.04354	0.00723421	Down	0.000258698	LOC107807510	NA	GO:0008233//peptidase activity;GO:0004869//cysteine-type endopeptidase inhibitor activity	GO:0010951//negative regulation of endopeptidase activity	K13899//cystatin-C	gi|698531886|ref|XP_009762773.1|//PREDICTED: cysteine proteinase inhibitor 1-like [Nicotiana sylvestris]
107822351	3407	17.4796	56.1654	1.68401	0.0285847	Up	0.00135861	LOC107822351	NA	NA	NA	K10683//BRCA1-associated RING domain protein 1	gi|697103286|ref|XP_009605459.1|//PREDICTED: protein BREAST CANCER SUSCEPTIBILITY 1 homolog [Nicotiana tomentosiformis]
107813664	1073	8947.63	4461	-1.00414	0.0402614	Down	0.00212544	LOC107813664	NA	NA	NA	K08909//light-harvesting complex I chlorophyll a/b binding protein 3	gi|698471033|ref|XP_009783947.1|//PREDICTED: chlorophyll a-b binding protein 8, chloroplastic [Nicotiana sylvestris]
107791852	4602	7611.66	3417.75	-1.15517	0.00127072	Down	3.31568e-05	LOC107791852	NA	NA	NA	K03403//magnesium chelatase subunit H [EC:6.6.1.1]	gi|698494599|ref|XP_009793484.1|//PREDICTED: magnesium-chelatase subunit ChlH, chloroplastic [Nicotiana sylvestris]
107826243	1002	29.304	182.19	2.63627	2.32406e-07	Up	1.99716e-09	LOC107826243	NA	NA	NA	NA	gi|698455099|ref|XP_009780315.1|//PREDICTED: uncharacterized protein LOC104229374 [Nicotiana sylvestris]
107761011	2461	6.29419	28.7338	2.19065	0.0190258	Up	0.000828257	LOC107761011	NA	NA	NA	K14754//interferon-induced GTP-binding protein Mx1	gi|698587286|ref|XP_009779141.1|//PREDICTED: dynamin-related protein 4C-like [Nicotiana sylvestris]
107769356	2156	193.343	402.541	1.05797	0.0103599	Up	0.000396171	LOC107769356	NA	NA	GO:0009793//embryo development ending in seed dormancy	K17710//pentatricopeptide repeat domain-containing protein 1	gi|698442378|ref|XP_009762907.1|//PREDICTED: pentatricopeptide repeat-containing protein At4g39620, chloroplastic [Nicotiana sylvestris]
107798924	1878	28.3872	96.0485	1.75852	0.00590484	Up	0.000201126	LOC107798924	NA	NA	NA	K12483//EH domain-containing protein 1	gi|697145606|ref|XP_009626939.1|//PREDICTED: EH domain-containing protein 1-like [Nicotiana tomentosiformis]
107789724	2137	137.316	53.2913	-1.36553	0.0388163	Down	0.00201882	LOC107789724	NA	GO:0005524//ATP binding;GO:0004672//protein kinase activity	GO:0006468//protein phosphorylation	K08867//WNK lysine deficient protein kinase [EC:2.7.11.1]	gi|83281402|gb|AAQ83971.2|//mitogen-activated protein kinase [Nicotiana tabacum];gi|164374639|gb|ABY52426.1|//NN mitogen-activated protein kinase [Nicotiana tabacum]
107800117	1068	242.746	572.247	1.23719	0.000239854	Up	4.74069e-06	LOC107800117	NA	NA	NA	NA	gi|697130930|ref|XP_009619521.1|//PREDICTED: uncharacterized protein At4g00950-like [Nicotiana tomentosiformis]
107774791	2737	18.6161	194.795	3.38734	6.92561e-15	Up	1.83954e-17	LOC107774791	NA	NA	NA	K09338//homeobox-leucine zipper protein	gi|697151099|ref|XP_009629762.1|//PREDICTED: homeobox-leucine zipper protein HDG2-like isoform X2 [Nicotiana tomentosiformis]
107791119	2701	118.22	42.2054	-1.48598	0.00674078	Down	0.000237498	LOC107791119	NA	NA	NA	NA	gi|697174829|ref|XP_009596348.1|//PREDICTED: uncharacterized protein LOC104092442 [Nicotiana tomentosiformis]
107810550	1436	110.891	263.87	1.25069	0.00342799	Up	0.000104911	LOC107810550	NA	NA	NA	K02180//cell cycle arrest protein BUB3	gi|698581063|ref|XP_009777463.1|//PREDICTED: mitotic checkpoint protein BUB3.1 [Nicotiana sylvestris]
107764656	904	1099.35	425.708	-1.36871	0.000771985	Down	1.85149e-05	LOC107764656	NA	NA	NA	NA	gi|697132452|ref|XP_009620274.1|//PREDICTED: plasma membrane-associated cation-binding protein 1-like [Nicotiana tomentosiformis]
107804144	1442	177.717	74.8238	-1.24801	0.00596276	Down	0.000203597	LOC107804144	NA	NA	NA	NA	gi|698497763|ref|XP_009794834.1|//PREDICTED: CASP-like protein 4A3 [Nicotiana sylvestris]
107806197	3037	308.007	133.511	-1.206	0.00388396	Down	0.000121596	LOC107806197	NA	NA	NA	K20478//golgin subfamily B member 1	gi|697144670|ref|XP_009626452.1|//PREDICTED: uncharacterized protein LOC104117151 [Nicotiana tomentosiformis]
107821048	4012	50.5681	131.525	1.37904	0.00904025	Up	0.000335818	LOC107821048	NA	NA	NA	K10901//bloom syndrome protein [EC:3.6.4.12]	gi|697182603|ref|XP_009600312.1|//PREDICTED: ATP-dependent DNA helicase Q-like 4A isoform X1 [Nicotiana tomentosiformis];gi|697182605|ref|XP_009600313.1|//PREDICTED: ATP-dependent DNA helicase Q-like 4A isoform X2 [Nicotiana tomentosiformis]
107817191	3029	569.607	210.439	-1.43657	2.7031e-05	Down	3.96475e-07	LOC107817191	NA	NA	NA	NA	gi|698541123|ref|XP_009765985.1|//PREDICTED: cation/H(+) antiporter 18-like [Nicotiana sylvestris]
107790993	1689	679.026	232.544	-1.54596	5.93801e-07	Down	5.69423e-09	LOC107790993	NA	NA	NA	K13692//UDP-glucose:(indol-3-yl)acetate beta-D-glucosyltransferase [EC:2.4.1.121]	gi|20146093|dbj|BAB88935.1|//glucosyltransferase [Nicotiana tabacum]
107803095	4842	162.372	57.3296	-1.50195	0.00193992	Down	5.41207e-05	LOC107803095	NA	NA	NA	NA	gi|697132817|ref|XP_009620462.1|//PREDICTED: auxilin-like protein 1 [Nicotiana tomentosiformis]
107807414	1077	167.763	60.4734	-1.47205	0.00156903	Down	4.24418e-05	LOC107807414	NA	NA	NA	K14496//abscisic acid receptor PYR/PYL family	gi|698520797|ref|XP_009757212.1|//PREDICTED: abscisic acid receptor PYL2-like [Nicotiana sylvestris]
107804766	2645	121.048	341.722	1.49725	0.00433689	Up	0.000139165	LOC107804766	NA	NA	NA	K02209//DNA replication licensing factor MCM5 [EC:3.6.4.12]	gi|697156992|ref|XP_009587250.1|//PREDICTED: DNA replication licensing factor MCM5 [Nicotiana tomentosiformis]
107775553	3093	70.9976	490.831	2.78938	1.97274e-10	Up	9.40096e-13	LOC107775553	NA	NA	NA	K04733//interleukin-1 receptor-associated kinase 4 [EC:2.7.11.1];K20718//LRR receptor-like serine/threonine-protein kinase ERECTA [EC:2.7.11.1]	gi|697142051|ref|XP_009625142.1|//PREDICTED: probably inactive leucine-rich repeat receptor-like protein kinase IMK2 [Nicotiana tomentosiformis]
107804694	3556	536.955	250.435	-1.10037	0.00144141	Down	3.83705e-05	LOC107804694	NA	NA	NA	K14326//regulator of nonsense transcripts 1 [EC:3.6.4.-];K19036//ATP-dependent RNA/DNA helicase IGHMBP2 [EC:3.6.4.12 3.6.4.13]	gi|697185553|ref|XP_009601812.1|//PREDICTED: DNA-binding protein SMUBP-2 [Nicotiana tomentosiformis]
107808107	1719	240.926	73.3312	-1.71609	1.07892e-05	Down	1.43078e-07	LOC107808107	NA	NA	NA	K07874//Ras-related protein Rab-1A;K00801//farnesyl-diphosphate farnesyltransferase [EC:2.5.1.21]	gi|697121053|ref|XP_009614496.1|//PREDICTED: WAT1-related protein At2g37460-like isoform X1 [Nicotiana tomentosiformis];gi|697121055|ref|XP_009614497.1|//PREDICTED: WAT1-related protein At2g37460-like isoform X2 [Nicotiana tomentosiformis]
107829515	1320	6741.87	2898.5	-1.21784	4.7358e-06	Down	5.75303e-08	LOC107829515	NA	NA	NA	K21026//acetylajmaline esterase [EC:3.1.1.80];K01188//beta-glucosidase [EC:3.2.1.21];K00679//phospholipid:diacylglycerol acyltransferase [EC:2.3.1.158];K10960//geranylgeranyl diphosphate/geranylgeranyl-bacteriochlorophyllide a reductase [EC:1.3.1.83 1.3.1.111]	gi|697117082|ref|XP_009612468.1|//PREDICTED: GDSL esterase/lipase APG [Nicotiana tomentosiformis]
107787117	1714	249.645	120.916	-1.04587	0.0478695	Down	0.00262524	LOC107787117	NA	NA	NA	NA	gi|698489608|ref|XP_009791345.1|//PREDICTED: rab11 family-interacting protein 1-like [Nicotiana sylvestris]
107768944	1880	151.553	49.5776	-1.61207	0.000379691	Down	8.13487e-06	LOC107768944	NA	NA	NA	K05391//cyclic nucleotide gated channel, other eukaryote;K04908//potassium voltage-gated channel Eag-related subfamily H member 5;K04909//potassium voltage-gated channel Eag-related subfamily H member 6;K04956//hyperpolarization activated cyclic nucleotide-gated potassium channel 3	gi|697176564|ref|XP_009597241.1|//PREDICTED: potassium channel KOR1-like isoform X2 [Nicotiana tomentosiformis];gi|698448018|ref|XP_009771773.1|//PREDICTED: potassium channel SKOR-like isoform X2 [Nicotiana sylvestris];gi|698448012|ref|XP_009771768.1|//PREDICTED: potassium channel SKOR-like isoform X1 [Nicotiana sylvestris]
107792342	1281	194.992	81.4396	-1.25962	0.0139613	Down	0.000568269	LOC107792342	NA	NA	NA	NA	gi|697110870|ref|XP_009609307.1|//PREDICTED: uncharacterized protein LOC104103128 [Nicotiana tomentosiformis]
107774543	686	78.631	18.4855	-2.08871	0.000333041	Down	7.0183e-06	LOC107774543	NA	NA	NA	K03676//glutaredoxin 3	gi|698525562|ref|XP_009759599.1|//PREDICTED: monothiol glutaredoxin-S2-like [Nicotiana sylvestris]
107767788	1688	38.2043	11.0579	-1.78866	0.0419025	Down	0.00222844	LOC107767788	NA	NA	NA	K16222//Dof zinc finger protein DOF5.5	gi|697166183|ref|XP_009591911.1|//PREDICTED: cyclic dof factor 1-like [Nicotiana tomentosiformis]
107783841	4115	43.3938	190.812	2.13659	0.000196549	Up	3.80799e-06	LOC107783841	NA	NA	NA	K10395//kinesin family member 4/21/27	gi|697141104|ref|XP_009624662.1|//PREDICTED: chromosome-associated kinesin KIF4 [Nicotiana tomentosiformis]
107798207	1026	1814.04	575.366	-1.65666	7.32745e-06	Down	9.28775e-08	LOC107798207	GO:0005634//nucleus	NA	GO:0006355//regulation of transcription, DNA-templated;GO:0009734//auxin-activated signaling pathway	K14484//auxin-responsive protein IAA	gi|698579821|ref|XP_009777122.1|//PREDICTED: auxin-responsive protein IAA14-like [Nicotiana sylvestris]
107820447	1997	307.075	83.6673	-1.87586	1.37783e-06	Down	1.45043e-08	LOC107820447	NA	NA	NA	K12603//CCR4-NOT transcription complex subunit 6 [EC:3.1.13.4]	gi|698486646|ref|XP_009790041.1|//PREDICTED: metacaspase-3-like [Nicotiana sylvestris]
107777688	2373	1971.54	631.156	-1.64325	1.65053e-06	Down	1.76651e-08	LOC107777688	NA	NA	NA	K19996//phosphatidylinositol transfer protein SFH5	gi|698568811|ref|XP_009774158.1|//PREDICTED: patellin-3-like [Nicotiana sylvestris]
107795275	1401	616.043	3561.55	2.5314	4.24609e-13	Up	1.45124e-15	LOC107795275	NA	NA	NA	K03006//DNA-directed RNA polymerase II subunit RPB1 [EC:2.7.7.6]	gi|698505665|ref|XP_009798270.1|//PREDICTED: protodermal factor 1-like [Nicotiana sylvestris]
107797411	2830	1010.98	459.982	-1.13611	0.00142801	Down	3.79023e-05	LOC107797411	NA	NA	NA	K12657//delta-1-pyrroline-5-carboxylate synthetase [EC:2.7.2.11 1.2.1.41]	gi|697122704|ref|XP_009615342.1|//PREDICTED: delta-1-pyrroline-5-carboxylate synthase-like isoform X2 [Nicotiana tomentosiformis];gi|697122702|ref|XP_009615341.1|//PREDICTED: delta-1-pyrroline-5-carboxylate synthase-like isoform X1 [Nicotiana tomentosiformis]
107800891	1909	238.392	87.9237	-1.43901	0.000666246	Down	1.56666e-05	LOC107800891	NA	NA	NA	K08835//serine/threonine-protein kinase OSR1/STK39 [EC:2.7.11.1]	gi|697189789|ref|XP_009603953.1|//PREDICTED: serine/threonine-protein kinase BLUS1 [Nicotiana tomentosiformis]
107771909	2204	1129.24	551.264	-1.03453	0.00200038	Down	5.60632e-05	LOC107771909	GO:0016021//integral component of membrane	GO:0016709//oxidoreductase activity, acting on paired donors, with incorporation or reduction of molecular oxygen, NAD(P)H as one donor, and incorporation of one atom of oxygen;GO:0020037//heme binding;GO:0005506//iron ion binding	GO:0035336//long-chain fatty-acyl-CoA metabolic process;GO:0055114//oxidation-reduction process	K15398//fatty acid omega-hydroxylase [EC:1.14.-.-];K20544//long-chain acyl-CoA omega-monooxygenase [EC:1.14.13.204]	gi|697112473|ref|XP_009610115.1|//PREDICTED: cytochrome P450 86A7-like [Nicotiana tomentosiformis]
107808120	2114	1708.24	736.346	-1.21405	7.70547e-05	Down	1.31379e-06	LOC107808120	NA	NA	NA	K20416//palmitoyl-[glycerolipid] 7-desaturase [EC:1.14.19.42]	gi|698564333|ref|XP_009772953.1|//PREDICTED: palmitoyl-monogalactosyldiacylglycerol delta-7 desaturase, chloroplastic-like [Nicotiana sylvestris]
107815348	2716	175.791	430.274	1.29139	0.00116301	Up	2.98054e-05	LOC107815348	NA	NA	NA	K09338//homeobox-leucine zipper protein	gi|697167812|ref|XP_009592772.1|//PREDICTED: homeobox-leucine zipper protein GLABRA 2-like isoform X1 [Nicotiana tomentosiformis]
107778253	1183	39.7254	2.96698	-3.743	1.7167e-06	Down	1.84404e-08	LOC107778253	NA	NA	NA	K15382//solute carrier family 50 (sugar transporter)	gi|697161043|ref|XP_009589302.1|//PREDICTED: bidirectional sugar transporter SWEET1-like [Nicotiana tomentosiformis]
107780435	1272	78.3873	181.329	1.20992	0.00767599	Up	0.000277045	LOC107780435	NA	NA	GO:0009987//cellular process;GO:0065007//biological regulation	NA	gi|697167103|ref|XP_009592394.1|//PREDICTED: transcription factor bHLH47-like [Nicotiana tomentosiformis]
107827993	1150	17.6799	52.9515	1.58256	0.0419297	Up	0.0022307	LOC107827993	NA	GO:0042393//histone binding;GO:0008270//zinc ion binding	GO:0006355//regulation of transcription, DNA-templated	K11446//histone demethylase JARID1 [EC:1.14.11.-]	gi|255550121|ref|XP_002516111.1|//PREDICTED: PHD finger protein ALFIN-LIKE 4 [Ricinus communis]
107829344	1373	10.9741	41.7399	1.92733	0.0379231	Up	0.00195237	LOC107829344	NA	NA	NA	K17479//glutaredoxin domain-containing cysteine-rich protein 1	gi|698529860|ref|XP_009761751.1|//PREDICTED: uncharacterized protein At5g39865-like [Nicotiana sylvestris]
107813000	2197	196.273	41.119	-2.25498	5.10731e-08	Down	3.79044e-10	LOC107813000	NA	NA	NA	NA	gi|697173567|ref|XP_009595708.1|//PREDICTED: protein PHYTOCHROME KINASE SUBSTRATE 3-like [Nicotiana tomentosiformis]
107787766	2960	101.521	300.855	1.5673	8.93199e-05	Up	1.56129e-06	LOC107787766	NA	NA	NA	K10405//kinesin family member C1	gi|698426771|ref|XP_009787399.1|//PREDICTED: kinesin-3-like [Nicotiana sylvestris]
107821748	1804	8.63113	68.5863	2.9903	5.07263e-06	Up	6.20185e-08	LOC107821748	NA	NA	NA	NA	gi|698430770|ref|XP_009793488.1|//PREDICTED: uncharacterized protein LOC104240349 [Nicotiana sylvestris]
107770814	2035	711.162	262.9	-1.43566	2.57371e-06	Down	2.88526e-08	LOC107770814	NA	NA	NA	NA	gi|698520843|ref|XP_009757234.1|//PREDICTED: uncharacterized protein LOC104210124 [Nicotiana sylvestris]
107776944	2213	31.6156	103.508	1.71104	0.00328573	Up	0.000100044	LOC107776944	NA	NA	NA	K13680//beta-mannan synthase [EC:2.4.1.32]	gi|698552796|ref|XP_009769755.1|//PREDICTED: glucomannan 4-beta-mannosyltransferase 2-like isoform X1 [Nicotiana sylvestris];gi|698552799|ref|XP_009769757.1|//PREDICTED: glucomannan 4-beta-mannosyltransferase 2-like isoform X2 [Nicotiana sylvestris]
107784359	1668	53.8623	144.143	1.42015	0.0340346	Up	0.00169768	LOC107784359	NA	NA	NA	K02684//DNA primase small subunit [EC:2.7.7.-]	gi|698525444|ref|XP_009759536.1|//PREDICTED: DNA primase small subunit isoform X1 [Nicotiana sylvestris];gi|698525448|ref|XP_009759538.1|//PREDICTED: DNA primase small subunit isoform X2 [Nicotiana sylvestris]
107807261	2839	15.8975	170.438	3.42238	3.15388e-12	Up	1.1765e-14	LOC107807261	NA	NA	NA	K10401//kinesin family member 18/19	gi|698536810|ref|XP_009764630.1|//PREDICTED: kinesin-like protein KIF18B isoform X2 [Nicotiana sylvestris];gi|698536807|ref|XP_009764629.1|//PREDICTED: kinesin-like protein KIF18B isoform X1 [Nicotiana sylvestris]
107814434	1140	53.13	3.5266	-3.91318	4.85109e-07	Down	4.52877e-09	LOC107814434	NA	NA	NA	K09285//AP2-like factor, ANT lineage;K02350//DNA polymerase zeta [EC:2.7.7.7];K00939//adenylate kinase [EC:2.7.4.3];K20923//mixed-linked glucan synthase [EC:2.4.1.-];K05658//ATP-binding cassette, subfamily B (MDR/TAP), member 1 [EC:3.6.3.44]	gi|697150807|ref|XP_009629611.1|//PREDICTED: uncharacterized protein LOC104119741 [Nicotiana tomentosiformis]
107777833	2120	218.664	19.9842	-3.45178	3.03343e-15	Down	7.82026e-18	LOC107777833	GO:0016021//integral component of membrane	GO:0005215//transporter activity	GO:0006810//transport	K14638//solute carrier family 15 (peptide/histidine transporter), member 3/4	gi|697093565|ref|XP_009615220.1|//PREDICTED: protein NRT1/ PTR FAMILY 5.8 [Nicotiana tomentosiformis]
107785815	921	170.945	52.1533	-1.7127	0.0009256	Down	2.27595e-05	LOC107785815	NA	NA	NA	K21026//acetylajmaline esterase [EC:3.1.1.80]	gi|698503736|ref|XP_009797435.1|//PREDICTED: acetylajmalan esterase-like isoform X1 [Nicotiana sylvestris];gi|698503739|ref|XP_009797436.1|//PREDICTED: acetylajmalan esterase-like isoform X2 [Nicotiana sylvestris]
107792575	1276	421.767	20.09	-4.3919	4.8287e-28	Down	5.65841e-31	LOC107792575	GO:0005576//extracellular region	GO:0020037//heme binding;GO:0046872//metal ion binding;GO:0004601//peroxidase activity	GO:0006979//response to oxidative stress;GO:0098869//cellular oxidant detoxification;GO:0042744//hydrogen peroxide catabolic process;GO:0055114//oxidation-reduction process	K00430//peroxidase [EC:1.11.1.7]	gi|697133576|ref|XP_009620837.1|//PREDICTED: lignin-forming anionic peroxidase [Nicotiana tomentosiformis]
107807054	996	76.6629	1016.55	3.729	2.29852e-29	Up	2.37923e-32	LOC107807054	NA	NA	NA	K02883//large subunit ribosomal protein L18e;K11855//ubiquitin carboxyl-terminal hydrolase 36/42 [EC:3.4.19.12]	gi|697134483|ref|XP_009621287.1|//PREDICTED: 36.4 kDa proline-rich protein-like, partial [Nicotiana tomentosiformis]
107773320	1042	242.867	99.092	-1.29332	0.00154302	Down	4.16178e-05	LOC107773320	NA	NA	NA	NA	gi|698513168|ref|XP_009801547.1|//PREDICTED: uncharacterized protein At4g00950-like [Nicotiana sylvestris]
107789997	2433	114.571	47.8078	-1.26092	0.0245071	Down	0.00113149	LOC107789997	NA	NA	NA	NA	gi|697129798|ref|XP_009618961.1|//PREDICTED: zinc finger CCCH domain-containing protein 18 isoform X4 [Nicotiana tomentosiformis];gi|697129792|ref|XP_009618958.1|//PREDICTED: zinc finger CCCH domain-containing protein 18 isoform X1 [Nicotiana tomentosiformis];gi|697129794|ref|XP_009618959.1|//PREDICTED: zinc finger CCCH domain-containing protein 18 isoform X2 [Nicotiana tomentosiformis];gi|697129…
107816353	895	32.3369	119.673	1.88784	0.00226648	Up	6.54243e-05	LOC107816353	NA	NA	NA	K00799//glutathione S-transferase [EC:2.5.1.18]	gi|698576517|ref|XP_009776230.1|//PREDICTED: probable glutathione S-transferase [Nicotiana sylvestris]
107766725	1601	15.4251	62.6664	2.02242	0.0158278	Up	0.000662763	LOC107766725	NA	NA	NA	K12581//CCR4-NOT transcription complex subunit 7/8;K03094//S-phase kinase-associated protein 1;K13126//polyadenylate-binding protein;K05941//glutathione gamma-glutamylcysteinyltransferase [EC:2.3.2.15];K01054//acylglycerol lipase [EC:3.1.1.23]	gi|698504054|ref|XP_009797580.1|//PREDICTED: NAC domain-containing protein 72-like [Nicotiana sylvestris]
107830826	840	41.7563	249.155	2.57698	3.5395e-08	Up	2.50857e-10	LOC107830826	NA	NA	NA	NA	gi|697105773|ref|XP_009606713.1|//PREDICTED: uncharacterized protein LOC104101017 [Nicotiana tomentosiformis]
107815746	777	79.3477	29.7287	-1.41633	0.0395903	Down	0.002073	LOC107815746	NA	NA	NA	NA	gi|697144882|ref|XP_009626564.1|//PREDICTED: lipoxygenase homology domain-containing protein 1-like [Nicotiana tomentosiformis]
107809223	2738	95.8271	269.852	1.49366	0.000130903	Up	2.43132e-06	LOC107809223	NA	NA	NA	K05715//2-phosphoglycerate kinase [EC:2.7.2.-]	gi|698563576|ref|XP_009772739.1|//PREDICTED: uncharacterized protein DDB_G0273453/DDB_G0273565-like [Nicotiana sylvestris]
107799147	2935	79.7996	176.039	1.14144	0.0339198	Up	0.00169042	LOC107799147	NA	NA	NA	K04733//interleukin-1 receptor-associated kinase 4 [EC:2.7.11.1];K12663//Delta(3,5)-Delta(2,4)-dienoyl-CoA isomerase [EC:5.3.3.-];K09338//homeobox-leucine zipper protein	gi|565396039|ref|XP_006363641.1|//PREDICTED: subtilisin-like protease SBT2.5 [Solanum tuberosum]
107771489	1539	18775.9	7855.33	-1.25714	0.000256224	Down	5.18933e-06	LOC107771489	NA	GO:0004332//fructose-bisphosphate aldolase activity	GO:0006096//glycolytic process	K01623//fructose-bisphosphate aldolase, class I [EC:4.1.2.13]	gi|698542870|ref|XP_009766551.1|//PREDICTED: fructose-bisphosphate aldolase 1, chloroplastic-like [Nicotiana sylvestris]
107761666	3668	83.5706	184.39	1.14169	0.0386564	Up	0.00200296	LOC107761666	NA	NA	NA	NA	gi|697166135|ref|XP_009591884.1|//PREDICTED: CRC domain-containing protein TSO1-like [Nicotiana tomentosiformis]
107819631	1233	5914.6	748.739	-2.98175	1.48164e-15	Down	3.64608e-18	LOC107819631	NA	NA	NA	K08235//xyloglucan:xyloglucosyl transferase [EC:2.4.1.207]	gi|697147885|ref|XP_009628114.1|//PREDICTED: probable xyloglucan endotransglucosylase/hydrolase protein 7 [Nicotiana tomentosiformis]
107773220	2024	63.7304	13.8895	-2.19798	0.00432599	Down	0.000138398	LOC107773220	NA	NA	NA	K10532//heparan-alpha-glucosaminide N-acetyltransferase [EC:2.3.1.78]	gi|698465827|ref|XP_009782767.1|//PREDICTED: heparan-alpha-glucosaminide N-acetyltransferase-like isoform X2 [Nicotiana sylvestris]
107771775	1045	159.613	49.1959	-1.69797	0.000123714	Down	2.27122e-06	LOC107771775	NA	NA	NA	K09060//plant G-box-binding factor	gi|697162448|ref|XP_009590020.1|//PREDICTED: basic leucine zipper 9 [Nicotiana tomentosiformis]
107788425	1473	2.3736	11.3692	2.25999	0.0364452	Up	0.00184283	LOC107788425	NA	NA	NA	K01785//aldose 1-epimerase [EC:5.1.3.3]	gi|697140682|ref|XP_009624445.1|//PREDICTED: aldose 1-epimerase-like [Nicotiana tomentosiformis]
107801540	740	87.8513	221.561	1.33457	0.0140524	Up	0.000574149	LOC107801540	NA	NA	NA	K03686//molecular chaperone DnaJ;K09531//DnaJ homolog subfamily C member 11	gi|697187722|ref|XP_009602891.1|//PREDICTED: chaperone protein dnaJ 20, chloroplastic-like [Nicotiana tomentosiformis]
107786260	1988	1276.31	370.803	-1.78325	4.76307e-08	Down	3.48515e-10	LOC107786260	NA	NA	NA	K10523//speckle-type POZ protein	gi|697114611|ref|XP_009611218.1|//PREDICTED: root phototropism protein 2 [Nicotiana tomentosiformis]
107774342	1940	91.5598	16.1952	-2.49915	5.16968e-06	Down	6.34069e-08	LOC107774342	NA	NA	NA	K20456//oxysterol-binding protein 1	gi|698580233|ref|XP_009777232.1|//PREDICTED: MATE efflux family protein 1-like isoform X1 [Nicotiana sylvestris];gi|698580240|ref|XP_009777234.1|//PREDICTED: MATE efflux family protein 1-like isoform X2 [Nicotiana sylvestris]
107768393	1060	390.744	1539.01	1.9777	2.09619e-07	Up	1.77678e-09	LOC107768393	GO:0009507//chloroplast	GO:0016853//isomerase activity	NA	K10525//allene oxide cyclase [EC:5.3.99.6]	gi|40644130|emb|CAC83765.1|//allene oxide cyclase [Nicotiana tabacum]
107800241	1460	97.7202	27.9026	-1.80826	0.00144104	Down	3.83324e-05	LOC107800241	NA	NA	NA	K06236//collagen, type I, alpha;K14491//two-component response regulator ARR-B family	gi|698519586|ref|XP_009804663.1|//PREDICTED: two-component response regulator ARR10-like [Nicotiana sylvestris]
107791458	743	3174.21	8711.08	1.45645	0.000527857	Up	1.19175e-05	LOC107791458	GO:0005634//nucleus;GO:0000786//nucleosome	GO:0003677//DNA binding;GO:0046982//protein heterodimerization activity	NA	K11251//histone H2A	gi|698513516|ref|XP_009801696.1|//PREDICTED: histone H2A [Nicotiana sylvestris]
107778017	2062	37.4604	111.62	1.57515	0.00413025	Up	0.000131243	LOC107778017	NA	NA	NA	NA	gi|698540765|ref|XP_009765866.1|//PREDICTED: uncharacterized protein LOC104217341 isoform X1 [Nicotiana sylvestris];gi|698540771|ref|XP_009765868.1|//PREDICTED: uncharacterized protein LOC104217341 isoform X3 [Nicotiana sylvestris];gi|698540768|ref|XP_009765867.1|//PREDICTED: uncharacterized protein LOC104217341 isoform X2 [Nicotiana sylvestris];gi|698540774|ref|XP_009765869.1|//PREDICTED: unchar…
107768084	2354	500.004	242.994	-1.04102	0.00400668	Down	0.000126299	LOC107768084	NA	NA	NA	K20495//long-chain fatty acid omega-monooxygenase [EC:1.14.13.205];K10756//replication factor C subunit 3/5	gi|697095875|ref|XP_009613614.1|//PREDICTED: uncharacterized protein LOC104106712 isoform X1 [Nicotiana tomentosiformis]
107823403	1948	175.369	84.6766	-1.05036	0.0344155	Down	0.00172407	LOC107823403	NA	NA	NA	K01181//endo-1,4-beta-xylanase [EC:3.2.1.8]	gi|697148100|ref|XP_009628223.1|//PREDICTED: uncharacterized protein LOC104118640 isoform X1 [Nicotiana tomentosiformis];gi|697148110|ref|XP_009628229.1|//PREDICTED: uncharacterized protein LOC104118640 isoform X4 [Nicotiana tomentosiformis];gi|697148106|ref|XP_009628227.1|//PREDICTED: uncharacterized protein LOC104118640 isoform X2 [Nicotiana tomentosiformis]
107765396	1460	525.049	52.8355	-3.31287	9.87369e-24	Down	1.40772e-26	LOC107765396	NA	NA	NA	K12603//CCR4-NOT transcription complex subunit 6 [EC:3.1.13.4]	gi|697123990|ref|XP_009615989.1|//PREDICTED: metacaspase-1-like [Nicotiana tomentosiformis]
107816172	659	21.7296	95.4028	2.13437	0.00304771	Up	9.14872e-05	LOC107816172	GO:0005634//nucleus;GO:0009536//plastid;GO:0000786//nucleosome	GO:0003677//DNA binding;GO:0046982//protein heterodimerization activity	NA	K11253//histone H3	gi|565487241|ref|XP_006301260.1|//hypothetical protein CARUB_v10021660mg, partial [Capsella rubella]
107781011	2720	6.63096	33.795	2.34952	0.00482069	Up	0.000156854	LOC107781011	NA	NA	NA	K13216//nuclear inhibitor of protein phosphatase 1 [EC:3.1.4.-];K21278//dual specificity protein phosphatase 1 [EC:3.1.3.16 3.1.3.48]	gi|698512022|ref|XP_009801048.1|//PREDICTED: uncharacterized protein LOC104246851 [Nicotiana sylvestris]
107769164	2506	249.477	66.3519	-1.9107	4.41843e-06	Down	5.28982e-08	LOC107769164	NA	NA	NA	NA	gi|697163865|ref|XP_009590753.1|//PREDICTED: protein CHUP1, chloroplastic-like [Nicotiana tomentosiformis]
107827264	1504	61.5232	16.3193	-1.91455	0.00345883	Down	0.000106227	LOC107827264	NA	NA	NA	NA	gi|697155314|ref|XP_009631894.1|//PREDICTED: uncharacterized protein LOC104121572 [Nicotiana tomentosiformis]
107759744	1116	610.116	1283.48	1.0729	0.0401722	Up	0.00211954	LOC107759744	NA	GO:0030246//carbohydrate binding	NA	K04733//interleukin-1 receptor-associated kinase 4 [EC:2.7.11.1]	gi|697152423|ref|XP_009630450.1|//PREDICTED: epidermis-specific secreted glycoprotein EP1-like [Nicotiana tomentosiformis]
107799231	1587	3.92263	20.5354	2.38822	0.0132218	Up	0.000530399	LOC107799231	NA	NA	NA	K15601//lysine-specific demethylase 3 [EC:1.14.11.-]	gi|697155533|ref|XP_009632013.1|//PREDICTED: growth-regulating factor 9 [Nicotiana tomentosiformis]
107790411	1551	32.3281	4.78798	-2.7553	0.00133883	Down	3.52213e-05	LOC107790411	GO:0005634//nucleus;GO:0005737//cytoplasm	GO:0004722//protein serine/threonine phosphatase activity	GO:0006470//protein dephosphorylation	K10147//protein phosphatase 1D [EC:3.1.3.16];K19704//protein phosphatase PTC1 [EC:3.1.3.16];K17506//protein phosphatase 1L [EC:3.1.3.16]	gi|697176393|ref|XP_009597152.1|//PREDICTED: probable protein phosphatase 2C 34 [Nicotiana tomentosiformis]
107804482	1217	6351.73	562.166	-3.49808	2.2648e-35	Down	1.85777e-38	LOC107804482	NA	NA	NA	K15382//solute carrier family 50 (sugar transporter)	gi|697165760|ref|XP_009591687.1|//PREDICTED: bidirectional sugar transporter N3-like [Nicotiana tomentosiformis]
107793870	2184	49.9617	127.998	1.35722	0.010645	Up	0.000409358	LOC107793870	NA	NA	NA	K13420//LRR receptor-like serine/threonine-protein kinase FLS2 [EC:2.7.11.1]	gi|697153458|ref|XP_009630976.1|//PREDICTED: probable leucine-rich repeat receptor-like protein kinase At1g35710 [Nicotiana tomentosiformis]
107816968	1355	73.1199	260.863	1.83495	0.0014991	Up	4.02282e-05	LOC107816968	NA	GO:0004674//protein serine/threonine kinase activity;GO:0005524//ATP binding	GO:0006468//protein phosphorylation	K07760//cyclin-dependent kinase [EC:2.7.11.22]	gi|697104603|ref|XP_009606104.1|//PREDICTED: cell division control protein 2 homolog C [Nicotiana tomentosiformis]
107832317	8831	228.403	550.622	1.26948	0.000959826	Up	2.38316e-05	LOC107832317	NA	NA	NA	K12393//AP-1 complex subunit mu	gi|698423753|ref|XP_009782815.1|//PREDICTED: uncharacterized protein LOC104231468 isoform X7 [Nicotiana sylvestris]
107765723	1506	204.815	57.9095	-1.82245	0.000290527	Down	5.98621e-06	LOC107765723	NA	NA	NA	K12135//zinc finger protein CONSTANS	gi|425872964|gb|AFY06686.1|//constans [Nicotiana tabacum]
107822374	1275	923.23	347.337	-1.41035	2.6639e-06	Down	2.99543e-08	LOC107822374	NA	NA	NA	K17893//ubiquinol oxidase [EC:1.10.3.11];K17637//exocyst complex component 2	gi|698499658|ref|XP_009795634.1|//PREDICTED: light-induced protein, chloroplastic [Nicotiana sylvestris]
107820094	1401	183.17	80.005	-1.19502	0.0110438	Down	0.000426421	LOC107820094	NA	NA	NA	K07766//diphosphoinositol-polyphosphate diphosphatase [EC:3.6.1.52]	gi|697126076|ref|XP_009617071.1|//PREDICTED: nudix hydrolase 18, mitochondrial-like isoform X1 [Nicotiana tomentosiformis]
107760307	390	160.805	1559.65	3.27784	1.70895e-26	Up	2.11521e-29	LOC107760307	NA	NA	NA	NA	gi|698473227|ref|XP_009784421.1|//PREDICTED: glycine-rich cell wall structural protein-like [Nicotiana sylvestris]
107792345	4177	655.686	299.8	-1.129	0.00319863	Down	9.67672e-05	LOC107792345	NA	NA	NA	K03283//heat shock 70kDa protein 1/8	gi|697136344|ref|XP_009622249.1|//PREDICTED: TMV resistance protein N-like [Nicotiana tomentosiformis]
107831042	1866	105.276	3808.89	5.17713	6.75598e-87	Up	1.84727e-90	LOC107831042	NA	NA	NA	K17193//anthocyanidin 3-O-glucoside 2'''-O-xylosyltransferase [EC:2.4.2.51]	gi|697156782|ref|XP_009587143.1|//PREDICTED: anthocyanidin 3-O-glucosyltransferase [Nicotiana tomentosiformis]
107817820	1361	155.866	40.5908	-1.94108	5.34044e-05	Down	8.52143e-07	LOC107817820	NA	NA	NA	NA	gi|698546647|ref|XP_009767777.1|//PREDICTED: nudix hydrolase 2-like isoform X1 [Nicotiana sylvestris]
107782564	1772	67.1516	477.3	2.8294	5.79776e-09	Up	3.51023e-11	LOC107782564	NA	NA	NA	K09273//upstream-binding transcription factor	gi|697181338|ref|XP_009599657.1|//PREDICTED: high mobility group B protein 6-like isoform X1 [Nicotiana tomentosiformis];gi|697181342|ref|XP_009599659.1|//PREDICTED: high mobility group B protein 6-like isoform X3 [Nicotiana tomentosiformis]
107788219	1211	1646.59	130.678	-3.65539	1.43494e-26	Down	1.73756e-29	LOC107788219	NA	NA	NA	K15382//solute carrier family 50 (sugar transporter)	gi|698481255|ref|XP_009787633.1|//PREDICTED: bidirectional sugar transporter N3-like [Nicotiana sylvestris]
107767069	1871	131.169	56.5399	-1.21409	0.0211921	Down	0.000949055	LOC107767069	NA	NA	NA	K07874//Ras-related protein Rab-1A;K00801//farnesyl-diphosphate farnesyltransferase [EC:2.5.1.21]	gi|698451962|ref|XP_009778852.1|//PREDICTED: WAT1-related protein At2g37460-like isoform X1 [Nicotiana sylvestris]
107762234	748	879.053	275.161	-1.67567	0.000630258	Down	1.47382e-05	LOC107762234	NA	NA	NA	NA	gi|698479688|ref|XP_009786919.1|//PREDICTED: counting factor 45-1-like [Nicotiana sylvestris]
107819596	680	1439.27	3257.86	1.17859	0.00602239	Up	0.000206071	LOC107819596	GO:0005634//nucleus;GO:0000786//nucleosome	GO:0003677//DNA binding;GO:0046982//protein heterodimerization activity	NA	K11252//histone H2B	gi|697168295|ref|XP_009593026.1|//PREDICTED: histone H2B.2 [Nicotiana tomentosiformis]
107831100	2282	445.487	111.909	-1.99305	1.09223e-07	Down	8.75524e-10	LOC107831100	NA	NA	NA	K03006//DNA-directed RNA polymerase II subunit RPB1 [EC:2.7.7.6]	gi|698577647|ref|XP_009776532.1|//PREDICTED: adhesive plaque matrix protein-like [Nicotiana sylvestris]
107818832	2818	352.494	68.2836	-2.36799	1.84133e-08	Down	1.2097e-10	LOC107818832	NA	NA	NA	K15920//beta-D-xylosidase 4 [EC:3.2.1.37]	gi|698518408|ref|XP_009804070.1|//PREDICTED: beta-D-xylosidase 1 isoform X1 [Nicotiana sylvestris]
107769234	1535	9.82883	55.2331	2.49044	0.000247732	Up	4.95445e-06	LOC107769234	NA	NA	NA	K01025//null	gi|698537359|ref|XP_009764805.1|//PREDICTED: flavonol 3-sulfotransferase-like [Nicotiana sylvestris]
107796974	610	19.4048	3.82247	-2.34384	0.0227088	Down	0.00103205	LOC107796974	NA	NA	NA	K04733//interleukin-1 receptor-associated kinase 4 [EC:2.7.11.1]	gi|698520982|ref|XP_009757306.1|//PREDICTED: non-specific lipid-transfer protein 1-like [Nicotiana sylvestris]
107786111	861	8.78394	42.022	2.2582	0.00384552	Up	0.000120243	LOC107786111	NA	NA	NA	K09273//upstream-binding transcription factor	gi|697162418|ref|XP_009590006.1|//PREDICTED: high mobility group B protein 6 isoform X2 [Nicotiana tomentosiformis];gi|697162416|ref|XP_009590005.1|//PREDICTED: high mobility group B protein 6 isoform X1 [Nicotiana tomentosiformis]
107794535	3006	218.862	62.939	-1.79799	7.3836e-05	Down	1.24882e-06	LOC107794535	NA	NA	NA	K00873//pyruvate kinase [EC:2.7.1.40]	gi|698480344|ref|XP_009787224.1|//PREDICTED: plastidial pyruvate kinase 4, chloroplastic [Nicotiana sylvestris]
107790575	1800	114.611	395.871	1.78829	6.6587e-07	Up	6.52839e-09	LOC107790575	NA	NA	NA	NA	gi|698459468|ref|XP_009781302.1|//PREDICTED: uncharacterized protein LOC104230241 [Nicotiana sylvestris]
107820469	1298	77.754	401.28	2.36762	4.53759e-07	Up	4.15756e-09	LOC107820469	NA	NA	NA	K19891//glucan endo-1,3-beta-glucosidase 1/2/3 [EC:3.2.1.39]	gi|697101228|ref|XP_009595038.1|//PREDICTED: glucan endo-1,3-beta-glucosidase 13-like [Nicotiana tomentosiformis]
107772129	1114	11.3162	109.776	3.27809	2.2776e-07	Up	1.94834e-09	LOC107772129	NA	NA	NA	K15731//carboxy-terminal domain RNA polymerase II polypeptide A small phosphatase [EC:3.1.3.16]	gi|698577723|ref|XP_009776554.1|//PREDICTED: probable C-terminal domain small phosphatase [Nicotiana sylvestris]
107796058	1012	265.27	113.301	-1.2273	0.00376618	Down	0.000117394	LOC107796058	NA	NA	NA	K00799//glutathione S-transferase [EC:2.5.1.18]	gi|698500845|ref|XP_009796155.1|//PREDICTED: glutathione S-transferase T1-like [Nicotiana sylvestris]
107796170	1622	6.52403	31.119	2.25396	0.00827232	Up	0.000302644	LOC107796170	NA	NA	NA	K18490//homeobox protein OTX2;K09326//homeobox protein OTX1	gi|697157746|ref|XP_009587628.1|//PREDICTED: WUSCHEL-related homeobox 1 [Nicotiana tomentosiformis]
107782340	1527	147.797	41.3095	-1.83907	5.18455e-05	Down	8.26256e-07	LOC107782340	NA	NA	NA	K01087//trehalose 6-phosphate phosphatase [EC:3.1.3.12]	gi|698504631|ref|XP_009797816.1|//PREDICTED: probable trehalose-phosphate phosphatase J isoform X2 [Nicotiana sylvestris]
107803402	1265	61.1022	153.408	1.32808	0.00510979	Up	0.000168457	LOC107803402	NA	NA	NA	NA	gi|697170955|ref|XP_009594401.1|//PREDICTED: phenazine biosynthesis-like domain-containing protein 1 isoform X4 [Nicotiana tomentosiformis];gi|697170949|ref|XP_009594397.1|//PREDICTED: phenazine biosynthesis-like domain-containing protein 1 isoform X1 [Nicotiana tomentosiformis];gi|697170951|ref|XP_009594398.1|//PREDICTED: phenazine biosynthesis-like domain-containing protein 1 isoform X2 [Nicoti…
107796079	1500	4.10697	19.571	2.25257	0.0279865	Up	0.00132384	LOC107796079	NA	NA	NA	K13691//pathogen-inducible salicylic acid glucosyltransferase [EC:2.4.1.-]	gi|698464323|ref|XP_009782413.1|//PREDICTED: UDP-glycosyltransferase 74E2-like [Nicotiana sylvestris]
107823647	985	76.6887	193.783	1.33736	0.0110537	Up	0.000427018	LOC107823647	NA	NA	NA	NA	gi|698464862|ref|XP_009782536.1|//PREDICTED: CAP-Gly domain-containing linker protein 1 [Nicotiana sylvestris]
107793931	1783	21.2408	167.441	2.97874	4.95432e-11	Up	2.18678e-13	LOC107793931	NA	NA	NA	K18183//cytochrome c oxidase assembly protein subunit 19;K15601//lysine-specific demethylase 3 [EC:1.14.11.-]	gi|698494281|ref|XP_009793343.1|//PREDICTED: uncharacterized protein LOC104240253 [Nicotiana sylvestris]
107762049	1099	21.0873	5.21424	-2.01585	0.0466213	Down	0.00253949	LOC107762049	NA	NA	NA	NA	gi|697134859|ref|XP_009621475.1|//PREDICTED: uncharacterized protein LOC104113089 [Nicotiana tomentosiformis]
107829337	1530	258.572	1616.45	2.64419	1.83762e-14	Up	5.31166e-17	LOC107829337	NA	NA	NA	K13691//pathogen-inducible salicylic acid glucosyltransferase [EC:2.4.1.-]	gi|697188359|ref|XP_009603219.1|//PREDICTED: UDP-glycosyltransferase 74E2-like [Nicotiana tomentosiformis]
107795476	1341	565.418	218.041	-1.37472	4.02016e-05	Down	6.15562e-07	LOC107795476	NA	NA	NA	K16573//gamma-tubulin complex component 6	gi|697188200|ref|XP_009603133.1|//PREDICTED: protein trichome birefringence-like 43 [Nicotiana tomentosiformis]
107829559	5438	309.657	137.572	-1.17049	0.01171	Down	0.000456717	LOC107829559	NA	NA	NA	K05666//ATP-binding cassette, subfamily C (CFTR/MRP), member 2	gi|697098892|ref|XP_009629048.1|//PREDICTED: ABC transporter C family member 3-like [Nicotiana tomentosiformis]
107774117	624	57.2182	9.34856	-2.61366	0.000146101	Down	2.73073e-06	LOC107774117	NA	NA	NA	NA	gi|697176313|ref|XP_009597110.1|//PREDICTED: uncharacterized protein LOC104093101 [Nicotiana tomentosiformis]
107772133	923	300.728	116.454	-1.3687	0.00747002	Down	0.000268006	LOC107772133	NA	GO:0008061//chitin binding	GO:0050832//defense response to fungus;GO:0042742//defense response to bacterium	K20547//basic endochitinase B [EC:3.2.1.14]	gi|698494852|ref|XP_009793591.1|//PREDICTED: wound-induced protein WIN1-like [Nicotiana sylvestris]
107804465	649	318.481	1557.38	2.28984	1.53892e-07	Up	1.26563e-09	LOC107804465	GO:0005634//nucleus;GO:0000786//nucleosome	GO:0003677//DNA binding;GO:0046982//protein heterodimerization activity	NA	K11252//histone H2B	gi|698431013|ref|XP_009793874.1|//PREDICTED: histone H2B-like [Nicotiana sylvestris]
107792716	1245	508.636	168.754	-1.59171	9.23086e-06	Down	1.19888e-07	LOC107792716	NA	NA	NA	K07025//putative hydrolase of the HAD superfamily	gi|697156868|ref|XP_009587188.1|//PREDICTED: uncharacterized protein LOC104084931 [Nicotiana tomentosiformis]
107776421	3841	404.669	200.335	-1.01433	0.0124619	Down	0.000491785	LOC107776421	NA	NA	NA	K14833//nucleolar complex protein 2;K09250//cellular nucleic acid-binding protein	gi|698542523|ref|XP_009766436.1|//PREDICTED: protein NLP2-like [Nicotiana sylvestris]
107821982	1641	101.776	25.9495	-1.97161	0.00024579	Down	4.89641e-06	LOC107821982	NA	NA	NA	K14431//transcription factor TGA	gi|698456761|ref|XP_009780690.1|//PREDICTED: transcription factor TGA1 [Nicotiana sylvestris]
107771679	1471	358.495	159.531	-1.16812	0.00759785	Down	0.000273779	LOC107771679	NA	NA	NA	K18985//engulfment and cell motility protein 2;K19241//engulfment and cell motility protein 3	gi|698483884|ref|XP_009788778.1|//PREDICTED: ELMO domain-containing protein C-like isoform X2 [Nicotiana sylvestris];gi|698483882|ref|XP_009788777.1|//PREDICTED: ELMO domain-containing protein C-like isoform X1 [Nicotiana sylvestris]
107767796	1087	145.689	632.208	2.11751	8.70574e-11	Up	3.96164e-13	LOC107767796	NA	GO:0004089//carbonate dehydratase activity;GO:0008270//zinc ion binding	GO:0015976//carbon utilization	K01673//carbonic anhydrase [EC:4.2.1.1]	gi|697099238|ref|XP_009630802.1|//PREDICTED: carbonic anhydrase, chloroplastic-like [Nicotiana tomentosiformis]
107770126	864	19.8452	3.63406	-2.44914	0.0132218	Down	0.00053035	LOC107770126	NA	NA	NA	NA	gi|697157920|ref|XP_009587712.1|//PREDICTED: uncharacterized protein LOC104085402 [Nicotiana tomentosiformis]
107803179	1681	30.1274	2.95554	-3.34958	5.71035e-05	Down	9.2232e-07	LOC107803179	NA	NA	NA	K08176//MFS transporter, PHS family, inorganic phosphate transporter;K00660//chalcone synthase [EC:2.3.1.74]	gi|697134586|ref|XP_009621338.1|//PREDICTED: chalcone synthase [Nicotiana tomentosiformis]
107785105	1023	13.8068	103.831	2.91079	9.43854e-08	Up	7.37358e-10	LOC107785105	NA	NA	NA	NA	gi|698501312|ref|XP_009796363.1|//PREDICTED: GDSL esterase/lipase At2g38180-like [Nicotiana sylvestris]
107795708	1122	7.49011	124.176	4.05125	2.50901e-13	Up	8.2672e-16	LOC107795708	NA	NA	NA	K08099//chlorophyllase [EC:3.1.1.14]	gi|698527850|ref|XP_009760775.1|//PREDICTED: chlorophyllase-1-like [Nicotiana sylvestris]
107769012	910	436.442	88.0134	-2.30999	1.36053e-11	Down	5.58008e-14	LOC107769012	NA	NA	NA	K12486//stromal membrane-associated protein	gi|697144177|ref|XP_009626201.1|//PREDICTED: probable ADP-ribosylation factor GTPase-activating protein AGD11 [Nicotiana tomentosiformis]
107830259	644	397.688	44.7527	-3.15159	6.93912e-21	Down	1.1113e-23	LOC107830259	NA	NA	NA	NA	gi|698478992|ref|XP_009786616.1|//PREDICTED: protein RADIALIS-like 1 [Nicotiana sylvestris]
107787802	991	77.6106	6.34142	-3.61338	1.99534e-07	Down	1.68351e-09	LOC107787802	NA	NA	GO:0006952//defense response;GO:0009607//response to biotic stimulus	K04733//interleukin-1 receptor-associated kinase 4 [EC:2.7.11.1]	gi|698464254|ref|XP_009782395.1|//PREDICTED: osmotin-like protein [Nicotiana sylvestris]
107798429	752	51.8437	152.081	1.5526	0.00643008	Up	0.00022429	LOC107798429	NA	NA	NA	NA	gi|697142452|ref|XP_009625328.1|//PREDICTED: uncharacterized protein LOC104116219 [Nicotiana tomentosiformis]
107804993	2191	114.092	25.9096	-2.13863	0.000108027	Down	1.95581e-06	LOC107804993	NA	NA	NA	K16222//Dof zinc finger protein DOF5.5	gi|698529220|ref|XP_009761438.1|//PREDICTED: cyclic dof factor 3-like [Nicotiana sylvestris]
107806163	1625	1777.42	3887.54	1.12907	0.00199518	Up	5.58394e-05	LOC107806163	NA	NA	NA	K00924//null;K02882//large subunit ribosomal protein L18Ae;K01381//saccharopepsin [EC:3.4.23.25]	gi|697169445|ref|XP_009593615.1|//PREDICTED: protein ASPARTIC PROTEASE IN GUARD CELL 2 [Nicotiana tomentosiformis]
107788173	2114	1608.84	691.093	-1.21907	8.19137e-05	Down	1.41143e-06	LOC107788173	NA	GO:0000287//magnesium ion binding;GO:0010333//terpene synthase activity	GO:0008152//metabolic process	K15802//germacrene C synthase [EC:4.2.3.60];K15803//(-)-germacrene D synthase [EC:4.2.3.22 4.2.3.75]	gi|42795423|gb|AAS46038.1|//cyclase [Nicotiana tabacum];gi|698494651|ref|XP_009793510.1|//PREDICTED: germacrene C synthase-like isoform X3 [Nicotiana sylvestris]
107792933	4599	103.918	482.851	2.21613	6.08351e-07	Up	5.90782e-09	LOC107792933	NA	GO:0003677//DNA binding;GO:0005524//ATP binding;GO:0003918//DNA topoisomerase type II (ATP-hydrolyzing) activity	GO:0006265//DNA topological change	K03164//DNA topoisomerase II [EC:5.99.1.3]	gi|698511630|ref|XP_009800897.1|//PREDICTED: LOW QUALITY PROTEIN: DNA topoisomerase 2-like [Nicotiana sylvestris]
107821409	1570	50.9683	13.6326	-1.90254	0.0185525	Down	0.000801496	LOC107821409	NA	NA	NA	K06236//collagen, type I, alpha;K14491//two-component response regulator ARR-B family	gi|697097497|ref|XP_009621839.1|//PREDICTED: uncharacterized protein LOC104113394 [Nicotiana tomentosiformis]
107797274	1501	1247.77	498.453	-1.32382	0.000147712	Down	2.76661e-06	LOC107797274	NA	NA	NA	K01246//DNA-3-methyladenine glycosylase I [EC:3.2.2.20]	gi|697166589|ref|XP_009592127.1|//PREDICTED: uncharacterized protein LOC104089024 [Nicotiana tomentosiformis]
107776993	1260	302.459	137.693	-1.13528	0.0078888	Down	0.00028642	LOC107776993	NA	NA	NA	NA	gi|698500211|ref|XP_009795883.1|//PREDICTED: neurofilament heavy polypeptide-like [Nicotiana sylvestris]
107770802	3421	84.58	248.399	1.55427	0.00775982	Up	0.000280828	LOC107770802	NA	NA	NA	K06678//condensin complex subunit 3	gi|698477515|ref|XP_009785974.1|//PREDICTED: condensin complex subunit 3 [Nicotiana sylvestris]
107814123	1710	829.403	375.416	-1.14358	0.00134298	Down	3.53567e-05	LOC107814123	NA	NA	NA	K12135//zinc finger protein CONSTANS	gi|698539596|ref|XP_009765495.1|//PREDICTED: zinc finger protein CONSTANS-LIKE 16-like [Nicotiana sylvestris]
107810840	702	173.269	58.9718	-1.55492	0.00980387	Down	0.000369928	LOC107810840	NA	NA	NA	NA	gi|697166413|ref|XP_009592037.1|//PREDICTED: MLP-like protein 28 [Nicotiana tomentosiformis]
107794369	1678	83.1034	31.8005	-1.38586	0.0263319	Down	0.00123426	LOC107794369	NA	NA	NA	K15889//prenylcysteine alpha-carboxyl methylesterase [EC:3.1.1.-]	gi|697139189|ref|XP_009623680.1|//PREDICTED: probable isoprenylcysteine alpha-carbonyl methylesterase ICMEL2 isoform X1 [Nicotiana tomentosiformis];gi|697139191|ref|XP_009623681.1|//PREDICTED: probable isoprenylcysteine alpha-carbonyl methylesterase ICMEL2 isoform X2 [Nicotiana tomentosiformis]
107785996	2475	448.277	190.196	-1.2369	0.0010191	Down	2.56555e-05	LOC107785996	NA	NA	NA	K00232//acyl-CoA oxidase [EC:1.3.3.6]	gi|697097455|ref|XP_009621600.1|//PREDICTED: acyl-coenzyme A oxidase 3, peroxisomal isoform X1 [Nicotiana tomentosiformis];gi|697097457|ref|XP_009621605.1|//PREDICTED: acyl-coenzyme A oxidase 3, peroxisomal isoform X2 [Nicotiana tomentosiformis]
107809384	1799	308.288	94.7828	-1.70158	1.61946e-05	Down	2.24881e-07	LOC107809384	NA	GO:0016758//transferase activity, transferring hexosyl groups	GO:0008152//metabolic process	K00699//glucuronosyltransferase [EC:2.4.1.17];K13030//cyanohydrin beta-glucosyltransferase [EC:2.4.1.85]	gi|697117504|ref|XP_009612691.1|//PREDICTED: 7-deoxyloganetin glucosyltransferase-like [Nicotiana tomentosiformis]
107775673	2277	18.2236	60.0103	1.7194	0.0126858	Up	0.000503447	LOC107775673	NA	NA	NA	NA	gi|698470340|ref|XP_009783791.1|//PREDICTED: uncharacterized protein LOC104232312 [Nicotiana sylvestris]
107765153	636	57.4781	3.32589	-4.1112	4.59752e-08	Down	3.34924e-10	LOC107765153	NA	NA	NA	K03676//glutaredoxin 3	gi|698530097|ref|XP_009761867.1|//PREDICTED: monothiol glutaredoxin-S6-like [Nicotiana sylvestris]
107787712	910	258.539	115.546	-1.16192	0.0205047	Down	0.000909661	LOC107787712	GO:0009535//chloroplast thylakoid membrane;GO:0019898//extrinsic component of membrane;GO:0016021//integral component of membrane;GO:0009654//photosystem II oxygen evolving complex	GO:0005509//calcium ion binding	GO:0042549//photosystem II stabilization	K02716//photosystem II oxygen-evolving enhancer protein 1	gi|697124217|ref|XP_009616099.1|//PREDICTED: oxygen-evolving enhancer protein 1, chloroplastic [Nicotiana tomentosiformis]
107798678	2099	40.3549	106.574	1.40104	0.0159963	Up	0.000671031	LOC107798678	NA	NA	NA	NA	gi|697159594|ref|XP_009588559.1|//PREDICTED: uncharacterized protein DDB_G0274915-like isoform X2 [Nicotiana tomentosiformis];gi|697159592|ref|XP_009588557.1|//PREDICTED: uncharacterized protein DDB_G0274915-like isoform X1 [Nicotiana tomentosiformis]
107809494	2338	17.6576	107.6	2.60731	3.59887e-05	Up	5.44027e-07	LOC107809494	NA	NA	NA	NA	gi|698435149|ref|XP_009799979.1|//PREDICTED: serine/arginine repetitive matrix protein 2-like [Nicotiana sylvestris]
107789800	1191	3004.97	1360.96	-1.14273	4.43848e-05	Down	6.91752e-07	LOC107789800	GO:0009507//chloroplast	GO:0004322//ferroxidase activity;GO:0008199//ferric iron binding	GO:0006879//cellular iron ion homeostasis;GO:0006826//iron ion transport;GO:0055114//oxidation-reduction process	K00522//ferritin heavy chain [EC:1.16.3.2]	gi|697166222|ref|XP_009591933.1|//PREDICTED: ferritin-1, chloroplastic [Nicotiana tomentosiformis]
107780686	683	607.15	262.894	-1.20758	0.000585334	Down	1.35304e-05	LOC107780686	NA	NA	NA	NA	gi|698517348|ref|XP_009803557.1|//PREDICTED: protein PROTON GRADIENT REGULATION 5, chloroplastic [Nicotiana sylvestris]
107764046	988	632.974	2628.16	2.05384	2.33768e-06	Up	2.60239e-08	LOC107764046	NA	NA	NA	K11254//histone H4	gi|697118076|ref|XP_009612961.1|//PREDICTED: uncharacterized protein LOC104106174 [Nicotiana tomentosiformis]
107822391	910	57.9211	4.09751	-3.82127	6.86857e-08	Down	5.19147e-10	LOC107822391	NA	NA	NA	K00799//glutathione S-transferase [EC:2.5.1.18]	gi|698476596|ref|XP_009785599.1|//PREDICTED: glutathione S-transferase U9 [Nicotiana sylvestris]
107770520	1405	1593.77	4376.32	1.45728	3.89825e-09	Up	2.3145e-11	LOC107770520	GO:0009507//chloroplast	GO:0016740//transferase activity	GO:0008299//isoprenoid biosynthetic process	K13789//geranylgeranyl diphosphate synthase, type II [EC:2.5.1.1 2.5.1.10 2.5.1.29]	gi|697161543|ref|XP_009589555.1|//PREDICTED: heterodimeric geranylgeranyl pyrophosphate synthase small subunit, chloroplastic-like [Nicotiana tomentosiformis]
107769050	2209	158.225	481.969	1.60696	8.21314e-07	Up	8.27698e-09	LOC107769050	NA	NA	NA	K04077//chaperonin GroEL	gi|697158506|ref|XP_009588017.1|//PREDICTED: ruBisCO large subunit-binding protein subunit alpha-like [Nicotiana tomentosiformis]
107768465	2307	150.235	14.726	-3.35078	5.99159e-09	Down	3.66268e-11	LOC107768465	NA	NA	NA	K14638//solute carrier family 15 (peptide/histidine transporter), member 3/4	gi|698528821|ref|XP_009761242.1|//PREDICTED: protein NRT1/ PTR FAMILY 7.3-like [Nicotiana sylvestris]
107791152	2554	180.96	10.562	-4.09872	7.83509e-17	Down	1.71386e-19	LOC107791152	NA	NA	NA	K04733//interleukin-1 receptor-associated kinase 4 [EC:2.7.11.1]	gi|697138855|ref|XP_009623508.1|//PREDICTED: wall-associated receptor kinase-like 20 [Nicotiana tomentosiformis]
107827051	1286	8.41781	36.7645	2.1268	0.0220959	Up	0.000999025	LOC107827051	NA	NA	NA	K00517//null;K07408//cytochrome P450 family 1 subfamily A polypeptide 1 [EC:1.14.14.1]	gi|698425240|ref|XP_009785012.1|//PREDICTED: isoflavone 2'-hydroxylase-like isoform X1 [Nicotiana sylvestris]
107810151	984	14.7853	64.3622	2.12205	0.00214635	Up	6.13278e-05	LOC107810151	NA	NA	NA	NA	gi|698572804|ref|XP_009775241.1|//PREDICTED: latex serine proteinase inhibitor-like [Nicotiana sylvestris]
107795870	813	586.914	1615.55	1.4608	0.000412114	Up	8.89392e-06	LOC107795870	NA	NA	NA	K01802//peptidylprolyl isomerase [EC:5.2.1.8]	gi|698524878|ref|XP_009759250.1|//PREDICTED: peptidyl-prolyl cis-trans isomerase [Nicotiana sylvestris]
107767418	2063	891.683	154.308	-2.53071	1.12462e-10	Down	5.18359e-13	LOC107767418	NA	GO:0016702//oxidoreductase activity, acting on single donors with incorporation of molecular oxygen, incorporation of two atoms of oxygen	GO:0055114//oxidation-reduction process	K09840//9-cis-epoxycarotenoid dioxygenase [EC:1.13.11.51]	gi|698585725|ref|XP_009778728.1|//PREDICTED: probable carotenoid cleavage dioxygenase 4, chloroplastic [Nicotiana sylvestris]
107809530	1720	9.60504	72.601	2.91813	3.64135e-06	Up	4.26704e-08	LOC107809530	NA	NA	NA	K16812//targeting protein for Xklp2	gi|697185189|ref|XP_009601619.1|//PREDICTED: protein TPX2-like isoform X2 [Nicotiana tomentosiformis];gi|697185187|ref|XP_009601618.1|//PREDICTED: protein TPX2-like isoform X1 [Nicotiana tomentosiformis]
107797422	1539	25368.8	12264.9	-1.04852	0.00694494	Down	0.000246183	LOC107797422	NA	GO:0004332//fructose-bisphosphate aldolase activity	GO:0006096//glycolytic process	K01623//fructose-bisphosphate aldolase, class I [EC:4.1.2.13]	gi|294440432|gb|ADE74633.1|//plastidic aldolase [Nicotiana tabacum]
107806565	1431	776.25	1811.94	1.22294	1.1298e-05	Up	1.51545e-07	LOC107806565	NA	NA	NA	K18823//soyasaponin III rhamnosyltransferase [EC:2.4.1.273]	gi|697156515|ref|XP_009587012.1|//PREDICTED: putative UDP-rhamnose:rhamnosyltransferase 1 [Nicotiana tomentosiformis]
107817419	1234	950.944	257.973	-1.88214	1.02498e-07	Down	8.12749e-10	LOC107817419	GO:0005622//intracellular	GO:0008270//zinc ion binding	NA	K12135//zinc finger protein CONSTANS;K19720//collagen, type III, alpha	gi|697191879|ref|XP_009605010.1|//PREDICTED: salt tolerance protein-like [Nicotiana tomentosiformis]
107777308	617	345.766	1980.5	2.518	5.77669e-09	Up	3.48619e-11	LOC107777308	GO:0009506//plasmodesma;GO:0009579//thylakoid;GO:0005774//vacuolar membrane;GO:0005730//nucleolus;GO:0005829//cytosol;GO:0005886//plasma membrane;GO:0009507//chloroplast;GO:0000786//nucleosome	GO:0003677//DNA binding;GO:0046982//protein heterodimerization activity	GO:0006334//nucleosome assembly	K11254//histone H4	gi|195617694|gb|ACG30677.1|//histone H4 [Zea mays]
107827741	1297	74.8823	186.584	1.31713	0.0219572	Up	0.000990181	LOC107827741	NA	NA	NA	K03124//transcription initiation factor TFIIB	gi|697173429|ref|XP_009595638.1|//PREDICTED: transcription initiation factor IIB-2-like [Nicotiana tomentosiformis]
107773590	1019	343.693	704.994	1.03649	0.0170482	Up	0.000723521	LOC107773590	NA	NA	NA	K01953//asparagine synthase (glutamine-hydrolysing) [EC:6.3.5.4];K13783//MFS transporter, OPA family, solute carrier family 37 (glycerol-3-phosphate transporter), member 1/2	gi|698538934|ref|XP_009765293.1|//PREDICTED: stem-specific protein TSJT1-like [Nicotiana sylvestris]
107821321	1111	49.3031	15.8498	-1.63721	0.047811	Down	0.00261937	LOC107821321	NA	NA	NA	K00799//glutathione S-transferase [EC:2.5.1.18]	gi|698520861|ref|XP_009757243.1|//PREDICTED: glutathione S-transferase U9-like [Nicotiana sylvestris]
107830139	1572	7.17962	41.696	2.53793	0.000784812	Up	1.88991e-05	LOC107830139	NA	NA	NA	K04733//interleukin-1 receptor-associated kinase 4 [EC:2.7.11.1]	gi|697172549|ref|XP_009595209.1|//PREDICTED: uncharacterized protein LOC104091547 [Nicotiana tomentosiformis]
107820516	1852	46.9123	303.551	2.6939	2.76491e-08	Up	1.9062e-10	LOC107820516	NA	NA	NA	NA	gi|697146147|ref|XP_009627215.1|//PREDICTED: uncharacterized protein LOC104117810 [Nicotiana tomentosiformis]
107796884	2331	108.96	33.1116	-1.7184	0.00103306	Down	2.60675e-05	LOC107796884	NA	NA	NA	K14638//solute carrier family 15 (peptide/histidine transporter), member 3/4	gi|698517680|ref|XP_009803720.1|//PREDICTED: protein NRT1/ PTR FAMILY 4.6-like [Nicotiana sylvestris]
107765827	1182	67.2735	22.6615	-1.5698	0.0198713	Down	0.000871993	LOC107765827	NA	NA	NA	NA	gi|697110598|ref|XP_009609165.1|//PREDICTED: uncharacterized protein LOC104103002 [Nicotiana tomentosiformis]
107775645	677	578.505	2095.67	1.85701	0.0455434	Up	0.00247277	LOC107775645	GO:0005634//nucleus;GO:0009536//plastid;GO:0000786//nucleosome	GO:0003677//DNA binding;GO:0046982//protein heterodimerization activity	NA	K11253//histone H3	gi|565487241|ref|XP_006301260.1|//hypothetical protein CARUB_v10021660mg, partial [Capsella rubella]
107794646	1100	49.887	191.095	1.93755	2.10065e-05	Up	2.99906e-07	LOC107794646	NA	NA	NA	NA	gi|697094564|ref|XP_009606939.1|//PREDICTED: protein YLS9 [Nicotiana tomentosiformis]
107831236	1892	12.0857	559.99	5.53403	8.14534e-31	Up	7.79504e-34	LOC107831236	NA	GO:0004553//hydrolase activity, hydrolyzing O-glycosyl compounds	GO:0008152//metabolic process	K01188//beta-glucosidase [EC:3.2.1.21]	gi|698499573|ref|XP_009795602.1|//PREDICTED: beta-glucosidase 12-like [Nicotiana sylvestris]
107786050	1571	192.4	54.1412	-1.82931	0.000236114	Down	4.65753e-06	LOC107786050	NA	NA	NA	K00430//peroxidase [EC:1.11.1.7]	gi|697160686|ref|XP_009589116.1|//PREDICTED: peroxidase 43-like [Nicotiana tomentosiformis]
107768467	2218	269.892	3.97936	-6.0837	1.5615e-22	Down	2.34826e-25	LOC107768467	NA	NA	NA	K14638//solute carrier family 15 (peptide/histidine transporter), member 3/4	gi|697173519|ref|XP_009595683.1|//PREDICTED: protein NRT1/ PTR FAMILY 7.3-like [Nicotiana tomentosiformis]
107817025	2037	412.511	167.956	-1.29635	0.000428222	Down	9.27498e-06	LOC107817025	NA	NA	NA	K20495//long-chain fatty acid omega-monooxygenase [EC:1.14.13.205]	gi|697169313|ref|XP_009593545.1|//PREDICTED: cytochrome P450 704C1-like [Nicotiana tomentosiformis]
107780343	2020	208.08	87.9165	-1.24294	0.00415868	Down	0.000132502	LOC107780343	NA	NA	NA	K19476//vacuolar protein sorting-associated protein IST1	gi|698486215|ref|XP_009789851.1|//PREDICTED: uncharacterized protein LOC104237398 [Nicotiana sylvestris]
107812841	1691	53.6277	265.596	2.30819	2.5536e-08	Up	1.72062e-10	LOC107812841	GO:0005634//nucleus	NA	NA	K05868//cyclin B	gi|697184895|ref|XP_009601465.1|//PREDICTED: G2/mitotic-specific cyclin S13-7-like [Nicotiana tomentosiformis]
107824914	1779	22.2411	66.1905	1.5734	0.0379991	Up	0.00195851	LOC107824914	GO:0005634//nucleus	NA	NA	K06627//cyclin A	gi|698496613|ref|XP_009794344.1|//PREDICTED: G2/mitotic-specific cyclin C13-1-like [Nicotiana sylvestris]
107769980	1655	48.0069	15.5315	-1.62804	0.0374385	Down	0.00191617	LOC107769980	NA	NA	NA	K20618//cytochrome P450 family 76 subfamily A	gi|698479158|ref|XP_009786696.1|//PREDICTED: cytochrome P450 76A1-like [Nicotiana sylvestris]
107768369	1117	453.036	135.21	-1.74442	1.53892e-07	Down	1.26836e-09	LOC107768369	NA	NA	NA	K06689//ubiquitin-conjugating enzyme E2 D [EC:2.3.2.23]	gi|698504013|ref|XP_009797561.1|//PREDICTED: ubiquitin-conjugating enzyme E2 10-like [Nicotiana sylvestris]
107764528	757	297.371	91.2575	-1.70425	3.53103e-06	Down	4.09639e-08	LOC107764528	NA	NA	NA	NA	gi|697096935|ref|XP_009618873.1|//PREDICTED: uncharacterized protein LOC104110990 [Nicotiana tomentosiformis]
107804341	547	918.159	2022.23	1.13913	0.011817	Up	0.000461585	LOC107804341	GO:0009506//plasmodesma;GO:0009579//thylakoid;GO:0005774//vacuolar membrane;GO:0005730//nucleolus;GO:0005829//cytosol;GO:0005886//plasma membrane;GO:0009507//chloroplast;GO:0000786//nucleosome	GO:0003677//DNA binding;GO:0046982//protein heterodimerization activity	GO:0006334//nucleosome assembly	K11254//histone H4	gi|195617694|gb|ACG30677.1|//histone H4 [Zea mays]
107791775	1826	3.42446	23.1444	2.75672	0.00351948	Up	0.000108742	LOC107791775	NA	GO:0016614//oxidoreductase activity, acting on CH-OH group of donors;GO:0050660//flavin adenine dinucleotide binding	GO:0055114//oxidation-reduction process	K00102//D-lactate dehydrogenase (cytochrome) [EC:1.1.2.4];K00103//L-gulonolactone oxidase [EC:1.1.3.8]	gi|328497225|dbj|BAK18779.1|//berberine bridge enzyme-like protein [Nicotiana tabacum]
107779307	1672	122.856	46.3709	-1.40568	0.0205047	Down	0.00091017	LOC107779307	NA	NA	NA	K04733//interleukin-1 receptor-associated kinase 4 [EC:2.7.11.1]	gi|697095227|ref|XP_009610324.1|//PREDICTED: probable receptor-like serine/threonine-protein kinase At5g57670 [Nicotiana tomentosiformis]
107771705	628	314.895	18.7054	-4.07334	3.16816e-17	Down	6.55883e-20	LOC107771705	GO:0005618//cell wall;GO:0005576//extracellular region	NA	GO:0006952//defense response	K03860//phosphatidylinositol glycan, class Q;K20887//xyloglucan glycosyltransferase 4 [EC:2.4.1.-]	gi|698508154|ref|XP_009799365.1|//PREDICTED: snakin-2 [Nicotiana sylvestris]
107794263	877	1230.98	428.251	-1.52328	0.000574098	Down	1.31746e-05	LOC107794263	NA	GO:0008061//chitin binding	GO:0050832//defense response to fungus;GO:0042742//defense response to bacterium	K20547//basic endochitinase B [EC:3.2.1.14]	gi|632736|gb|AAB29960.1|//CBP20, partial [Nicotiana tabacum]
107804367	1491	37.3393	219.894	2.55804	1.07229e-07	Up	8.56542e-10	LOC107804367	NA	NA	NA	K19600//tubby-related protein 1	gi|698521139|ref|XP_009757384.1|//PREDICTED: tubby-like protein 8 isoform X1 [Nicotiana sylvestris]
107765397	3357	599.553	210.724	-1.50853	4.82282e-06	Down	5.86816e-08	LOC107765397	NA	NA	NA	K00924//null	gi|698542398|ref|XP_009766393.1|//PREDICTED: receptor protein kinase CLAVATA1 [Nicotiana sylvestris]
107760435	908	6.55093	29.3479	2.16349	0.0251122	Up	0.0011663	LOC107760435	NA	NA	NA	K09422//myb proto-oncogene protein, plant	gi|698453600|ref|XP_009779987.1|//PREDICTED: myb-related protein Myb4-like [Nicotiana sylvestris]
107767809	3151	23.3262	140.663	2.59221	1.01884e-05	Up	1.34115e-07	LOC107767809	GO:0005874//microtubule	NA	NA	NA	gi|698478205|ref|XP_009786275.1|//PREDICTED: microtubule-associated protein TORTIFOLIA1 [Nicotiana sylvestris]
107828201	4982	298.891	82.8422	-1.85118	9.65639e-06	Down	1.26169e-07	LOC107828201	NA	NA	NA	K05665//ATP-binding cassette, subfamily C (CFTR/MRP), member 1	gi|698468393|ref|XP_009783346.1|//PREDICTED: putative ABC transporter C family member 15 [Nicotiana sylvestris]
107821445	653	125.082	45.0708	-1.4726	0.0220489	Down	0.000995606	LOC107821445	NA	NA	NA	NA	gi|697172596|ref|XP_009595232.1|//PREDICTED: uncharacterized protein LOC104091568 [Nicotiana tomentosiformis]
107763462	1186	129.883	373.523	1.52399	3.9931e-05	Up	6.1064e-07	LOC107763462	NA	NA	NA	NA	gi|698488898|ref|XP_009791034.1|//PREDICTED: uncharacterized protein LOC104238393 [Nicotiana sylvestris]
107767669	1839	305.341	74.8232	-2.02887	5.79996e-08	Down	4.33847e-10	LOC107767669	NA	NA	NA	K00423//L-ascorbate oxidase [EC:1.10.3.3]	gi|698564485|ref|XP_009772995.1|//PREDICTED: L-ascorbate oxidase-like [Nicotiana sylvestris]
107782831	3687	7.70629	40.9513	2.4098	0.00175384	Up	4.82972e-05	LOC107782831	NA	NA	NA	K20283//golgin subfamily A member 4	gi|697108559|ref|XP_009608140.1|//PREDICTED: uncharacterized protein At4g38062-like [Nicotiana tomentosiformis]
107783810	1417	68.7274	22.504	-1.6107	0.0130176	Down	0.000519665	LOC107783810	NA	NA	NA	K19040//E3 ubiquitin-protein ligase ATL10/75/76/77/78 [EC:2.3.2.27]	gi|698484884|ref|XP_009789233.1|//PREDICTED: RING-H2 finger protein ATL74-like [Nicotiana sylvestris]
107785937	903	446.424	170.223	-1.39099	2.78467e-05	Down	4.09368e-07	LOC107785937	NA	NA	NA	NA	gi|698532379|ref|XP_009763015.1|//PREDICTED: inactive protein RESTRICTED TEV MOVEMENT 1-like [Nicotiana sylvestris]
107805653	1064	160.669	51.8494	-1.6317	0.000333023	Down	7.01142e-06	LOC107805653	NA	NA	NA	NA	gi|697169411|ref|XP_009593598.1|//PREDICTED: uncharacterized protein LOC104090244 [Nicotiana tomentosiformis]
107763554	1153	158.109	63.0716	-1.32586	0.0121933	Down	0.000478424	LOC107763554	NA	NA	NA	NA	gi|698456227|ref|XP_009780570.1|//PREDICTED: uncharacterized protein LOC104229610 [Nicotiana sylvestris]
107771119	3919	54.458	437.383	3.00568	7.07262e-12	Up	2.80408e-14	LOC107771119	NA	NA	NA	K00770//1,4-beta-D-xylan synthase [EC:2.4.2.24]	gi|698510886|ref|XP_009800583.1|//PREDICTED: cellulose synthase-like protein D5 [Nicotiana sylvestris]
107768502	1044	8.05094	69.6953	3.11383	2.68866e-05	Up	3.93306e-07	LOC107768502	NA	NA	NA	K03006//DNA-directed RNA polymerase II subunit RPB1 [EC:2.7.7.6]	gi|1161293|gb|AAB63341.1|//extensin [Nicotiana tabacum]
107769526	685	2466.49	143.143	-4.10693	1.62224e-50	Down	7.60395e-54	LOC107769526	NA	NA	NA	NA	gi|698488841|ref|XP_009791007.1|//PREDICTED: holotricin-3-like [Nicotiana sylvestris]
107787193	1711	5.55285	159.625	4.84532	5.7019e-15	Up	1.49224e-17	LOC107787193	NA	NA	NA	K05277//leucoanthocyanidin dioxygenase [EC:1.14.11.19]	gi|697116668|ref|XP_009612253.1|//PREDICTED: leucoanthocyanidin dioxygenase-like [Nicotiana tomentosiformis]
107778119	1142	143.053	66.723	-1.1003	0.0432395	Down	0.00231474	LOC107778119	NA	NA	NA	K15919//hydroxypyruvate reductase 2	gi|698576083|ref|XP_009776118.1|//PREDICTED: glyoxylate/hydroxypyruvate reductase HPR3-like [Nicotiana sylvestris]
107798061	526	15.5502	62.0287	1.996	0.0036583	Up	0.000113317	LOC107798061	NA	NA	NA	NA	gi|698453894|ref|XP_009780051.1|//PREDICTED: defensin-like protein 1 [Nicotiana sylvestris]
107778655	1588	205.042	65.72	-1.64152	8.27664e-05	Down	1.42896e-06	LOC107778655	NA	GO:0004674//protein serine/threonine kinase activity;GO:0005524//ATP binding	GO:0006468//protein phosphorylation	K14510//serine/threonine-protein kinase CTR1 [EC:2.7.11.1]	gi|970022930|ref|XP_015072799.1|//PREDICTED: serine/threonine-protein kinase CTR1 [Solanum pennellii]
107811765	2042	1566.93	448.861	-1.8036	1.62638e-08	Down	1.05139e-10	LOC107811765	NA	GO:0046983//protein dimerization activity	NA	K16189//phytochrome-interacting factor 4	gi|697186358|ref|XP_009602219.1|//PREDICTED: transcription factor PIF4 [Nicotiana tomentosiformis]
107784098	1365	98.3412	209.224	1.08918	0.0344329	Up	0.00172561	LOC107784098	NA	NA	NA	K10755//replication factor C subunit 2/4	gi|697134749|ref|XP_009621420.1|//PREDICTED: replication factor C subunit 2 [Nicotiana tomentosiformis]
107764599	3079	311.834	111.469	-1.48414	3.09303e-05	Down	4.62125e-07	LOC107764599	NA	NA	NA	K04908//potassium voltage-gated channel Eag-related subfamily H member 5;K08867//WNK lysine deficient protein kinase [EC:2.7.11.1];K04909//potassium voltage-gated channel Eag-related subfamily H member 6;K04956//hyperpolarization activated cyclic nucleotide-gated potassium channel 3	gi|698442202|ref|XP_009762658.1|//PREDICTED: potassium channel SKOR-like [Nicotiana sylvestris]
107823514	1804	260.865	562.027	1.10733	0.0122828	Up	0.000482896	LOC107823514	NA	NA	NA	K00487//trans-cinnamate 4-monooxygenase [EC:1.14.13.11]	gi|697185618|ref|XP_009601847.1|//PREDICTED: trans-cinnamate 4-monooxygenase-like [Nicotiana tomentosiformis]
107785346	1286	3381.6	1679.96	-1.00928	0.000385036	Down	8.26442e-06	LOC107785346	NA	NA	NA	K05933//aminocyclopropanecarboxylate oxidase [EC:1.14.17.4]	gi|698514473|ref|XP_009802116.1|//PREDICTED: 1-aminocyclopropane-1-carboxylate oxidase [Nicotiana sylvestris]
107825556	1697	21.6706	64.1185	1.565	0.0210265	Up	0.000940819	LOC107825556	NA	NA	NA	K13493//cytokinin-N-glucosyltransferase [EC:2.4.1.-];K00699//glucuronosyltransferase [EC:2.4.1.17];K13068//sinapate 1-glucosyltransferase [EC:2.4.1.120];K13691//pathogen-inducible salicylic acid glucosyltransferase [EC:2.4.1.-];K13030//cyanohydrin beta-glucosyltransferase [EC:2.4.1.85]	gi|697176433|ref|XP_009597174.1|//PREDICTED: 7-deoxyloganetic acid glucosyltransferase-like [Nicotiana tomentosiformis]
107760005	1254	31.6584	7.26955	-2.12265	0.0130008	Down	0.000518743	LOC107760005	NA	NA	NA	K15382//solute carrier family 50 (sugar transporter)	gi|697121867|ref|XP_009614915.1|//PREDICTED: bidirectional sugar transporter SWEET12-like isoform X1 [Nicotiana tomentosiformis];gi|697121869|ref|XP_009614916.1|//PREDICTED: bidirectional sugar transporter SWEET12-like isoform X2 [Nicotiana tomentosiformis]
107764788	1767	444.414	162.564	-1.4509	0.000510187	Down	1.14389e-05	LOC107764788	NA	NA	NA	K01728//pectate lyase [EC:4.2.2.2]	gi|697149530|ref|XP_009628975.1|//PREDICTED: probable pectate lyase 18 [Nicotiana tomentosiformis]
107791646	662	227.927	780.871	1.77651	7.49362e-08	Up	5.73708e-10	LOC107791646	NA	NA	NA	NA	gi|697179166|ref|XP_009598564.1|//PREDICTED: phylloplanin-like isoform X1 [Nicotiana tomentosiformis]
107786159	1885	323.484	71.6305	-2.17505	1.71817e-07	Down	1.4228e-09	LOC107786159	NA	NA	NA	K00517//null;K15399//cytochrome P450 family 77 subfamily A polypeptide 6 [EC:1.14.-.-]	gi|698586171|ref|XP_009778848.1|//PREDICTED: cytochrome P450 77A1-like isoform X1 [Nicotiana sylvestris];gi|698586175|ref|XP_009778849.1|//PREDICTED: cytochrome P450 77A1-like isoform X2 [Nicotiana sylvestris]
107808510	1016	124.37	50.3591	-1.30431	0.0189658	Down	0.000824338	LOC107808510	NA	NA	NA	K15382//solute carrier family 50 (sugar transporter)	gi|698501333|ref|XP_009796371.1|//PREDICTED: bidirectional sugar transporter SWEET16-like [Nicotiana sylvestris]
107813066	891	11.084	40.8646	1.88237	0.0198713	Up	0.000872052	LOC107813066	NA	NA	NA	K00432//glutathione peroxidase [EC:1.11.1.9]	gi|697140070|ref|XP_009624130.1|//PREDICTED: probable phospholipid hydroperoxide glutathione peroxidase isoform X1 [Nicotiana tomentosiformis]
107816714	684	682.332	2012.03	1.5601	0.00024922	Up	4.99936e-06	LOC107816714	GO:0009506//plasmodesma;GO:0009579//thylakoid;GO:0005774//vacuolar membrane;GO:0005730//nucleolus;GO:0005829//cytosol;GO:0005886//plasma membrane;GO:0009507//chloroplast;GO:0000786//nucleosome	GO:0003677//DNA binding;GO:0046982//protein heterodimerization activity	GO:0006334//nucleosome assembly	K11254//histone H4	gi|195617694|gb|ACG30677.1|//histone H4 [Zea mays]
107806386	1210	33.9962	8.70557	-1.96536	0.0387874	Down	0.0020154	LOC107806386	NA	NA	NA	K13081//leucoanthocyanidin reductase [EC:1.17.1.3]	gi|698551792|ref|XP_009769427.1|//PREDICTED: isoflavone reductase homolog [Nicotiana sylvestris]
107792619	1920	325.457	704.347	1.11382	0.00151385	Up	4.06832e-05	LOC107792619	GO:0016021//integral component of membrane	GO:0005215//transporter activity	GO:0006810//transport	K12347//natural resistance-associated macrophage protein	gi|698502238|ref|XP_009796782.1|//PREDICTED: metal transporter Nramp3-like [Nicotiana sylvestris]
107761533	1845	571.72	235.672	-1.27853	0.000317627	Down	6.62523e-06	LOC107761533	NA	NA	NA	NA	gi|697178708|ref|XP_009598341.1|//PREDICTED: uncharacterized protein LOC104094171 [Nicotiana tomentosiformis]
107776518	920	370.421	97.9478	-1.91908	2.84462e-06	Down	3.23896e-08	LOC107776518	GO:0005773//vacuole	NA	GO:0006952//defense response;GO:0009607//response to biotic stimulus	K04733//interleukin-1 receptor-associated kinase 4 [EC:2.7.11.1]	gi|697147621|ref|XP_009627978.1|//PREDICTED: pathogenesis-related protein R major form [Nicotiana tomentosiformis]
107816926	3571	29.6358	80.3136	1.4383	0.0361009	Up	0.00182235	LOC107816926	NA	NA	NA	NA	gi|698504206|ref|XP_009797648.1|//PREDICTED: chitinase-like protein PB1E7.04c isoform X1 [Nicotiana sylvestris]
107799545	2294	233.763	75.5159	-1.63019	0.000103023	Down	1.84509e-06	LOC107799545	NA	NA	NA	K10631//E3 ubiquitin-protein ligase Topors [EC:2.3.2.27]	gi|697154215|ref|XP_009631346.1|//PREDICTED: E3 ubiquitin-protein ligase Topors isoform X3 [Nicotiana tomentosiformis];gi|697154213|ref|XP_009631345.1|//PREDICTED: E3 ubiquitin-protein ligase Topors isoform X2 [Nicotiana tomentosiformis]
107783650	1475	109.293	281.312	1.36397	0.00571529	Up	0.000193107	LOC107783650	NA	NA	NA	K09338//homeobox-leucine zipper protein	gi|971579013|ref|XP_015158857.1|//PREDICTED: homeobox-leucine zipper protein ATHB-6-like [Solanum tuberosum]
107775513	1431	245.825	99.4712	-1.30528	0.000935194	Down	2.30502e-05	LOC107775513	NA	NA	NA	K09903//uridylate kinase [EC:2.7.4.22]	gi|698583766|ref|XP_009778178.1|//PREDICTED: formin-binding protein 4 [Nicotiana sylvestris]
107759410	1827	52.9678	125.801	1.24796	0.0295295	Up	0.00142336	LOC107759410	GO:0005777//peroxisome	GO:0020037//heme binding;GO:0046872//metal ion binding;GO:0004096//catalase activity	GO:0006979//response to oxidative stress;GO:0098869//cellular oxidant detoxification;GO:0042744//hydrogen peroxide catabolic process;GO:0055114//oxidation-reduction process	K03781//catalase [EC:1.11.1.6]	gi|698421368|ref|XP_009773579.1|//PREDICTED: catalase isozyme 3-like [Nicotiana sylvestris]
107794767	2343	57.1381	161.673	1.50055	0.00165736	Up	4.52842e-05	LOC107794767	NA	NA	NA	K01953//asparagine synthase (glutamine-hydrolysing) [EC:6.3.5.4]	gi|697124719|ref|XP_009616367.1|//PREDICTED: asparagine synthetase [glutamine-hydrolyzing]-like [Nicotiana tomentosiformis]
107777828	2903	102.051	34.9057	-1.54776	0.00503225	Down	0.000165311	LOC107777828	NA	NA	NA	NA	gi|697138675|ref|XP_009623418.1|//PREDICTED: uncharacterized protein LOC104114636 [Nicotiana tomentosiformis]
107766553	2747	281.819	94.8891	-1.57046	0.00024922	Down	5.00368e-06	LOC107766553	NA	NA	NA	K20241//WD repeat-containing protein 44	gi|698535872|ref|XP_009764325.1|//PREDICTED: WD repeat-containing protein 44-like [Nicotiana sylvestris]
107787211	1602	190.857	34.6336	-2.46225	3.84316e-07	Down	3.48273e-09	LOC107787211	NA	NA	NA	K06997//PLP dependent protein	gi|698488982|ref|XP_009791072.1|//PREDICTED: UPF0481 protein At3g47200-like [Nicotiana sylvestris]
107769403	1327	7903.59	2925.74	-1.43371	1.88557e-07	Down	1.5872e-09	LOC107769403	NA	NA	NA	K21026//acetylajmaline esterase [EC:3.1.1.80];K01188//beta-glucosidase [EC:3.2.1.21];K00679//phospholipid:diacylglycerol acyltransferase [EC:2.3.1.158];K10960//geranylgeranyl diphosphate/geranylgeranyl-bacteriochlorophyllide a reductase [EC:1.3.1.83 1.3.1.111]	gi|698526291|ref|XP_009759976.1|//PREDICTED: GDSL esterase/lipase APG [Nicotiana sylvestris]
107824507	1109	5.73466	35.1505	2.61576	0.00288774	Up	8.60648e-05	LOC107824507	NA	NA	NA	K04733//interleukin-1 receptor-associated kinase 4 [EC:2.7.11.1];K08235//xyloglucan:xyloglucosyl transferase [EC:2.4.1.207]	gi|697174706|ref|XP_009596287.1|//PREDICTED: F-box protein PP2-B13-like [Nicotiana tomentosiformis]
107766511	1809	14.5193	188.709	3.70012	7.96439e-14	Up	2.39545e-16	LOC107766511	NA	NA	NA	K13496//UDP-glucosyl transferase 73C [EC:2.4.1.-]	gi|460391656|ref|XP_004241436.1|//PREDICTED: UDP-glycosyltransferase 73C3-like [Solanum lycopersicum]
107808657	1371	166.113	69.325	-1.26072	0.0246892	Down	0.00114231	LOC107808657	NA	NA	NA	K09866//aquaporin-4	gi|697187387|ref|XP_009602731.1|//PREDICTED: aquaporin-like isoform X1 [Nicotiana tomentosiformis];gi|697187389|ref|XP_009602732.1|//PREDICTED: aquaporin-like isoform X2 [Nicotiana tomentosiformis]
107775257	2412	8.57858	37.8608	2.14189	0.0222979	Up	0.0010099	LOC107775257	NA	NA	NA	K01179//endoglucanase [EC:3.2.1.4]	gi|698517520|ref|XP_009803640.1|//PREDICTED: endoglucanase 2-like [Nicotiana sylvestris]
107819026	2073	140.266	376.623	1.42495	0.00194988	Up	5.45337e-05	LOC107819026	NA	NA	NA	K11593//eukaryotic translation initiation factor 2C	gi|698517064|ref|XP_009803417.1|//PREDICTED: alkaline/neutral invertase CINV2-like [Nicotiana sylvestris]
107818633	886	6.1458	34.9059	2.5058	0.00423162	Up	0.000135208	LOC107818633	NA	NA	NA	K10802//high mobility group protein B1	gi|697126772|ref|XP_009617423.1|//PREDICTED: high mobility group B protein 3-like [Nicotiana tomentosiformis]
107825953	1769	15.1192	77.3868	2.35571	0.00146373	Up	3.91076e-05	LOC107825953	NA	NA	NA	K13425//WRKY transcription factor 22;K13459//disease resistance protein RPS2;K16225//probable WRKY transcription factor 52	gi|698550453|ref|XP_009768979.1|//PREDICTED: probable WRKY transcription factor 53 [Nicotiana sylvestris]
107811824	2114	17.8208	74.3418	2.06061	0.00315558	Up	9.51566e-05	LOC107811824	GO:0005634//nucleus	NA	NA	K06627//cyclin A	gi|698506907|ref|XP_009798808.1|//PREDICTED: cyclin-A2-2-like [Nicotiana sylvestris]
107788070	617	33.234	9.15736	-1.85965	0.03484	Down	0.00174942	LOC107788070	NA	NA	NA	K17471//sulfate transporter 3	gi|697097563|ref|XP_009622161.1|//PREDICTED: probable sulfate transporter 3.3 [Nicotiana tomentosiformis]
107801303	795	357.934	101.254	-1.82171	1.98384e-06	Down	2.17749e-08	LOC107801303	NA	NA	NA	NA	gi|697118618|ref|XP_009613242.1|//PREDICTED: uncharacterized protein LOC104106406 [Nicotiana tomentosiformis];gi|698532542|ref|XP_009763093.1|//PREDICTED: uncharacterized protein LOC104215052 [Nicotiana sylvestris]
107785451	958	6.81725	48.3679	2.82679	0.000630258	Up	1.47465e-05	LOC107785451	NA	GO:0046872//metal ion binding;GO:0042409//caffeoyl-CoA O-methyltransferase activity	GO:0009809//lignin biosynthetic process;GO:0032259//methylation	K00588//caffeoyl-CoA O-methyltransferase [EC:2.1.1.104]	gi|30580328|sp|O24151.1|CAMT4_TOBAC//RecName: Full=Caffeoyl-CoA O-methyltransferase 4; AltName: Full=Trans-caffeoyl-CoA 3-O-methyltransferase 4; Short=CCoAMT-4; Short=CCoAOMT-4
107818866	1575	40.6724	4.00881	-3.3428	1.18842e-05	Down	1.59947e-07	LOC107818866	NA	NA	NA	K07874//Ras-related protein Rab-1A;K00801//farnesyl-diphosphate farnesyltransferase [EC:2.5.1.21]	gi|698487826|ref|XP_009790538.1|//PREDICTED: WAT1-related protein At1g70260-like [Nicotiana sylvestris]
107820476	657	169.426	403.296	1.25119	0.000377858	Up	8.08822e-06	LOC107820476	NA	NA	NA	NA	gi|697105799|ref|XP_009606727.1|//PREDICTED: uncharacterized protein LOC104101028 [Nicotiana tomentosiformis]
107765053	1771	744.902	283.982	-1.39125	8.47206e-05	Down	1.46932e-06	LOC107765053	NA	NA	NA	K01792//glucose-6-phosphate 1-epimerase [EC:5.1.3.15]	gi|697181162|ref|XP_009599568.1|//PREDICTED: putative glucose-6-phosphate 1-epimerase [Nicotiana tomentosiformis]
107792901	2436	2697.23	1276.54	-1.07924	0.000759481	Down	1.81408e-05	LOC107792901	GO:0016021//integral component of membrane	GO:0008810//cellulase activity	GO:0030245//cellulose catabolic process	K01179//endoglucanase [EC:3.2.1.4]	gi|697183046|ref|XP_009600540.1|//PREDICTED: endoglucanase 25-like [Nicotiana tomentosiformis]
107762001	2493	71.0746	276.416	1.95943	3.12604e-06	Up	3.60213e-08	LOC107762001	NA	NA	NA	NA	gi|697109959|ref|XP_009608843.1|//PREDICTED: oligopeptide transporter 7-like [Nicotiana tomentosiformis]
107796670	1464	445.862	112.149	-1.99118	1.43566e-09	Down	7.85095e-12	LOC107796670	NA	NA	NA	K00121//S-(hydroxymethyl)glutathione dehydrogenase / alcohol dehydrogenase [EC:1.1.1.284 1.1.1.1]	gi|697103549|ref|XP_009605587.1|//PREDICTED: alcohol dehydrogenase-like 7 [Nicotiana tomentosiformis]
107788903	1417	819.717	407.627	-1.00788	0.00258363	Down	7.57902e-05	LOC107788903	NA	GO:0008270//zinc ion binding;GO:0016491//oxidoreductase activity	GO:0055114//oxidation-reduction process	K00121//S-(hydroxymethyl)glutathione dehydrogenase / alcohol dehydrogenase [EC:1.1.1.284 1.1.1.1]	gi|697118506|ref|XP_009613178.1|//PREDICTED: alcohol dehydrogenase-like 7 [Nicotiana tomentosiformis]
107808449	2764	87.9435	640.952	2.86557	6.07483e-11	Up	2.72882e-13	LOC107808449	NA	NA	NA	K16812//targeting protein for Xklp2	gi|698539879|ref|XP_009765577.1|//PREDICTED: protein TPX2-like [Nicotiana sylvestris]
107801879	852	32.3042	104.393	1.69223	0.00199974	Up	5.60062e-05	LOC107801879	NA	NA	NA	NA	gi|698500568|ref|XP_009796033.1|//PREDICTED: uncharacterized protein At1g08160-like [Nicotiana sylvestris]
107763305	2920	23.529	143.633	2.60988	9.2098e-07	Up	9.37132e-09	LOC107763305	NA	NA	NA	NA	gi|698570995|ref|XP_009774755.1|//PREDICTED: uncharacterized protein LOC104224755 [Nicotiana sylvestris]
107778128	615	16.9424	2.44316	-2.79382	0.0034944	Down	0.000107763	LOC107778128	NA	NA	NA	K19307//25S rRNA (uracil2634-N3)-methyltransferase [EC:2.1.1.313]	gi|698471022|ref|XP_009783945.1|//PREDICTED: uncharacterized protein LOC104232429 [Nicotiana sylvestris]
107828448	2281	1381.53	661.211	-1.06309	0.00165409	Down	4.50782e-05	LOC107828448	GO:0016021//integral component of membrane	NA	NA	K00717//glycoprotein 6-alpha-L-fucosyltransferase [EC:2.4.1.68]	gi|698588132|ref|XP_009779372.1|//PREDICTED: uncharacterized protein LOC104228592 [Nicotiana sylvestris]
107828324	1488	102.743	20.3476	-2.33611	9.3368e-06	Down	1.21629e-07	LOC107828324	NA	NA	NA	NA	gi|698436795|ref|XP_009802523.1|//PREDICTED: remorin-like [Nicotiana sylvestris]
107816465	1713	21.347	102.315	2.26091	0.00118886	Up	3.06258e-05	LOC107816465	NA	NA	NA	K14293//importin subunit beta-1	gi|698473392|ref|XP_009784457.1|//PREDICTED: importin subunit beta-1-like [Nicotiana sylvestris]
107793439	1962	384.829	90.5237	-2.08785	7.70956e-05	Down	1.316e-06	LOC107793439	NA	GO:0046983//protein dimerization activity	NA	K16189//phytochrome-interacting factor 4	gi|698521611|ref|XP_009757612.1|//PREDICTED: transcription factor PIF4 [Nicotiana sylvestris]
107801587	1295	46.858	379.215	3.01665	4.44168e-11	Up	1.95184e-13	LOC107801587	NA	NA	NA	NA	gi|697160063|ref|XP_009588809.1|//PREDICTED: uncharacterized protein LOC104086277 [Nicotiana tomentosiformis]
107791078	1489	28.853	79.6002	1.46405	0.0218085	Up	0.000982264	LOC107791078	NA	NA	NA	K20858//calcium uniporter protein, mitochondrial	gi|698510877|ref|XP_009800579.1|//PREDICTED: uncharacterized protein LOC104246466 isoform X2 [Nicotiana sylvestris];gi|698510874|ref|XP_009800578.1|//PREDICTED: uncharacterized protein LOC104246466 isoform X1 [Nicotiana sylvestris]
107782073	621	18.8371	98.0749	2.38031	5.34317e-05	Up	8.53622e-07	LOC107782073	NA	NA	NA	K03505//DNA polymerase delta subunit 4	gi|698519183|ref|XP_009804457.1|//PREDICTED: uncharacterized protein LOC104249678 [Nicotiana sylvestris]
107781791	1746	119.213	48.3346	-1.30241	0.0302096	Down	0.00146912	LOC107781791	NA	NA	NA	NA	gi|698461823|ref|XP_009781856.1|//PREDICTED: uncharacterized protein LOC104230689 isoform X2 [Nicotiana sylvestris];gi|698461818|ref|XP_009781855.1|//PREDICTED: uncharacterized protein LOC104230689 isoform X1 [Nicotiana sylvestris]
107829017	2954	36.3257	111.862	1.62266	0.00204897	Up	5.7705e-05	LOC107829017	NA	NA	NA	K12309//beta-galactosidase [EC:3.2.1.23]	gi|697094683|ref|XP_009607544.1|//PREDICTED: beta-galactosidase 8-like [Nicotiana tomentosiformis]
107773127	1567	170.64	71.2002	-1.261	0.00606402	Down	0.000207969	LOC107773127	NA	NA	NA	NA	gi|698552701|ref|XP_009769724.1|//PREDICTED: uncharacterized protein LOC104220540 [Nicotiana sylvestris]
107792103	2781	351.886	26.4857	-3.73182	1.14643e-22	Down	1.70166e-25	LOC107792103	NA	NA	NA	K04733//interleukin-1 receptor-associated kinase 4 [EC:2.7.11.1];K13199//plasminogen activator inhibitor 1 RNA-binding protein;K12663//Delta(3,5)-Delta(2,4)-dienoyl-CoA isomerase [EC:5.3.3.-];K00121//S-(hydroxymethyl)glutathione dehydrogenase / alcohol dehydrogenase [EC:1.1.1.284 1.1.1.1]	gi|698518080|ref|XP_009803919.1|//PREDICTED: subtilisin-like protease [Nicotiana sylvestris]
107766083	1510	758.86	1695.86	1.16011	2.82469e-05	Up	4.17066e-07	LOC107766083	NA	NA	NA	K13464//jasmonate ZIM domain-containing protein	gi|698483081|ref|XP_009788425.1|//PREDICTED: protein TIFY 6B-like isoform X2 [Nicotiana sylvestris];gi|536463623|gb|AGU37271.1|//jasmonate ZIM-domain protein 2b.2 [Nicotiana tabacum]
107818837	508	928.541	270.306	-1.78037	3.35668e-08	Down	2.36663e-10	LOC107818837	NA	GO:0046872//metal ion binding	NA	NA	gi|697153662|ref|XP_009631081.1|//PREDICTED: metallothionein-like protein type 2 [Nicotiana tomentosiformis]
107831333	2738	30.1874	106.366	1.81702	0.00143763	Up	3.82137e-05	LOC107831333	NA	GO:0008017//microtubule binding	GO:0000226//microtubule cytoskeleton organization;GO:0000910//cytokinesis	K16732//protein regulator of cytokinesis 1	gi|697191698|ref|XP_009604921.1|//PREDICTED: 65-kDa microtubule-associated protein 3-like isoform X1 [Nicotiana tomentosiformis];gi|697191700|ref|XP_009604922.1|//PREDICTED: 65-kDa microtubule-associated protein 3-like isoform X2 [Nicotiana tomentosiformis]
107765585	2895	349.926	47.1358	-2.89215	1.4698e-15	Down	3.58825e-18	LOC107765585	NA	NA	NA	K04733//interleukin-1 receptor-associated kinase 4 [EC:2.7.11.1];K13199//plasminogen activator inhibitor 1 RNA-binding protein;K12663//Delta(3,5)-Delta(2,4)-dienoyl-CoA isomerase [EC:5.3.3.-];K00121//S-(hydroxymethyl)glutathione dehydrogenase / alcohol dehydrogenase [EC:1.1.1.284 1.1.1.1]	gi|697122313|ref|XP_009615143.1|//PREDICTED: subtilisin-like protease [Nicotiana tomentosiformis]
107797020	3309	454.12	224.738	-1.01483	0.0290153	Down	0.00138611	LOC107797020	NA	NA	NA	K04733//interleukin-1 receptor-associated kinase 4 [EC:2.7.11.1]	gi|698423198|ref|XP_009781981.1|//PREDICTED: receptor-like protein kinase HERK 1 [Nicotiana sylvestris]
107768438	1912	881.798	353.364	-1.31929	0.00581395	Down	0.000197008	LOC107768438	GO:0005634//nucleus;GO:0048046//apoplast;GO:0009534//chloroplast thylakoid;GO:0005739//mitochondrion;GO:0010319//stromule;GO:0005886//plasma membrane;GO:0022626//cytosolic ribosome;GO:0009570//chloroplast stroma	GO:0004372//glycine hydroxymethyltransferase activity;GO:0008266//poly(U) RNA binding;GO:0030170//pyridoxal phosphate binding	GO:0006544//glycine metabolic process;GO:0009853//photorespiration;GO:0035999//tetrahydrofolate interconversion;GO:0006563//L-serine metabolic process	K00600//glycine hydroxymethyltransferase [EC:2.1.2.1]	gi|697177457|ref|XP_009597687.1|//PREDICTED: serine hydroxymethyltransferase, mitochondrial isoform X2 [Nicotiana tomentosiformis]
107781837	2455	88.937	224.478	1.33572	0.00640872	Up	0.000223295	LOC107781837	NA	NA	NA	K04733//interleukin-1 receptor-associated kinase 4 [EC:2.7.11.1]	gi|698539410|ref|XP_009765438.1|//PREDICTED: probable receptor-like protein kinase At1g67000 [Nicotiana sylvestris]
107761935	3078	111.124	43.0142	-1.36929	0.0402785	Down	0.00212791	LOC107761935	NA	NA	NA	K13862//solute carrier family 4 (sodium borate transporter), member 11;K06573//solute carrier family 4 (anion exchanger), member 1	gi|697163449|ref|XP_009590549.1|//PREDICTED: boron transporter 1-like isoform X1 [Nicotiana tomentosiformis];gi|697163451|ref|XP_009590550.1|//PREDICTED: boron transporter 1-like isoform X2 [Nicotiana tomentosiformis]
107763568	2151	513.167	90.6791	-2.50059	1.5793e-09	Down	8.75982e-12	LOC107763568	NA	NA	NA	K13692//UDP-glucose:(indol-3-yl)acetate beta-D-glucosyltransferase [EC:2.4.1.121]	gi|698585400|ref|XP_009778637.1|//PREDICTED: crocetin glucosyltransferase, chloroplastic-like [Nicotiana sylvestris]
107789109	1894	86.6143	35.3653	-1.29227	0.0426682	Down	0.00227666	LOC107789109	NA	NA	NA	K02433//aspartyl-tRNA(Asn)/glutamyl-tRNA(Gln) amidotransferase subunit A [EC:6.3.5.6 6.3.5.7]	gi|565375146|ref|XP_006354096.1|//PREDICTED: fatty acid amide hydrolase-like [Solanum tuberosum]
107824520	816	490.812	217.718	-1.17271	0.000600173	Down	1.39371e-05	LOC107824520	NA	GO:0009055//electron transfer activity;GO:0046872//metal ion binding;GO:0051536//iron-sulfur cluster binding	NA	NA	gi|697104585|ref|XP_009606094.1|//PREDICTED: uncharacterized protein LOC104100546 [Nicotiana tomentosiformis]
107782713	2250	222.402	103.81	-1.09922	0.0161476	Down	0.000680443	LOC107782713	NA	NA	NA	K03386//peroxiredoxin (alkyl hydroperoxide reductase subunit C) [EC:1.11.1.15];K19525//vacuolar protein sorting-associated protein 13A/C;K13217//pre-mRNA-processing factor 39	gi|697175737|ref|XP_009596811.1|//PREDICTED: uncharacterized protein LOC104092840 [Nicotiana tomentosiformis]
107760198	1713	88.588	33.736	-1.39282	0.0225196	Down	0.0010217	LOC107760198	NA	NA	NA	K20714//serine/threonine-protein kinase OXI1 [EC:2.7.11.1]	gi|697189604|ref|XP_009603859.1|//PREDICTED: serine/threonine-protein kinase OXI1-like [Nicotiana tomentosiformis]
107800304	1674	19.3192	100.696	2.38189	0.000120731	Up	2.21174e-06	LOC107800304	NA	GO:0003779//actin binding	NA	K20478//golgin subfamily B member 1	gi|697167128|ref|XP_009592408.1|//PREDICTED: uncharacterized protein LOC104089261 [Nicotiana tomentosiformis]
107800861	643	82.8934	473.471	2.51395	1.47914e-09	Up	8.14653e-12	LOC107800861	NA	NA	NA	K11251//histone H2A	gi|697168438|ref|XP_009593101.1|//PREDICTED: histone H2AX-like [Nicotiana tomentosiformis]
107787706	2404	747.29	368.511	-1.01996	0.00796465	Down	0.000289952	LOC107787706	NA	NA	NA	K10999//cellulose synthase A [EC:2.4.1.12]	gi|71493366|gb|AAZ32787.1|//cellulose synthase-like protein CslE [Nicotiana tabacum]
107793650	2272	19.4006	148.631	2.93756	2.82703e-08	Up	1.96007e-10	LOC107793650	NA	NA	NA	NA	gi|697147024|ref|XP_009627666.1|//PREDICTED: uncharacterized protein LOC104118180 [Nicotiana tomentosiformis]
107832638	983	5.31581	29.3752	2.46624	0.00596276	Up	0.000203681	LOC107832638	NA	NA	NA	K13153//U11/U12 small nuclear ribonucleoprotein 25 kDa protein	gi|698477685|ref|XP_009786046.1|//PREDICTED: uncharacterized protein LOC104234213 [Nicotiana sylvestris]
107775982	1224	27.5134	81.0402	1.55851	0.0139087	Up	0.000564746	LOC107775982	NA	NA	NA	K17095//annexin A7/11;K17099//annexin A13	gi|697112277|ref|XP_009610015.1|//PREDICTED: annexin D3-like isoform X2 [Nicotiana tomentosiformis];gi|697112275|ref|XP_009610014.1|//PREDICTED: annexin D3-like isoform X1 [Nicotiana tomentosiformis]
107779037	3160	116.747	4.19305	-4.79924	1.17053e-14	Down	3.20053e-17	LOC107779037	NA	NA	NA	K00924//null	gi|697180176|ref|XP_009599063.1|//PREDICTED: receptor-like protein kinase HSL1 [Nicotiana tomentosiformis]
107786828	1453	12837.2	5989.95	-1.09971	0.000705978	Down	1.67387e-05	LOC107786828	NA	NA	NA	K04035//magnesium-protoporphyrin IX monomethyl ester (oxidative) cyclase [EC:1.14.13.81]	gi|698580985|ref|XP_009777441.1|//PREDICTED: magnesium-protoporphyrin IX monomethyl ester [oxidative] cyclase, chloroplastic [Nicotiana sylvestris]
107768745	762	2078.38	4339.74	1.06215	0.00331583	Up	0.00010109	LOC107768745	NA	NA	NA	K13448//calcium-binding protein CML	gi|697174042|ref|XP_009595960.1|//PREDICTED: calcium-binding allergen Ole e 8-like [Nicotiana tomentosiformis]
107829946	1338	120.89	11.5709	-3.38513	4.16981e-10	Down	2.0441e-12	LOC107829946	GO:0016021//integral component of membrane	GO:0005215//transporter activity	GO:0006810//transport	K14638//solute carrier family 15 (peptide/histidine transporter), member 3/4	gi|698523880|ref|XP_009758756.1|//PREDICTED: protein NRT1/ PTR FAMILY 5.8 [Nicotiana sylvestris]
107776555	636	414.439	1066.41	1.36353	0.00143426	Up	3.8096e-05	LOC107776555	NA	NA	NA	K11251//histone H2A	gi|698491905|ref|XP_009792342.1|//PREDICTED: histone H2AX-like [Nicotiana sylvestris]
107765628	1212	4.9286	33.4435	2.76247	0.00121562	Up	3.15526e-05	LOC107765628	NA	NA	NA	K14173//alpha-farnesene synthase [EC:4.2.3.46]	gi|697121141|ref|XP_009614541.1|//PREDICTED: alpha-farnesene synthase-like isoform X3 [Nicotiana tomentosiformis]
107761230	2930	151.503	7.8062	-4.27858	4.14441e-16	Down	9.47026e-19	LOC107761230	GO:0016021//integral component of membrane	GO:0005249//voltage-gated potassium channel activity	GO:0071805//potassium ion transmembrane transport	K05391//cyclic nucleotide gated channel, other eukaryote;K04908//potassium voltage-gated channel Eag-related subfamily H member 5	gi|697125359|ref|XP_009616703.1|//PREDICTED: potassium channel AKT2/3-like [Nicotiana tomentosiformis]
107779117	669	1548.29	611.096	-1.34121	0.000506975	Down	1.13471e-05	LOC107779117	NA	GO:0008289//lipid binding	GO:0006869//lipid transport	K04733//interleukin-1 receptor-associated kinase 4 [EC:2.7.11.1]	gi|48526017|gb|AAT45202.1|//lipid transfer protein 1 precursor [Nicotiana tabacum]
107820732	1427	136.535	292.332	1.09834	0.00845695	Up	0.000311012	LOC107820732	NA	NA	NA	NA	gi|698508168|ref|XP_009799372.1|//PREDICTED: uncharacterized protein LOC104245464 [Nicotiana sylvestris]
107820930	834	4.64173	425.464	6.51823	7.66111e-35	Up	6.58351e-38	LOC107820930	NA	NA	NA	K09422//myb proto-oncogene protein, plant	gi|697175467|ref|XP_009596675.1|//PREDICTED: transcription factor MYB3-like [Nicotiana tomentosiformis]
107791374	1430	71.9243	26.8248	-1.42291	0.0336563	Down	0.00167545	LOC107791374	NA	NA	NA	K17279//receptor expression-enhancing protein 5/6	gi|698461632|ref|XP_009781819.1|//PREDICTED: uncharacterized protein LOC104230653 [Nicotiana sylvestris]
107783384	1193	41.9352	2.64815	-3.9851	6.03654e-07	Down	5.82409e-09	LOC107783384	NA	NA	NA	K01092//myo-inositol-1(or 4)-monophosphatase [EC:3.1.3.25]	gi|698564988|ref|XP_009773134.1|//PREDICTED: phosphatase IMPL1, chloroplastic [Nicotiana sylvestris]
107829309	747	7.47445	37.1794	2.31447	0.00626233	Up	0.000216605	LOC107829309	NA	NA	GO:0006952//defense response;GO:0009607//response to biotic stimulus	NA	gi|698524872|ref|XP_009759247.1|//PREDICTED: kirola-like [Nicotiana sylvestris]
107781331	1097	6652.03	2741.8	-1.27867	0.00933327	Down	0.000349437	LOC107781331	NA	NA	NA	K08909//light-harvesting complex I chlorophyll a/b binding protein 3	gi|697127312|ref|XP_009617701.1|//PREDICTED: chlorophyll a-b binding protein 8, chloroplastic-like [Nicotiana tomentosiformis]
107798872	3434	400.624	185.542	-1.1105	0.00530457	Down	0.000176432	LOC107798872	NA	NA	NA	K17686//Cu+-exporting ATPase [EC:3.6.3.54]	gi|697186937|ref|XP_009602509.1|//PREDICTED: copper-transporting ATPase RAN1-like isoform X1 [Nicotiana tomentosiformis]
107760301	3117	3.02341	25.049	3.0505	0.000521695	Up	1.17581e-05	LOC107760301	NA	GO:0016702//oxidoreductase activity, acting on single donors with incorporation of molecular oxygen, incorporation of two atoms of oxygen;GO:0046872//metal ion binding	GO:0006633//fatty acid biosynthetic process;GO:0031408//oxylipin biosynthetic process;GO:0055114//oxidation-reduction process	K15718//linoleate 9S-lipoxygenase [EC:1.13.11.58]	gi|698481186|ref|XP_009787604.1|//PREDICTED: linoleate 9S-lipoxygenase 6 [Nicotiana sylvestris]
107798673	2535	80.331	175.538	1.12776	0.0398755	Up	0.00209151	LOC107798673	GO:0000793//condensed chromosome	NA	NA	K06676//condensin complex subunit 2	gi|698494706|ref|XP_009793534.1|//PREDICTED: condensin complex subunit 2 [Nicotiana sylvestris]
107818314	1239	34.9459	96.808	1.47	0.0190079	Up	0.00082711	LOC107818314	NA	GO:0019904//protein domain specific binding	NA	K06630//14-3-3 protein epsilon	gi|44917155|dbj|BAD12178.1|//14-3-3 f-1 protein [Nicotiana tabacum]
107822491	800	1243.39	578.54	-1.10379	0.00516826	Down	0.00017099	LOC107822491	NA	NA	NA	K14686//solute carrier family 31 (copper transporter), member 1	gi|697173453|ref|XP_009595650.1|//PREDICTED: copper transporter 5 [Nicotiana tomentosiformis]
107831104	923	132.31	59.6423	-1.14951	0.0330031	Down	0.00163656	LOC107831104	NA	NA	NA	K03251//translation initiation factor 3 subunit D	gi|698528059|ref|XP_009760872.1|//PREDICTED: uncharacterized protein LOC104213135 isoform X2 [Nicotiana sylvestris];gi|698528057|ref|XP_009760871.1|//PREDICTED: uncharacterized protein LOC104213135 isoform X1 [Nicotiana sylvestris]
107774026	1743	651.217	170.715	-1.93155	7.31048e-10	Down	3.82643e-12	LOC107774026	NA	NA	NA	K00512//steroid 17alpha-monooxygenase / 17alpha-hydroxyprogesterone deacetylase [EC:1.14.14.19 1.14.14.32];K15472//premnaspirodiene oxygenase [EC:1.14.13.121]	gi|5713172|gb|AAD47832.1|//cytochrome P450 [Nicotiana tabacum]
107787884	756	372.341	25.7118	-3.85613	1.23893e-25	Down	1.66959e-28	LOC107787884	NA	NA	NA	K03676//glutaredoxin 3	gi|697098894|ref|XP_009629061.1|//PREDICTED: monothiol glutaredoxin-S2 [Nicotiana tomentosiformis]
107809861	985	144.275	395.996	1.45667	0.0001877	Up	3.60355e-06	LOC107809861	NA	NA	NA	K09517//DnaJ homolog subfamily B member 11;K03686//molecular chaperone DnaJ;K09510//DnaJ homolog subfamily B member 4	gi|698552523|ref|XP_009769665.1|//PREDICTED: chaperone protein dnaJ 8, chloroplastic-like [Nicotiana sylvestris]
107777813	1053	40.6327	141.119	1.7962	0.000462054	Up	1.01431e-05	LOC107777813	NA	NA	NA	NA	gi|697137320|ref|XP_009622756.1|//PREDICTED: uncharacterized protein LOC104114096 [Nicotiana tomentosiformis]
107785386	1908	891.345	433.199	-1.04096	0.00146059	Down	3.89951e-05	LOC107785386	NA	NA	NA	K01051//pectinesterase [EC:3.1.1.11]	gi|697162321|ref|XP_009589961.1|//PREDICTED: LOW QUALITY PROTEIN: pectinesterase-like [Nicotiana tomentosiformis]
107830278	2075	169.332	384.881	1.18455	0.0115933	Up	0.000450808	LOC107830278	NA	NA	NA	K10590//E3 ubiquitin-protein ligase TRIP12 [EC:2.3.2.26];K08332//null	gi|698533328|ref|XP_009763482.1|//PREDICTED: importin subunit alpha-1a-like [Nicotiana sylvestris]
107790547	2159	718.994	312.308	-1.20301	0.000110019	Down	1.99832e-06	LOC107790547	NA	NA	NA	K03086//RNA polymerase primary sigma factor	gi|697150840|ref|XP_009629626.1|//PREDICTED: RNA polymerase sigma factor sigA-like isoform X2 [Nicotiana tomentosiformis]
107779365	2110	158.697	45.4482	-1.80398	0.000216506	Down	4.2327e-06	LOC107779365	NA	NA	NA	K05760//paxillin	gi|698569876|ref|XP_009774454.1|//PREDICTED: protein DA1-related 2-like [Nicotiana sylvestris]
107772748	1130	107.634	38.5101	-1.48282	0.0156371	Down	0.00065325	LOC107772748	NA	NA	NA	K04708//3-dehydrosphinganine reductase [EC:1.1.1.102]	gi|698507993|ref|XP_009799295.1|//PREDICTED: 3-ketodihydrosphingosine reductase-like isoform X2 [Nicotiana sylvestris]
107781969	1074	81.1305	9.75766	-3.05564	2.29804e-06	Down	2.54928e-08	LOC107781969	NA	NA	NA	K03239//translation initiation factor eIF-2B subunit alpha	gi|697180643|ref|XP_009599301.1|//PREDICTED: protein LURP-one-related 11-like [Nicotiana tomentosiformis]
107763925	1621	289.435	1251.14	2.11193	0.039837	Up	0.00208747	LOC107763925	NA	NA	NA	K13065//shikimate O-hydroxycinnamoyltransferase [EC:2.3.1.133]	gi|697110225|ref|XP_009608981.1|//PREDICTED: acetyl-CoA-benzylalcohol acetyltransferase-like [Nicotiana tomentosiformis]
107759358	717	116.134	257.445	1.14848	0.0302528	Up	0.00147181	LOC107759358	NA	NA	NA	NA	gi|697186806|ref|XP_009602440.1|//PREDICTED: transcription factor PRE5-like [Nicotiana tomentosiformis]
107813388	1074	46.777	13.6504	-1.77685	0.0218085	Down	0.000982623	LOC107813388	NA	NA	NA	K19039//E3 ubiquitin-protein ligase ATL7/58/59 [EC:2.3.2.27]	gi|698495567|ref|XP_009793888.1|//PREDICTED: RING-H2 zinc finger protein RHA4a [Nicotiana sylvestris]
107818237	1293	2.42047	30.0103	3.6321	1.25211e-05	Up	1.69713e-07	LOC107818237	NA	NA	NA	K19882//O-palmitoleoyl-L-serine hydrolase [EC:3.1.1.98]	gi|697144742|ref|XP_009626489.1|//PREDICTED: protein notum homolog isoform X1 [Nicotiana tomentosiformis]
107766745	4454	167.137	75.947	-1.13797	0.0200268	Down	0.000882208	LOC107766745	NA	NA	NA	K05658//ATP-binding cassette, subfamily B (MDR/TAP), member 1 [EC:3.6.3.44]	gi|698561036|ref|XP_009772017.1|//PREDICTED: ABC transporter B family member 9-like [Nicotiana sylvestris]
107764714	1598	3.78417	69.0994	4.19062	2.77691e-08	Up	1.9199e-10	LOC107764714	NA	NA	NA	K14664//IAA-amino acid hydrolase [EC:3.5.1.-]	gi|697119195|ref|XP_009613546.1|//PREDICTED: IAA-amino acid hydrolase ILR1-like 2 [Nicotiana tomentosiformis]
107773606	980	85.3742	14.4375	-2.56398	1.67642e-05	Down	2.33773e-07	LOC107773606	NA	NA	NA	NA	gi|697182395|ref|XP_009600201.1|//PREDICTED: protein REVEILLE 8-like isoform X5 [Nicotiana tomentosiformis]
107790336	1652	29.0063	6.82163	-2.08818	0.0217173	Down	0.000976392	LOC107790336	NA	NA	NA	K18801//glucuronoxylan 4-O-methyltransferase [EC:2.1.1.112]	gi|697160331|ref|XP_009588942.1|//PREDICTED: protein IRX15-LIKE-like [Nicotiana tomentosiformis]
107811837	1976	45.1905	11.2909	-2.00086	0.00835047	Down	0.00030677	LOC107811837	NA	NA	NA	K08472//mlo protein	gi|697122399|ref|XP_009615189.1|//PREDICTED: MLO-like protein 1 isoform X2 [Nicotiana tomentosiformis];gi|697122397|ref|XP_009615188.1|//PREDICTED: MLO-like protein 1 isoform X1 [Nicotiana tomentosiformis]
107773994	1508	60.7515	17.1037	-1.82861	0.022232	Down	0.00100605	LOC107773994	NA	NA	NA	K07874//Ras-related protein Rab-1A;K00801//farnesyl-diphosphate farnesyltransferase [EC:2.5.1.21]	gi|697132111|ref|XP_009620098.1|//PREDICTED: WAT1-related protein At5g07050-like [Nicotiana tomentosiformis]
107814940	2000	608.722	302.362	-1.0095	0.0025904	Down	7.60395e-05	LOC107814940	NA	NA	NA	K19891//glucan endo-1,3-beta-glucosidase 1/2/3 [EC:3.2.1.39]	gi|698523638|ref|XP_009758632.1|//PREDICTED: glucan endo-1,3-beta-glucosidase 7-like isoform X1 [Nicotiana sylvestris]
107778191	2846	142.158	62.7254	-1.18037	0.0342994	Down	0.00171557	LOC107778191	NA	NA	NA	K12309//beta-galactosidase [EC:3.2.1.23]	gi|697180884|ref|XP_009599425.1|//PREDICTED: beta-galactosidase-like [Nicotiana tomentosiformis]
107777427	1474	7.98311	108.788	3.76843	7.28579e-09	Up	4.49653e-11	LOC107777427	NA	NA	NA	K20716//mitogen-activated protein kinase kinase kinase 17/18	gi|697149310|ref|XP_009628862.1|//PREDICTED: mitogen-activated protein kinase kinase kinase 3-like [Nicotiana tomentosiformis]
107802273	1124	3742.68	1570.27	-1.25306	5.86549e-06	Down	7.25139e-08	LOC107802273	NA	NA	NA	NA	gi|698479313|ref|XP_009786754.1|//PREDICTED: uncharacterized protein At4g22758-like [Nicotiana sylvestris]
107780380	730	581.626	1360.17	1.22562	0.00408231	Up	0.000129481	LOC107780380	NA	NA	NA	K11251//histone H2A	gi|697176933|ref|XP_009597416.1|//PREDICTED: histone H2A.6-like [Nicotiana tomentosiformis]
107778234	1168	4629.5	967.783	-2.2581	1.57345e-09	Down	8.69664e-12	LOC107778234	NA	NA	NA	K08235//xyloglucan:xyloglucosyl transferase [EC:2.4.1.207]	gi|697147883|ref|XP_009628113.1|//PREDICTED: brassinosteroid-regulated protein BRU1 [Nicotiana tomentosiformis]
107802410	514	1882.37	263.041	-2.83919	5.42531e-18	Down	1.04899e-20	LOC107802410	NA	GO:0046872//metal ion binding	NA	NA	gi|697153662|ref|XP_009631081.1|//PREDICTED: metallothionein-like protein type 2 [Nicotiana tomentosiformis]
107760904	961	5.44123	5396.51	9.95388	5.17714e-99	Up	8.08896e-103	LOC107760904	NA	NA	NA	K00799//glutathione S-transferase [EC:2.5.1.18]	gi|697154786|ref|XP_009631630.1|//PREDICTED: glutathione S-transferase F11 [Nicotiana tomentosiformis]
107804321	1448	70.9805	18.6912	-1.92506	0.00249462	Down	7.26919e-05	LOC107804321	NA	NA	NA	NA	gi|697189436|ref|XP_009603774.1|//PREDICTED: remorin-like [Nicotiana tomentosiformis]
107813181	2976	11.2055	48.7392	2.12088	0.00328534	Up	9.9968e-05	LOC107813181	NA	NA	NA	K03021//DNA-directed RNA polymerase III subunit RPC2 [EC:2.7.7.6];K15601//lysine-specific demethylase 3 [EC:1.14.11.-]	gi|698562254|ref|XP_009772361.1|//PREDICTED: CSC1-like protein At3g21620 [Nicotiana sylvestris]
107813571	1117	56.433	224.182	1.99006	1.85853e-06	Up	2.01817e-08	LOC107813571	NA	NA	NA	K00799//glutathione S-transferase [EC:2.5.1.18]	gi|698553807|ref|XP_009770038.1|//PREDICTED: probable glutathione S-transferase [Nicotiana sylvestris]
107775584	2954	271.995	96.6874	-1.49218	0.000397403	Down	8.54538e-06	LOC107775584	NA	GO:0016157//sucrose synthase activity	GO:0005982//starch metabolic process;GO:0005985//sucrose metabolic process;GO:0010431//seed maturation	K00695//sucrose synthase [EC:2.4.1.13]	gi|698509915|ref|XP_009800149.1|//PREDICTED: sucrose synthase 2-like [Nicotiana sylvestris]
107770893	1424	161.697	1801.93	3.47817	8.88319e-44	Up	5.72527e-47	LOC107770893	NA	GO:0046872//metal ion binding;GO:0031418//L-ascorbic acid binding;GO:0045486//naringenin 3-dioxygenase activity	GO:0009813//flavonoid biosynthetic process;GO:0055114//oxidation-reduction process	K00475//naringenin 3-dioxygenase [EC:1.14.11.9]	gi|697189022|ref|XP_009603556.1|//PREDICTED: naringenin,2-oxoglutarate 3-dioxygenase [Nicotiana tomentosiformis]
107822671	1566	110.757	29.4082	-1.9131	0.000506975	Down	1.13372e-05	LOC107822671	NA	NA	NA	NA	gi|697144904|ref|XP_009626577.1|//PREDICTED: uncharacterized protein LOC104117256 isoform X1 [Nicotiana tomentosiformis]
107817539	1452	3.98558	36.1233	3.18007	0.000146477	Up	2.74062e-06	LOC107817539	NA	NA	NA	K20716//mitogen-activated protein kinase kinase kinase 17/18	gi|697093825|ref|XP_009629207.1|//PREDICTED: mitogen-activated protein kinase kinase kinase 3-like [Nicotiana tomentosiformis]
107778935	1818	42.7832	12.5022	-1.77487	0.0339198	Down	0.00169062	LOC107778935	NA	NA	NA	K10352//myosin heavy chain;K03231//elongation factor 1-alpha	gi|697190526|ref|XP_009604326.1|//PREDICTED: interactor of constitutive active ROPs 4-like isoform X2 [Nicotiana tomentosiformis];gi|697190522|ref|XP_009604324.1|//PREDICTED: interactor of constitutive active ROPs 4-like isoform X1 [Nicotiana tomentosiformis]
107798542	2137	29.1921	127.421	2.12595	1.73977e-05	Up	2.43626e-07	LOC107798542	NA	GO:0000287//magnesium ion binding;GO:0016829//lyase activity;GO:0046872//metal ion binding;GO:0010333//terpene synthase activity	GO:0008152//metabolic process	K12742//isoprene synthase [EC:4.2.3.27]	gi|698567201|ref|XP_009773708.1|//PREDICTED: (-)-camphene/tricyclene synthase, chloroplastic-like [Nicotiana sylvestris]
107823811	390	228.114	107.577	-1.08439	0.0201922	Down	0.000892443	LOC107823811	NA	NA	NA	K14488//SAUR family protein	gi|697125844|ref|XP_009616948.1|//PREDICTED: auxin-induced protein 6B-like [Nicotiana tomentosiformis]
107805374	1566	20.7665	106.574	2.35953	8.32524e-05	Up	1.44223e-06	LOC107805374	NA	NA	NA	K12581//CCR4-NOT transcription complex subunit 7/8;K03094//S-phase kinase-associated protein 1;K13126//polyadenylate-binding protein;K05941//glutathione gamma-glutamylcysteinyltransferase [EC:2.3.2.15];K01054//acylglycerol lipase [EC:3.1.1.23]	gi|697170598|ref|XP_009594219.1|//PREDICTED: NAC domain-containing protein 72 [Nicotiana tomentosiformis]
107764041	1676	112.566	47.1952	-1.25407	0.0254624	Down	0.00118405	LOC107764041	NA	NA	NA	NA	gi|697118068|ref|XP_009612956.1|//PREDICTED: uncharacterized protein LOC104106170 isoform X2 [Nicotiana tomentosiformis];gi|697118066|ref|XP_009612955.1|//PREDICTED: uncharacterized protein LOC104106170 isoform X1 [Nicotiana tomentosiformis]
107773106	3205	497.168	1267.26	1.34991	0.000102558	Up	1.8347e-06	LOC107773106	NA	NA	NA	K01533//Cu2+-exporting ATPase [EC:3.6.3.4]	gi|698545831|ref|XP_009767519.1|//PREDICTED: copper-transporting ATPase PAA2, chloroplastic [Nicotiana sylvestris]
107787447	941	315.026	146.348	-1.10607	0.013913	Down	0.000565192	LOC107787447	NA	NA	NA	NA	gi|698581812|ref|XP_009777650.1|//PREDICTED: uncharacterized protein LOC104227173 [Nicotiana sylvestris]
107768954	1273	112.076	289.228	1.36773	0.000609296	Up	1.41846e-05	LOC107768954	NA	GO:0017057//6-phosphogluconolactonase activity	GO:0006098//pentose-phosphate shunt;GO:0005975//carbohydrate metabolic process	K01057//6-phosphogluconolactonase [EC:3.1.1.31]	gi|698478092|ref|XP_009786226.1|//PREDICTED: probable 6-phosphogluconolactonase 1 [Nicotiana sylvestris]
107819592	679	1515.64	4156.86	1.45557	0.00050095	Up	1.11535e-05	LOC107819592	GO:0009506//plasmodesma;GO:0009579//thylakoid;GO:0005774//vacuolar membrane;GO:0005730//nucleolus;GO:0005829//cytosol;GO:0005886//plasma membrane;GO:0009507//chloroplast;GO:0000786//nucleosome	GO:0003677//DNA binding;GO:0046982//protein heterodimerization activity	GO:0006334//nucleosome assembly	K11254//histone H4	gi|195617694|gb|ACG30677.1|//histone H4 [Zea mays]
107801554	1540	45.501	353.444	2.95751	6.04537e-10	Up	3.09341e-12	LOC107801554	GO:0005634//nucleus	NA	NA	K05868//cyclin B	gi|698486659|ref|XP_009790048.1|//PREDICTED: G2/mitotic-specific cyclin S13-7-like [Nicotiana sylvestris]
107788371	1303	4.3309	18.8795	2.12408	0.0385496	Up	0.00199366	LOC107788371	NA	NA	NA	K11153//retinol dehydrogenase 12 [EC:1.1.1.300]	gi|697140349|ref|XP_009624274.1|//PREDICTED: short-chain dehydrogenase TIC 32, chloroplastic-like isoform X1 [Nicotiana tomentosiformis]
107803908	1530	219.491	91.6708	-1.25963	0.0035127	Down	0.000108464	LOC107803908	NA	NA	NA	NA	gi|698539936|ref|XP_009765594.1|//PREDICTED: uncharacterized protein LOC104217138 isoform X1 [Nicotiana sylvestris]
107781551	2420	43.5419	9.98588	-2.12444	0.00675223	Down	0.000238359	LOC107781551	NA	NA	NA	K04908//potassium voltage-gated channel Eag-related subfamily H member 5;K08867//WNK lysine deficient protein kinase [EC:2.7.11.1];K06694//26S proteasome non-ATPase regulatory subunit 10;K04956//hyperpolarization activated cyclic nucleotide-gated potassium channel 3	gi|697145480|ref|XP_009626879.1|//PREDICTED: potassium channel SKOR [Nicotiana tomentosiformis]
107829501	2282	206.577	77.1759	-1.42045	0.00205334	Down	5.78682e-05	LOC107829501	NA	NA	NA	K06699//proteasome activator subunit 4;K12472//epidermal growth factor receptor substrate 15	gi|698497511|ref|XP_009794727.1|//PREDICTED: polygalacturonase-1 non-catalytic subunit beta-like [Nicotiana sylvestris]
107789345	3660	1350.57	388.693	-1.79686	2.75171e-07	Down	2.41303e-09	LOC107789345	NA	NA	NA	K00696//sucrose-phosphate synthase [EC:2.4.1.14]	gi|698426389|ref|XP_009786823.1|//PREDICTED: probable sucrose-phosphate synthase 4 [Nicotiana sylvestris]
107782354	1446	14.9997	151.961	3.3407	5.76904e-12	Up	2.20837e-14	LOC107782354	NA	NA	NA	NA	gi|698502287|ref|XP_009796805.1|//PREDICTED: uncharacterized protein LOC104243323 [Nicotiana sylvestris]
107788210	811	158.723	433.838	1.45065	0.0079519	Up	0.000289332	LOC107788210	NA	NA	NA	K01051//pectinesterase [EC:3.1.1.11]	gi|697188701|ref|XP_009603391.1|//PREDICTED: 21 kDa protein-like [Nicotiana tomentosiformis]
107788452	1287	403.47	65.11	-2.63151	9.74332e-10	Down	5.21399e-12	LOC107788452	GO:0005576//extracellular region	GO:0020037//heme binding;GO:0046872//metal ion binding;GO:0004601//peroxidase activity	GO:0006979//response to oxidative stress;GO:0098869//cellular oxidant detoxification;GO:0042744//hydrogen peroxide catabolic process;GO:0055114//oxidation-reduction process	K00430//peroxidase [EC:1.11.1.7]	gi|698542086|ref|XP_009766291.1|//PREDICTED: lignin-forming anionic peroxidase-like [Nicotiana sylvestris]
107783838	1099	107.352	27.4306	-1.96849	0.000124635	Down	2.293e-06	LOC107783838	NA	NA	NA	K15095//(+)-neomenthol dehydrogenase [EC:1.1.1.208]	gi|698517328|ref|XP_009803547.1|//PREDICTED: (+)-neomenthol dehydrogenase-like [Nicotiana sylvestris]
107767538	1436	729.948	1702.24	1.22157	6.54657e-06	Up	8.15732e-08	LOC107767538	NA	NA	NA	K13464//jasmonate ZIM domain-containing protein	gi|196259696|dbj|BAG68656.1|//jasmonate ZIM-domain protein 2 [Nicotiana tabacum]
107760218	888	131.058	426.109	1.70102	0.00148645	Up	3.98307e-05	LOC107760218	NA	NA	NA	K11296//high mobility group protein B3	gi|698503291|ref|XP_009797250.1|//PREDICTED: high mobility group B protein 7-like [Nicotiana sylvestris]
107776784	694	23.3902	152.999	2.70954	1.96909e-06	Up	2.15745e-08	LOC107776784	NA	NA	NA	NA	gi|697140762|ref|XP_009624488.1|//PREDICTED: uncharacterized protein LOC104115530 [Nicotiana tomentosiformis]
107778300	680	945.333	3175.03	1.74787	7.91403e-05	Up	1.36017e-06	LOC107778300	NA	NA	NA	K11252//histone H2B	gi|697107293|ref|XP_009607481.1|//PREDICTED: histone H2B-like [Nicotiana tomentosiformis]
107799534	4541	310.879	73.1906	-2.08662	0.000249479	Down	5.01374e-06	LOC107799534	GO:0016021//integral component of membrane;GO:0005886//plasma membrane	GO:0005524//ATP binding;GO:0016887//ATPase activity	GO:0006810//transport;GO:0006952//defense response	K05681//ATP-binding cassette, subfamily G (WHITE), member 2	gi|698508466|ref|XP_009799502.1|//PREDICTED: pleiotropic drug resistance protein 1 [Nicotiana sylvestris]
107810098	1003	18.3954	61.7103	1.74616	0.0364886	Up	0.00184788	LOC107810098	NA	NA	NA	K10733//GINS complex subunit 2	gi|697113445|ref|XP_009610602.1|//PREDICTED: DNA replication complex GINS protein PSF2 [Nicotiana tomentosiformis]
107815234	1405	295.941	70.391	-2.07185	8.56245e-07	Down	8.64573e-09	LOC107815234	NA	NA	NA	K08235//xyloglucan:xyloglucosyl transferase [EC:2.4.1.207]	gi|697134598|ref|XP_009621345.1|//PREDICTED: probable xyloglucan endotransglucosylase/hydrolase protein 27 [Nicotiana tomentosiformis]
107804695	2218	1441.09	624.177	-1.20714	1.31864e-05	Down	1.79607e-07	LOC107804695	NA	NA	NA	K03086//RNA polymerase primary sigma factor	gi|697185559|ref|XP_009601815.1|//PREDICTED: RNA polymerase sigma factor sigA-like [Nicotiana tomentosiformis]
107804854	808	403.519	193.375	-1.06124	0.00461746	Down	0.000149653	LOC107804854	GO:0005623//cell	GO:0009055//electron transfer activity;GO:0015035//protein disulfide oxidoreductase activity	GO:0055114//oxidation-reduction process;GO:0045454//cell redox homeostasis	K03676//glutaredoxin 3	gi|698557176|ref|XP_009770952.1|//PREDICTED: glutaredoxin [Nicotiana sylvestris]
107778152	2154	22.086	95.1862	2.10762	0.00314526	Up	9.46614e-05	LOC107778152	NA	NA	NA	K13425//WRKY transcription factor 22;K13459//disease resistance protein RPS2;K16225//probable WRKY transcription factor 52	gi|697191126|ref|XP_009604630.1|//PREDICTED: probable WRKY transcription factor 41 [Nicotiana tomentosiformis]
107790490	830	48.7882	14.7003	-1.73069	0.0280073	Down	0.00132582	LOC107790490	NA	GO:0004353//glutamate dehydrogenase [NAD(P)+] activity	GO:0006520//cellular amino acid metabolic process;GO:0055114//oxidation-reduction process	K00261//glutamate dehydrogenase (NAD(P)+) [EC:1.4.1.3]	gi|698522446|ref|XP_009758042.1|//PREDICTED: glutamate dehydrogenase A [Nicotiana sylvestris]
107777191	1889	167.921	45.0882	-1.89696	0.000120199	Down	2.19965e-06	LOC107777191	NA	NA	NA	K20513//ferruginol synthase [EC:1.14.13.190];K20556//cytochrome P450 family 76 subfamily C	gi|698437399|ref|XP_009803463.1|//PREDICTED: LOW QUALITY PROTEIN: uncharacterized protein LOC104248834 [Nicotiana sylvestris]
107769697	1705	53.8934	159.956	1.56949	0.00066367	Up	1.5593e-05	LOC107769697	NA	NA	NA	K15287//solute carrier family 35, member F1/2	gi|698488736|ref|XP_009790957.1|//PREDICTED: solute carrier family 35 member F2-like [Nicotiana sylvestris]
107810524	4188	118.517	417.335	1.81611	4.92822e-05	Up	7.78667e-07	LOC107810524	NA	NA	NA	K13420//LRR receptor-like serine/threonine-protein kinase FLS2 [EC:2.7.11.1]	gi|697173148|ref|XP_009595503.1|//PREDICTED: LRR receptor-like serine/threonine-protein kinase FLS2 [Nicotiana tomentosiformis]
107776931	1363	6.28642	60.1498	3.25825	1.24893e-06	Up	1.29767e-08	LOC107776931	NA	NA	NA	NA	gi|698541315|ref|XP_009766047.1|//PREDICTED: uncharacterized protein LOC104217479 [Nicotiana sylvestris]
107819856	1462	437.296	104.959	-2.05879	2.66703e-10	Down	1.297e-12	LOC107819856	NA	NA	NA	K07874//Ras-related protein Rab-1A;K00801//farnesyl-diphosphate farnesyltransferase [EC:2.5.1.21]	gi|697138138|ref|XP_009623146.1|//PREDICTED: WAT1-related protein At4g08300 isoform X1 [Nicotiana tomentosiformis]
107761060	1196	387.42	142.464	-1.44331	7.87518e-05	Down	1.35196e-06	LOC107761060	NA	NA	NA	K04733//interleukin-1 receptor-associated kinase 4 [EC:2.7.11.1];K16219//protein N-terminal methyltransferase [EC:2.1.1.244];K08235//xyloglucan:xyloglucosyl transferase [EC:2.4.1.207]	gi|697163563|ref|XP_009590603.1|//PREDICTED: uncharacterized protein PHLOEM PROTEIN 2-LIKE A4-like [Nicotiana tomentosiformis]
107809500	1899	360.751	132.151	-1.44882	8.31117e-05	Down	1.43796e-06	LOC107809500	NA	NA	NA	K08835//serine/threonine-protein kinase OSR1/STK39 [EC:2.7.11.1]	gi|698435537|ref|XP_009800613.1|//PREDICTED: serine/threonine-protein kinase BLUS1 [Nicotiana sylvestris]
107831593	767	1782.8	566.729	-1.65342	1.12739e-10	Down	5.21836e-13	LOC107831593	NA	NA	NA	NA	gi|93280156|gb|ABF06706.1|//UP-9A [Nicotiana tabacum]
107759016	1011	383.532	173.088	-1.14784	0.00249462	Down	7.2678e-05	LOC107759016	NA	NA	NA	K07904//Ras-related protein Rab-11A	gi|698490313|ref|XP_009791655.1|//PREDICTED: ras-related protein RABA5c-like [Nicotiana sylvestris]
107824639	1782	87.7538	240.877	1.45676	0.001626	Up	4.42688e-05	LOC107824639	NA	NA	NA	K12761//carbon catabolite-derepressing protein kinase [EC:2.7.11.1]	gi|698458916|ref|XP_009781175.1|//PREDICTED: CBL-interacting serine/threonine-protein kinase 11-like [Nicotiana sylvestris]
107795513	1363	292.603	141.85	-1.04457	0.0134566	Down	0.000542709	LOC107795513	NA	NA	NA	K01647//citrate synthase [EC:2.3.3.1]	gi|698437810|ref|XP_009804077.1|//PREDICTED: cyclin-P3-1 [Nicotiana sylvestris]
107761487	1720	36.9728	113.64	1.61993	0.00250726	Up	7.31092e-05	LOC107761487	NA	NA	NA	K05868//cyclin B	gi|697165801|ref|XP_009591706.1|//PREDICTED: G2/mitotic-specific cyclin-2-like isoform X1 [Nicotiana tomentosiformis];gi|697165803|ref|XP_009591707.1|//PREDICTED: G2/mitotic-specific cyclin-2-like isoform X2 [Nicotiana tomentosiformis]
107795773	553	8774.58	20496.5	1.22398	0.00127072	Up	3.31924e-05	LOC107795773	NA	NA	NA	NA	gi|343424521|gb|AEM24937.1|//thionin-like protein [Nicotiana tabacum]
107783758	1229	1005.76	465.038	-1.11287	0.00769094	Down	0.000277884	LOC107783758	NA	NA	NA	NA	gi|698574951|ref|XP_009775801.1|//PREDICTED: uncharacterized protein LOC104225654 [Nicotiana sylvestris]
107780157	1731	285.586	94.4721	-1.59597	1.89122e-05	Down	2.66312e-07	LOC107780157	NA	GO:0016705//oxidoreductase activity, acting on paired donors, with incorporation or reduction of molecular oxygen;GO:0020037//heme binding;GO:0005506//iron ion binding;GO:0008168//methyltransferase activity;GO:0004497//monooxygenase activity	GO:0032259//methylation;GO:0055114//oxidation-reduction process	K17961//cytochrome P450 family 82 subfamily G polypeptide 1 [EC:1.14.-.-];K00512//steroid 17alpha-monooxygenase / 17alpha-hydroxyprogesterone deacetylase [EC:1.14.14.19 1.14.14.32];K07408//cytochrome P450 family 1 subfamily A polypeptide 1 [EC:1.14.14.1]	gi|697130316|ref|XP_009619218.1|//PREDICTED: cytochrome P450 CYP82D47-like [Nicotiana tomentosiformis]
107812969	1846	774.357	359.539	-1.10685	0.00141063	Down	3.73582e-05	LOC107812969	NA	NA	NA	K00512//steroid 17alpha-monooxygenase / 17alpha-hydroxyprogesterone deacetylase [EC:1.14.14.19 1.14.14.32];K15472//premnaspirodiene oxygenase [EC:1.14.13.121]	gi|698419476|ref|XP_009793271.1|//PREDICTED: premnaspirodiene oxygenase-like [Nicotiana sylvestris];gi|5713172|gb|AAD47832.1|//cytochrome P450 [Nicotiana tabacum]
107820883	2875	2028.72	825.119	-1.29789	4.70113e-06	Down	5.68337e-08	LOC107820883	NA	NA	NA	NA	gi|698517134|ref|XP_009803449.1|//PREDICTED: uncharacterized abhydrolase domain-containing protein DDB_G0269086-like [Nicotiana sylvestris]
107792389	684	23.5934	130.706	2.46987	7.6955e-05	Up	1.31059e-06	LOC107792389	NA	NA	NA	NA	gi|698519145|ref|XP_009804439.1|//PREDICTED: uncharacterized protein LOC104249662 [Nicotiana sylvestris]
107761482	2530	283.502	4126.82	3.8636	3.84255e-33	Up	3.52721e-36	LOC107761482	GO:0005737//cytoplasm	GO:0045548//phenylalanine ammonia-lyase activity	GO:0009800//cinnamic acid biosynthetic process;GO:0006559//L-phenylalanine catabolic process	K10775//phenylalanine ammonia-lyase [EC:4.3.1.24]	gi|697149712|ref|XP_009629066.1|//PREDICTED: phenylalanine ammonia-lyase [Nicotiana tomentosiformis]
107804215	1731	140.024	560.923	2.00213	1.9196e-09	Up	1.07973e-11	LOC107804215	NA	NA	NA	NA	gi|697104024|ref|XP_009605819.1|//PREDICTED: lanC-like protein GCL1 [Nicotiana tomentosiformis]
107808712	1405	392.076	42.677	-3.1996	4.46391e-18	Down	8.54387e-21	LOC107808712	NA	NA	NA	K05953//nicotianamine synthase [EC:2.5.1.43]	gi|697115126|ref|XP_009611489.1|//PREDICTED: nicotianamine synthase [Nicotiana tomentosiformis]
107790383	684	644.804	2098.27	1.70227	9.86224e-05	Up	1.75664e-06	LOC107790383	NA	NA	NA	K11252//histone H2B	gi|698443320|ref|XP_009764372.1|//PREDICTED: histone H2B-like [Nicotiana sylvestris]
107791395	1639	146.986	407.909	1.47257	5.01839e-05	Up	7.94874e-07	LOC107791395	NA	NA	NA	K13420//LRR receptor-like serine/threonine-protein kinase FLS2 [EC:2.7.11.1]	gi|698441860|ref|XP_009762257.1|//PREDICTED: protein TOO MANY MOUTHS [Nicotiana sylvestris]
107805394	1071	5515.07	2391.07	-1.20572	0.000939786	Down	2.32e-05	LOC107805394	GO:0009536//plastid	GO:0004784//superoxide dismutase activity;GO:0046872//metal ion binding	GO:0019430//removal of superoxide radicals;GO:0055114//oxidation-reduction process	K04564//superoxide dismutase, Fe-Mn family [EC:1.15.1.1]	gi|573885915|gb|AHG12637.1|//iron superoxide dismutase [Nicotiana tabacum]
107762015	532	2.46005	23.0619	3.22875	0.000262916	Up	5.35115e-06	LOC107762015	NA	NA	NA	K18857//alcohol dehydrogenase class-P [EC:1.1.1.1]	gi|698538272|ref|XP_009765084.1|//PREDICTED: alcohol dehydrogenase 1 [Nicotiana sylvestris]
107778798	1567	26.3229	213.918	3.02267	2.31571e-12	Up	8.5479e-15	LOC107778798	NA	NA	NA	K00924//null	gi|697128018|ref|XP_009618058.1|//PREDICTED: protein ASPARTIC PROTEASE IN GUARD CELL 2-like [Nicotiana tomentosiformis]
107787378	2962	19.9413	115.357	2.53227	4.71104e-06	Up	5.70914e-08	LOC107787378	NA	NA	NA	NA	gi|698495024|ref|XP_009793668.1|//PREDICTED: uncharacterized protein LOC104240504 isoform X3 [Nicotiana sylvestris];gi|698495022|ref|XP_009793667.1|//PREDICTED: uncharacterized protein LOC104240504 isoform X2 [Nicotiana sylvestris]
107778841	681	74.9109	26.4786	-1.50035	0.0195518	Down	0.000854214	LOC107778841	NA	NA	NA	NA	gi|697179486|ref|XP_009598724.1|//PREDICTED: uncharacterized protein LOC104094484 isoform X2 [Nicotiana tomentosiformis];gi|697179484|ref|XP_009598723.1|//PREDICTED: uncharacterized protein LOC104094484 isoform X1 [Nicotiana tomentosiformis];gi|697179488|ref|XP_009598725.1|//PREDICTED: mesenchyme-specific cell surface glycoprotein-like isoform X3 [Nicotiana tomentosiformis]
107766545	1588	28.5927	191.18	2.74121	2.03571e-08	Up	1.35178e-10	LOC107766545	NA	NA	NA	NA	gi|697146497|ref|XP_009627398.1|//PREDICTED: epidermal growth factor receptor substrate 15 homolog [Nicotiana tomentosiformis]
107773688	1882	582.072	284.039	-1.03511	0.0434143	Down	0.0023258	LOC107773688	NA	NA	NA	K01285//lysosomal Pro-X carboxypeptidase [EC:3.4.16.2]	gi|697141336|ref|XP_009624783.1|//PREDICTED: lysosomal Pro-X carboxypeptidase-like [Nicotiana tomentosiformis]
107827196	2258	70.2172	17.1512	-2.03351	0.00260355	Down	7.66797e-05	LOC107827196	NA	NA	NA	K10523//speckle-type POZ protein	gi|698515380|ref|XP_009802565.1|//PREDICTED: putative BTB/POZ domain-containing protein DOT3 isoform X1 [Nicotiana sylvestris];gi|698515382|ref|XP_009802566.1|//PREDICTED: putative BTB/POZ domain-containing protein DOT3 isoform X2 [Nicotiana sylvestris]
107783950	2333	110.458	362.771	1.71556	0.00120264	Up	3.10514e-05	LOC107783950	GO:0005634//nucleus;GO:0005829//cytosol;GO:0005886//plasma membrane	NA	NA	NA	gi|697119958|ref|XP_009613942.1|//PREDICTED: protein CYPRO4-like [Nicotiana tomentosiformis]
107798949	1149	50.2523	9.48605	-2.40531	0.000549945	Down	1.25237e-05	LOC107798949	NA	NA	NA	NA	gi|698542847|ref|XP_009766543.1|//PREDICTED: uncharacterized protein LOC104217898 [Nicotiana sylvestris]
107791352	1855	335.802	43.3044	-2.95503	4.34286e-16	Down	1.00934e-18	LOC107791352	NA	NA	NA	NA	gi|698435310|ref|XP_009800229.1|//PREDICTED: uncharacterized protein LOC104246161 [Nicotiana sylvestris]
107785672	1893	559.639	145.816	-1.94035	2.61802e-07	Down	2.27534e-09	LOC107785672	NA	NA	NA	K12741//heterogeneous nuclear ribonucleoprotein A1/A3;K06236//collagen, type I, alpha;K14491//two-component response regulator ARR-B family	gi|698522435|ref|XP_009758038.1|//PREDICTED: uncharacterized protein LOC104210771 isoform X2 [Nicotiana sylvestris];gi|698522431|ref|XP_009758035.1|//PREDICTED: uncharacterized protein LOC104210771 isoform X1 [Nicotiana sylvestris];gi|698522437|ref|XP_009758039.1|//PREDICTED: uncharacterized protein LOC104210771 isoform X3 [Nicotiana sylvestris]
107771949	2509	21.0381	82.195	1.96604	0.00820337	Up	0.000299924	LOC107771949	NA	NA	NA	NA	gi|698526582|ref|XP_009760125.1|//PREDICTED: uncharacterized protein LOC104212529 [Nicotiana sylvestris]
107789055	2069	129.756	57.2158	-1.18132	0.0431401	Down	0.00230858	LOC107789055	NA	NA	NA	K05909//laccase [EC:1.10.3.2]	gi|698563897|ref|XP_009772835.1|//PREDICTED: laccase-11-like [Nicotiana sylvestris]
107809159	727	17.8171	87.6383	2.2983	7.19276e-05	Up	1.21373e-06	LOC107809159	NA	NA	NA	NA	gi|698439698|ref|XP_009758946.1|//PREDICTED: miraculin-like [Nicotiana sylvestris]
107799156	1996	239.636	70.9373	-1.75623	7.56099e-05	Down	1.28394e-06	LOC107799156	NA	NA	NA	K16189//phytochrome-interacting factor 4;K12126//phytochrome-interacting factor 3	gi|697156473|ref|XP_009586991.1|//PREDICTED: transcription factor UNE10 isoform X1 [Nicotiana tomentosiformis]
107760737	873	89.0483	237.825	1.41724	0.0076135	Up	0.000274492	LOC107760737	GO:0016021//integral component of membrane	NA	NA	K11673//actin-related protein 8	gi|697136127|ref|XP_009622134.1|//PREDICTED: uncharacterized protein LOC104113619 [Nicotiana tomentosiformis]
107820272	1265	7.2714	28.5106	1.97119	0.044325	Up	0.00239363	LOC107820272	NA	NA	NA	NA	gi|698524876|ref|XP_009759249.1|//PREDICTED: proline-rich protein 4 [Nicotiana sylvestris]
107763871	1577	71.1772	178.291	1.32475	0.030921	Up	0.00151086	LOC107763871	NA	NA	NA	K20557//transcription factor VIP1	gi|697094537|ref|XP_009606784.1|//PREDICTED: transcription factor RF2b-like [Nicotiana tomentosiformis]
107827944	1668	8.17432	44.8222	2.45504	0.00203658	Up	5.71969e-05	LOC107827944	NA	NA	NA	K18823//soyasaponin III rhamnosyltransferase [EC:2.4.1.273]	gi|698545432|ref|XP_009767381.1|//PREDICTED: putative UDP-rhamnose:rhamnosyltransferase 1 [Nicotiana sylvestris]
107824127	929	639.985	2174.86	1.76481	2.33411e-06	Up	2.59386e-08	LOC107824127	GO:0009505//plant-type cell wall;GO:0009506//plasmodesma;GO:0005576//extracellular region	NA	NA	K04733//interleukin-1 receptor-associated kinase 4 [EC:2.7.11.1]	gi|698510968|ref|XP_009800616.1|//PREDICTED: osmotin-like protein [Nicotiana sylvestris]
107768404	1141	25.0248	178.994	2.83848	2.65059e-08	Up	1.8015e-10	LOC107768404	GO:0005774//vacuolar membrane;GO:0031965//nuclear membrane	GO:0003779//actin binding	NA	K20478//golgin subfamily B member 1	gi|697157057|ref|XP_009587283.1|//PREDICTED: uncharacterized protein LOC104085027 [Nicotiana tomentosiformis]
107767404	705	13.9	183.197	3.72024	6.22353e-16	Up	1.47074e-18	LOC107767404	NA	NA	NA	NA	gi|328685103|gb|AEB33951.1|//defective in induced resistance 3 protein [Nicotiana tabacum]
107804445	1786	56.6628	19.6608	-1.52708	0.038882	Down	0.00202376	LOC107804445	GO:0005887//integral component of plasma membrane	GO:0005355//glucose transmembrane transporter activity;GO:0005351//sugar:proton symporter activity	GO:0046323//glucose import;GO:0015992//proton transport;GO:1904659//glucose transmembrane transport	K16055//trehalose 6-phosphate synthase/phosphatase [EC:2.4.1.15 3.1.3.12];K08150//MFS transporter, SP family, solute carrier family 2 (myo-inositol transporter), member 13	gi|697112235|ref|XP_009609993.1|//PREDICTED: sugar transport protein 14-like [Nicotiana tomentosiformis]
107791262	1817	544.239	1476.5	1.43987	2.72705e-07	Up	2.38176e-09	LOC107791262	GO:0016021//integral component of membrane	GO:0016705//oxidoreductase activity, acting on paired donors, with incorporation or reduction of molecular oxygen;GO:0020037//heme binding;GO:0005506//iron ion binding;GO:0004497//monooxygenase activity	GO:0055114//oxidation-reduction process	K00487//trans-cinnamate 4-monooxygenase [EC:1.14.13.11]	gi|697106510|ref|XP_009607087.1|//PREDICTED: trans-cinnamate 4-monooxygenase [Nicotiana tomentosiformis]
107794366	1049	1051.81	491.17	-1.09857	0.0031575	Down	9.52763e-05	LOC107794366	NA	NA	NA	NA	gi|697190144|ref|XP_009604128.1|//PREDICTED: hydroxyproline-rich systemin A-like [Nicotiana tomentosiformis]
107806889	1171	21.4241	69.0809	1.68905	0.0221933	Up	0.00100386	LOC107806889	NA	NA	NA	NA	gi|697160291|ref|XP_009588923.1|//PREDICTED: early nodulin-like protein 1 [Nicotiana tomentosiformis]
107797654	2437	2074.48	529.887	-1.96899	5.42391e-10	Down	2.73304e-12	LOC107797654	GO:0009535//chloroplast thylakoid membrane;GO:0031969//chloroplast membrane	GO:0009540//zeaxanthin epoxidase [overall] activity;GO:0052663//antheraxanthin epoxidase activity;GO:0052662//zeaxanthin epoxidase activity;GO:0071949//FAD binding	GO:0016123//xanthophyll biosynthetic process;GO:0009414//response to water deprivation;GO:0044550//secondary metabolite biosynthetic process;GO:0009408//response to heat;GO:0055114//oxidation-reduction process;GO:0009688//abscisic acid biosynthetic process	K09838//zeaxanthin epoxidase [EC:1.14.15.21]	gi|698545438|ref|XP_009767383.1|//PREDICTED: zeaxanthin epoxidase, chloroplastic [Nicotiana sylvestris]
107780795	2064	133.467	299.089	1.16409	0.00250935	Up	7.32191e-05	LOC107780795	NA	NA	NA	K08193//MFS transporter, ACS family, solute carrier family 17 (sodium-dependent inorganic phosphate cotransporter), other	gi|697102641|ref|XP_009602210.1|//PREDICTED: probable anion transporter 3, chloroplastic [Nicotiana tomentosiformis]
107769163	1477	14.7023	63.8892	2.11953	0.00189064	Up	5.25076e-05	LOC107769163	NA	NA	NA	K00469//inositol oxygenase [EC:1.13.99.1]	gi|697163868|ref|XP_009590754.1|//PREDICTED: inositol oxygenase 1-like [Nicotiana tomentosiformis]
107788218	1162	21.8437	3.92622	-2.476	0.00903415	Down	0.000335351	LOC107788218	NA	NA	NA	K15382//solute carrier family 50 (sugar transporter)	gi|697103466|ref|XP_009605550.1|//PREDICTED: bidirectional sugar transporter SWEET12-like [Nicotiana tomentosiformis]
107827566	2316	45.1971	224.082	2.30973	1.69933e-08	Up	1.10851e-10	LOC107827566	NA	NA	NA	K03319//divalent anion:Na+ symporter, DASS family	gi|698569022|ref|XP_009774220.1|//PREDICTED: dicarboxylate transporter 2.1, chloroplastic-like [Nicotiana sylvestris]
107809304	1271	6.24356	44.0538	2.81883	0.000155021	Up	2.90654e-06	LOC107809304	NA	NA	NA	K20719//sigma non-opioid intracellular receptor	gi|697147611|ref|XP_009627972.1|//PREDICTED: uncharacterized protein LOC104118446 [Nicotiana tomentosiformis]
107760906	1708	19.8795	150.169	2.91724	2.6302e-08	Up	1.77737e-10	LOC107760906	NA	NA	NA	K17506//protein phosphatase 1L [EC:3.1.3.16]	gi|698510982|ref|XP_009800622.1|//PREDICTED: probable protein phosphatase 2C 14 isoform X2 [Nicotiana sylvestris];gi|697133953|ref|XP_009621026.1|//PREDICTED: probable protein phosphatase 2C 14 [Nicotiana tomentosiformis]
107783447	2216	367.088	181.87	-1.01322	0.00697844	Down	0.000247916	LOC107783447	NA	NA	NA	K14638//solute carrier family 15 (peptide/histidine transporter), member 3/4	gi|697109746|ref|XP_009608737.1|//PREDICTED: protein NRT1/ PTR FAMILY 6.2-like isoform X1 [Nicotiana tomentosiformis]
107776240	1957	13.6341	46.9327	1.78337	0.0367024	Up	0.00186372	LOC107776240	NA	NA	NA	K05607//methylglutaconyl-CoA hydratase [EC:4.2.1.18]	gi|697107350|ref|XP_009607508.1|//PREDICTED: uncharacterized protein LOC104101718 isoform X1 [Nicotiana tomentosiformis];gi|697107352|ref|XP_009607509.1|//PREDICTED: uncharacterized protein LOC104101718 isoform X2 [Nicotiana tomentosiformis]
107771920	601	72.394	344.131	2.24902	8.31116e-09	Up	5.16181e-11	LOC107771920	NA	GO:0004867//serine-type endopeptidase inhibitor activity	GO:0009611//response to wounding;GO:0010951//negative regulation of endopeptidase activity	NA	gi|697103735|ref|XP_009605666.1|//PREDICTED: proteinase inhibitor I-B-like isoform X3 [Nicotiana tomentosiformis]
107821630	529	192.35	68.7664	-1.48396	0.00165417	Down	4.51324e-05	LOC107821630	NA	NA	NA	K00696//sucrose-phosphate synthase [EC:2.4.1.14]	gi|698426389|ref|XP_009786823.1|//PREDICTED: probable sucrose-phosphate synthase 4 [Nicotiana sylvestris]
107824201	1228	113.422	237.835	1.06826	0.0207073	Up	0.000922109	LOC107824201	NA	NA	NA	K01188//beta-glucosidase [EC:3.2.1.21];K13420//LRR receptor-like serine/threonine-protein kinase FLS2 [EC:2.7.11.1]	gi|697106715|ref|XP_009607178.1|//PREDICTED: polygalacturonase inhibitor-like [Nicotiana tomentosiformis]
107808732	2011	106.356	43.7129	-1.28278	0.0320696	Down	0.00157774	LOC107808732	NA	NA	NA	K00512//steroid 17alpha-monooxygenase / 17alpha-hydroxyprogesterone deacetylase [EC:1.14.14.19 1.14.14.32];K07408//cytochrome P450 family 1 subfamily A polypeptide 1 [EC:1.14.14.1]	gi|697189612|ref|XP_009603863.1|//PREDICTED: cytochrome P450 71A4-like [Nicotiana tomentosiformis]
107781269	575	174.103	45.8838	-1.92388	1.1298e-05	Down	1.51591e-07	LOC107781269	NA	NA	NA	NA	gi|697178758|ref|XP_009598370.1|//PREDICTED: uncharacterized protein LOC104094195 [Nicotiana tomentosiformis]
107801750	2574	118.346	14.3699	-3.04189	9.60831e-08	Down	7.52496e-10	LOC107801750	NA	NA	NA	NA	gi|697137149|ref|XP_009622664.1|//PREDICTED: uncharacterized protein LOC104114029 isoform X1 [Nicotiana tomentosiformis];gi|697137153|ref|XP_009622666.1|//PREDICTED: uncharacterized protein LOC104114029 isoform X2 [Nicotiana tomentosiformis]
107789973	2041	424.501	72.9799	-2.5402	3.58918e-09	Down	2.12398e-11	LOC107789973	NA	NA	NA	K10532//heparan-alpha-glucosaminide N-acetyltransferase [EC:2.3.1.78]	gi|698465827|ref|XP_009782767.1|//PREDICTED: heparan-alpha-glucosaminide N-acetyltransferase-like isoform X2 [Nicotiana sylvestris];gi|698465823|ref|XP_009782766.1|//PREDICTED: heparan-alpha-glucosaminide N-acetyltransferase-like isoform X1 [Nicotiana sylvestris]
107802218	940	55.7682	256.626	2.20215	5.7907e-05	Up	9.37559e-07	LOC107802218	NA	NA	NA	K00799//glutathione S-transferase [EC:2.5.1.18]	gi|697175634|ref|XP_009596758.1|//PREDICTED: probable glutathione S-transferase [Nicotiana tomentosiformis]
107772772	1651	3.10181	60.2848	4.28061	3.53806e-09	Up	2.08682e-11	LOC107772772	NA	NA	NA	NA	gi|697096315|ref|XP_009615805.1|//PREDICTED: growth-regulating factor 1-like [Nicotiana tomentosiformis]
107805118	963	2.37122	13.4103	2.49964	0.0139427	Up	0.000566946	LOC107805118	NA	NA	NA	K03239//translation initiation factor eIF-2B subunit alpha	gi|697155153|ref|XP_009631813.1|//PREDICTED: protein LURP-one-related 11-like [Nicotiana tomentosiformis]
107804545	1897	3.97671	17.9258	2.17239	0.038586	Up	0.00199705	LOC107804545	NA	NA	NA	K01213//galacturan 1,4-alpha-galacturonidase [EC:3.2.1.67]	gi|698581035|ref|XP_009777456.1|//PREDICTED: polygalacturonase At1g48100-like [Nicotiana sylvestris]
107783617	1220	76.4187	164.394	1.10516	0.037232	Up	0.0018997	LOC107783617	NA	NA	NA	K10755//replication factor C subunit 2/4	gi|698501375|ref|XP_009796390.1|//PREDICTED: replication factor C subunit 2 [Nicotiana sylvestris]
107826026	1046	33.987	8.73243	-1.96053	0.0327058	Down	0.00161734	LOC107826026	NA	NA	NA	NA	gi|697144171|ref|XP_009626198.1|//PREDICTED: pathogen-related protein-like [Nicotiana tomentosiformis]
107772936	773	50.1733	8.54166	-2.55433	0.000298894	Down	6.18779e-06	LOC107772936	NA	NA	NA	NA	gi|697182395|ref|XP_009600201.1|//PREDICTED: protein REVEILLE 8-like isoform X5 [Nicotiana tomentosiformis]
107771263	2952	74.6991	23.5518	-1.66525	0.00725742	Down	0.000259669	LOC107771263	NA	NA	NA	K01649//2-isopropylmalate synthase [EC:2.3.3.13]	gi|697097759|ref|XP_009623279.1|//PREDICTED: 2-isopropylmalate synthase B-like, partial [Nicotiana tomentosiformis]
107764717	1688	38.4173	152.77	1.99153	1.24321e-05	Up	1.68022e-07	LOC107764717	NA	NA	NA	K16911//ATP-dependent RNA helicase DDX21 [EC:3.6.4.13]	gi|698522369|ref|XP_009758005.1|//PREDICTED: nudix hydrolase 8-like [Nicotiana sylvestris]
107812292	2256	25.0265	172.712	2.78684	7.18057e-08	Up	5.46936e-10	LOC107812292	GO:0005874//microtubule;GO:0005871//kinesin complex;GO:0009507//chloroplast	GO:0005524//ATP binding;GO:0003777//microtubule motor activity;GO:0008017//microtubule binding;GO:0016887//ATPase activity	GO:0007018//microtubule-based movement	K10403//kinesin family member 22	gi|697105832|ref|XP_009606743.1|//PREDICTED: kinesin-like protein KIF22 [Nicotiana tomentosiformis]
107763561	938	8.45097	34.1526	2.01481	0.0287904	Up	0.00137279	LOC107763561	NA	NA	NA	K20547//basic endochitinase B [EC:3.2.1.14];K01183//chitinase [EC:3.2.1.14]	gi|697114439|ref|XP_009611126.1|//PREDICTED: endochitinase 3-like, partial [Nicotiana tomentosiformis]
107801726	857	13.9176	59.6906	2.10059	0.0130863	Up	0.000522919	LOC107801726	GO:0000793//condensed chromosome	NA	NA	K06676//condensin complex subunit 2	gi|697131337|ref|XP_009619722.1|//PREDICTED: condensin complex subunit 2 [Nicotiana tomentosiformis]
107811305	723	6923.31	1402.01	-2.30397	1.71513e-20	Down	2.81377e-23	LOC107811305	NA	NA	NA	NA	gi|698517633|ref|XP_009803699.1|//PREDICTED: hornerin-like [Nicotiana sylvestris]
107822965	654	9.09779	33.7558	1.89155	0.03469	Up	0.00173985	LOC107822965	NA	NA	NA	NA	gi|698518111|ref|XP_009803934.1|//PREDICTED: transcription factor SCREAM2 [Nicotiana sylvestris]
107797330	2553	189.244	23.5515	-3.00636	1.30426e-12	Down	4.68699e-15	LOC107797330	NA	NA	NA	NA	gi|697192558|ref|XP_009605371.1|//PREDICTED: uncharacterized protein LOC104099939 [Nicotiana tomentosiformis]
107817310	1835	20.7832	67.1439	1.69184	0.0093323	Up	0.000349218	LOC107817310	NA	NA	NA	K14575//AAA family ATPase;K01810//glucose-6-phosphate isomerase [EC:5.3.1.9];K12196//vacuolar protein-sorting-associated protein 4	gi|698512981|ref|XP_009801474.1|//PREDICTED: pachytene checkpoint protein 2 homolog [Nicotiana sylvestris]
107818034	902	378.406	151.334	-1.3222	0.00405257	Down	0.000128153	LOC107818034	NA	NA	NA	K02639//ferredoxin	gi|698511057|ref|XP_009800654.1|//PREDICTED: ferredoxin, root R-B2-like [Nicotiana sylvestris]
107784150	3130	256.514	105.738	-1.27855	0.00114661	Down	2.93359e-05	LOC107784150	NA	NA	NA	K03283//heat shock 70kDa protein 1/8	gi|698477860|ref|XP_009786122.1|//PREDICTED: heat shock cognate 70 kDa protein 2-like isoform X2 [Nicotiana sylvestris];gi|698477858|ref|XP_009786120.1|//PREDICTED: heat shock cognate 70 kDa protein 2-like isoform X1 [Nicotiana sylvestris]
107759464	633	3.81027	858.582	7.81592	7.22295e-42	Up	4.7963e-45	LOC107759464	GO:0005634//nucleus;GO:0009536//plastid;GO:0000786//nucleosome	GO:0003677//DNA binding;GO:0046982//protein heterodimerization activity	NA	K11253//histone H3	gi|565487241|ref|XP_006301260.1|//hypothetical protein CARUB_v10021660mg, partial [Capsella rubella]
107801812	2412	189.826	79.8066	-1.2501	0.00452919	Down	0.000145954	LOC107801812	NA	NA	NA	K08150//MFS transporter, SP family, solute carrier family 2 (myo-inositol transporter), member 13	gi|697136269|ref|XP_009622210.1|//PREDICTED: monosaccharide-sensing protein 2-like [Nicotiana tomentosiformis]
107781989	1713	97.6285	38.3036	-1.34982	0.032899	Down	0.00162947	LOC107781989	NA	NA	NA	K11153//retinol dehydrogenase 12 [EC:1.1.1.300]	gi|698523400|ref|XP_009758507.1|//PREDICTED: short-chain dehydrogenase TIC 32, chloroplastic [Nicotiana sylvestris]
107783329	879	825.336	372.379	-1.14821	0.00193588	Down	5.39531e-05	LOC107783329	NA	NA	NA	K08825//dual specificity tyrosine-phosphorylation-regulated kinase 1 [EC:2.7.12.1]	gi|698517556|ref|XP_009803660.1|//PREDICTED: uncharacterized protein LOC104248996 [Nicotiana sylvestris]
107808322	670	270.455	37.4886	-2.85086	6.60497e-13	Down	2.28327e-15	LOC107808322	NA	GO:0004857//enzyme inhibitor activity	GO:0043086//negative regulation of catalytic activity	K21232//molybdopterin synthase sulfur carrier subunit	gi|697102681|ref|XP_009602450.1|//PREDICTED: cell wall / vacuolar inhibitor of fructosidase 1-like [Nicotiana tomentosiformis]
107810031	1908	142.497	16.5482	-3.10619	9.51493e-10	Down	5.07319e-12	LOC107810031	NA	NA	NA	NA	gi|697164206|ref|XP_009590911.1|//PREDICTED: uncharacterized protein LOC104088014 [Nicotiana tomentosiformis]
107819220	660	3.52899	39.1562	3.47192	7.67468e-06	Up	9.78783e-08	LOC107819220	NA	GO:0016758//transferase activity, transferring hexosyl groups	GO:0008152//metabolic process	K17193//anthocyanidin 3-O-glucoside 2'''-O-xylosyltransferase [EC:2.4.2.51]	gi|697184019|ref|XP_009601030.1|//PREDICTED: anthocyanidin 3-O-glucosyltransferase-like, partial [Nicotiana tomentosiformis]
107762553	2167	60.2595	21.0493	-1.51742	0.0325387	Down	0.00160463	LOC107762553	NA	NA	NA	K14487//auxin responsive GH3 gene family	gi|698561745|ref|XP_009772213.1|//PREDICTED: probable indole-3-acetic acid-amido synthetase GH3.5 [Nicotiana sylvestris]
107767817	3699	416.034	63.3851	-2.71449	4.72872e-14	Down	1.39455e-16	LOC107767817	NA	NA	NA	K03695//ATP-dependent Clp protease ATP-binding subunit ClpB	gi|697180616|ref|XP_009599288.1|//PREDICTED: jacalin-related lectin 3 isoform X1 [Nicotiana tomentosiformis];gi|697180618|ref|XP_009599289.1|//PREDICTED: jacalin-related lectin 3 isoform X2 [Nicotiana tomentosiformis]
107775540	675	100.183	7.76795	-3.68897	2.16367e-09	Down	1.24237e-11	LOC107775540	NA	GO:0004857//enzyme inhibitor activity	GO:0043086//negative regulation of catalytic activity	K21232//molybdopterin synthase sulfur carrier subunit	gi|698587740|ref|XP_009779273.1|//PREDICTED: cell wall / vacuolar inhibitor of fructosidase 1-like [Nicotiana sylvestris]
107774142	2144	1780	631.765	-1.49442	3.71399e-07	Down	3.35842e-09	LOC107774142	NA	NA	NA	K14638//solute carrier family 15 (peptide/histidine transporter), member 3/4	gi|698521533|ref|XP_009757573.1|//PREDICTED: protein NRT1/ PTR FAMILY 4.5-like isoform X2 [Nicotiana sylvestris];gi|698521531|ref|XP_009757572.1|//PREDICTED: protein NRT1/ PTR FAMILY 4.5-like isoform X1 [Nicotiana sylvestris]
107817016	1381	47.5938	199.304	2.06612	7.74855e-06	Up	9.89718e-08	LOC107817016	GO:0016020//membrane	GO:0003677//DNA binding	GO:0006355//regulation of transcription, DNA-templated;GO:0009888//tissue development	K16222//Dof zinc finger protein DOF5.5	gi|697181818|ref|XP_009599905.1|//PREDICTED: dof zinc finger protein DOF5.6-like [Nicotiana tomentosiformis]
107799822	2300	551.248	254.035	-1.11768	0.00169359	Down	4.63734e-05	LOC107799822	NA	NA	NA	K17839//polyamine oxidase [EC:1.5.3.17 1.5.3.-]	gi|698521615|ref|XP_009757614.1|//PREDICTED: probable polyamine oxidase 2 [Nicotiana sylvestris]
107809146	2582	216.425	102.419	-1.07939	0.0154982	Down	0.000646542	LOC107809146	NA	NA	NA	K04733//interleukin-1 receptor-associated kinase 4 [EC:2.7.11.1];K08653//membrane-bound transcription factor site-1 protease [EC:3.4.21.112];K13199//plasminogen activator inhibitor 1 RNA-binding protein;K12663//Delta(3,5)-Delta(2,4)-dienoyl-CoA isomerase [EC:5.3.3.-];K01183//chitinase [EC:3.2.1.14]	gi|698553620|ref|XP_009769987.1|//PREDICTED: subtilisin-like protease isoform X1 [Nicotiana sylvestris]
107770851	1231	12.6025	51.2659	2.02429	0.0081843	Up	0.000299067	LOC107770851	NA	GO:0046872//metal ion binding;GO:0051213//dioxygenase activity	GO:0055114//oxidation-reduction process	K13525//transitional endoplasmic reticulum ATPase;K06892//feruloyl-CoA ortho-hydroxylase [EC:1.14.11.-];K13229//2,4-dihydroxy-1,4-benzoxazin-3-one-glucoside dioxygenase [EC:1.14.20.2]	gi|697145496|ref|XP_009626886.1|//PREDICTED: 1-aminocyclopropane-1-carboxylate oxidase homolog [Nicotiana tomentosiformis]
107786386	1794	28.5149	97.2648	1.7702	0.00614654	Up	0.000211519	LOC107786386	NA	NA	NA	NA	gi|698561407|ref|XP_009772118.1|//PREDICTED: uncharacterized serine-rich protein C215.13-like [Nicotiana sylvestris]
107783636	1857	77.4497	17.7353	-2.12663	0.000543887	Down	1.23645e-05	LOC107783636	NA	NA	NA	K13030//cyanohydrin beta-glucosyltransferase [EC:2.4.1.85];K13493//cytokinin-N-glucosyltransferase [EC:2.4.1.-];K00699//glucuronosyltransferase [EC:2.4.1.17]	gi|697100338|ref|XP_009590620.1|//PREDICTED: 7-deoxyloganetic acid glucosyltransferase-like [Nicotiana tomentosiformis]
107806096	1789	15.1264	64.9652	2.1026	0.00174971	Up	4.80811e-05	LOC107806096	NA	NA	NA	NA	gi|698472595|ref|XP_009784292.1|//PREDICTED: flocculation protein FLO11-like isoform X1 [Nicotiana sylvestris];gi|698472599|ref|XP_009784293.1|//PREDICTED: flocculation protein FLO11-like isoform X2 [Nicotiana sylvestris]
107782351	2972	8.33818	71.1639	3.09334	3.95573e-06	Up	4.68952e-08	LOC107782351	NA	NA	NA	NA	gi|698502296|ref|XP_009796808.1|//PREDICTED: uncharacterized protein LOC104243329 [Nicotiana sylvestris]
107805902	1206	24.98	170.174	2.76816	1.3451e-08	Up	8.46316e-11	LOC107805902	NA	NA	NA	K11592//endoribonuclease Dicer [EC:3.1.26.-];K10532//heparan-alpha-glucosaminide N-acetyltransferase [EC:2.3.1.78]	gi|697170713|ref|XP_009594280.1|//PREDICTED: protein FAM179B [Nicotiana tomentosiformis]
107819440	1167	149.016	68.6959	-1.11717	0.0289589	Down	0.00138228	LOC107819440	NA	NA	NA	K04733//interleukin-1 receptor-associated kinase 4 [EC:2.7.11.1]	gi|697152575|ref|XP_009630519.1|//PREDICTED: uncharacterized protein LOC104120471 [Nicotiana tomentosiformis]
107786461	1729	18.1717	89.8844	2.30638	3.36944e-05	Up	5.07371e-07	LOC107786461	NA	NA	NA	NA	gi|697145697|ref|XP_009626985.1|//PREDICTED: uncharacterized protein LOC104117616 [Nicotiana tomentosiformis]
107761963	1019	123.307	45.8521	-1.42719	0.0100092	Down	0.000379043	LOC107761963	GO:0005737//cytoplasm	GO:0004364//glutathione transferase activity	GO:0006749//glutathione metabolic process;GO:0009407//toxin catabolic process	K00799//glutathione S-transferase [EC:2.5.1.18]	gi|698584014|ref|XP_009778244.1|//PREDICTED: glutathione S-transferase U7-like [Nicotiana sylvestris]
107831638	964	28.5499	7.12413	-2.0027	0.0491727	Down	0.00272456	LOC107831638	NA	NA	NA	K12890//splicing factor, arginine/serine-rich 1	gi|698531062|ref|XP_009762363.1|//PREDICTED: serine/arginine-rich splicing factor SR34A-like [Nicotiana sylvestris]
107788415	1698	359.438	2228.28	2.63212	4.13566e-11	Up	1.8012e-13	LOC107788415	GO:0005874//microtubule;GO:0005737//cytoplasm	GO:0005200//structural constituent of cytoskeleton;GO:0005525//GTP binding;GO:0003924//GTPase activity	GO:0007017//microtubule-based process	K07374//tubulin alpha	gi|697145354|ref|XP_009626810.1|//PREDICTED: tubulin alpha chain-like [Nicotiana tomentosiformis]
107803916	1098	52.153	118.141	1.17969	0.0363355	Up	0.00183587	LOC107803916	NA	NA	NA	K01969//3-methylcrotonyl-CoA carboxylase beta subunit [EC:6.4.1.4];K17604//zinc finger SWIM domain-containing protein 3;K01188//beta-glucosidase [EC:3.2.1.21];K00679//phospholipid:diacylglycerol acyltransferase [EC:2.3.1.158];K10960//geranylgeranyl diphosphate/geranylgeranyl-bacteriochlorophyllide a reductase [EC:1.3.1.83 1.3.1.111]	gi|697176212|ref|XP_009597060.1|//PREDICTED: GDSL esterase/lipase At1g71691-like [Nicotiana tomentosiformis]
107781531	1827	95.9216	21.7481	-2.14096	0.000203599	Down	3.95254e-06	LOC107781531	NA	NA	NA	K09843//(+)-abscisic acid 8'-hydroxylase [EC:1.14.13.93]	gi|697170917|ref|XP_009594382.1|//PREDICTED: abscisic acid 8'-hydroxylase 4-like [Nicotiana tomentosiformis]
107763941	908	62.7603	477.578	2.92781	2.51772e-09	Up	1.4555e-11	LOC107763941	NA	NA	NA	K13464//jasmonate ZIM domain-containing protein	gi|698554313|ref|XP_009770182.1|//PREDICTED: protein TIFY 10B-like [Nicotiana sylvestris]
107770164	1261	33.9836	8.44472	-2.00872	0.023971	Down	0.00110019	LOC107770164	NA	NA	NA	K13248//pyridoxal phosphate phosphatase PHOSPHO2 [EC:3.1.3.74]	gi|662552173|gb|AIE54289.1|//psi14B protein [Nicotiana tabacum]
107771556	3100	294.304	112.949	-1.38164	0.00030337	Down	6.30391e-06	LOC107771556	NA	NA	NA	K17108//non-lysosomal glucosylceramidase [EC:3.2.1.45]	gi|698440485|ref|XP_009760220.1|//PREDICTED: non-lysosomal glucosylceramidase-like isoform X1 [Nicotiana sylvestris];gi|698440523|ref|XP_009760255.1|//PREDICTED: non-lysosomal glucosylceramidase-like isoform X4 [Nicotiana sylvestris];gi|698440504|ref|XP_009760240.1|//PREDICTED: non-lysosomal glucosylceramidase-like isoform X3 [Nicotiana sylvestris];gi|698440497|ref|XP_009760235.1|//PREDICTED: non…
107822151	2467	242.836	93.9014	-1.37077	0.00183164	Down	5.06544e-05	LOC107822151	NA	NA	NA	K20279//synaptojanin [EC:3.1.3.36]	gi|697167624|ref|XP_009592677.1|//PREDICTED: type I inositol 1,4,5-trisphosphate 5-phosphatase 2-like isoform X2 [Nicotiana tomentosiformis];gi|697167622|ref|XP_009592676.1|//PREDICTED: type I inositol 1,4,5-trisphosphate 5-phosphatase 2-like isoform X1 [Nicotiana tomentosiformis]
107766752	2263	53.0554	11.6181	-2.19112	0.00204832	Down	5.76466e-05	LOC107766752	NA	NA	NA	K05681//ATP-binding cassette, subfamily G (WHITE), member 2	gi|698515108|ref|XP_009802424.1|//PREDICTED: ABC transporter G family member 14-like [Nicotiana sylvestris]
107769833	2041	232.198	83.6069	-1.47366	0.000301635	Down	6.25633e-06	LOC107769833	NA	NA	NA	K19476//vacuolar protein sorting-associated protein IST1	gi|697098751|ref|XP_009628260.1|//PREDICTED: uncharacterized protein LOC104118666 [Nicotiana tomentosiformis]
107773347	1814	17.8168	164.466	3.20648	3.92877e-10	Up	1.91827e-12	LOC107773347	NA	NA	NA	K10398//kinesin family member 11	gi|697162746|ref|XP_009590178.1|//PREDICTED: kinesin-like protein KIF22-A [Nicotiana tomentosiformis]
107803194	2260	1468.01	671.693	-1.12799	0.00102273	Down	2.57869e-05	LOC107803194	GO:0016021//integral component of membrane	NA	NA	NA	gi|697125739|ref|XP_009616894.1|//PREDICTED: uncharacterized protein LOC104109336 [Nicotiana tomentosiformis]
107805734	1066	68.945	16.2091	-2.08864	0.00110083	Down	2.80572e-05	LOC107805734	GO:0005737//cytoplasm	GO:0005506//iron ion binding;GO:0050113//inositol oxygenase activity	GO:0019310//inositol catabolic process;GO:0055114//oxidation-reduction process	K00469//inositol oxygenase [EC:1.13.99.1]	gi|697124715|ref|XP_009616364.1|//PREDICTED: inositol oxygenase 2-like [Nicotiana tomentosiformis]
107791671	2503	3.79721	1707.97	8.81313	3.52106e-60	Up	1.30659e-63	LOC107791671	NA	GO:0046983//protein dimerization activity	NA	K04733//interleukin-1 receptor-associated kinase 4 [EC:2.7.11.1];K13422//transcription factor MYC2	gi|697102666|ref|XP_009602346.1|//PREDICTED: basic helix-loop-helix protein A isoform X1 [Nicotiana tomentosiformis];gi|332801233|gb|AEE99258.1|//anthocyanin 1b [Nicotiana tabacum];gi|697102672|ref|XP_009602367.1|//PREDICTED: basic helix-loop-helix protein A isoform X4 [Nicotiana tomentosiformis]
107794740	888	34.4969	122.548	1.82881	0.000242345	Up	4.79938e-06	LOC107794740	NA	NA	NA	K03686//molecular chaperone DnaJ;K01956//carbamoyl-phosphate synthase small subunit [EC:6.3.5.5]	gi|697155545|ref|XP_009632019.1|//PREDICTED: chaperone protein dnaJ 11, chloroplastic-like [Nicotiana tomentosiformis]
107802388	3116	99.4557	279.947	1.49303	0.00492276	Up	0.000161137	LOC107802388	NA	NA	NA	K01115//phospholipase D1/2 [EC:3.1.4.4]	gi|697138828|ref|XP_009623492.1|//PREDICTED: phospholipase D delta-like [Nicotiana tomentosiformis]
107800666	681	34.6987	9.86224	-1.81489	0.0445805	Down	0.00241091	LOC107800666	NA	NA	NA	NA	gi|697159989|ref|XP_009588768.1|//PREDICTED: protein RADIALIS-like 3 [Nicotiana tomentosiformis]
107801620	1795	40.54	178.974	2.14233	0.000365367	Up	7.77802e-06	LOC107801620	NA	NA	NA	K13495//cis-zeatin O-glucosyltransferase [EC:2.4.1.215]	gi|697149086|ref|XP_009628740.1|//PREDICTED: zeatin O-glucosyltransferase-like [Nicotiana tomentosiformis]
107766674	1981	10.5353	40.2206	1.93271	0.0279355	Up	0.00132034	LOC107766674	NA	GO:0004674//protein serine/threonine kinase activity;GO:0005524//ATP binding	GO:0006468//protein phosphorylation	K06632//wee1-like protein kinase [EC:2.7.11.1]	gi|697146448|ref|XP_009627373.1|//PREDICTED: wee1-like protein kinase [Nicotiana tomentosiformis]
107823900	1411	650.624	224.663	-1.53406	3.59326e-06	Down	4.1756e-08	LOC107823900	NA	NA	NA	K00025//malate dehydrogenase [EC:1.1.1.37]	gi|697186893|ref|XP_009602484.1|//PREDICTED: malate dehydrogenase, cytoplasmic-like isoform X1 [Nicotiana tomentosiformis];gi|697186895|ref|XP_009602485.1|//PREDICTED: malate dehydrogenase, cytoplasmic-like isoform X2 [Nicotiana tomentosiformis]
107776453	1717	65.5529	230.094	1.81149	2.53905e-06	Up	2.83648e-08	LOC107776453	NA	NA	NA	K01265//methionyl aminopeptidase [EC:3.4.11.18]	gi|697172606|ref|XP_009595237.1|//PREDICTED: formimidoyltransferase-cyclodeaminase-like [Nicotiana tomentosiformis]
107795563	916	22.5565	2.40202	-3.23122	0.000261604	Down	5.3085e-06	LOC107795563	NA	NA	NA	K03239//translation initiation factor eIF-2B subunit alpha	gi|697134850|ref|XP_009621471.1|//PREDICTED: protein LURP-one-related 11-like [Nicotiana tomentosiformis]
107803523	1471	3956.82	1875.68	-1.07693	0.00144554	Down	3.85652e-05	LOC107803523	NA	NA	NA	K13420//LRR receptor-like serine/threonine-protein kinase FLS2 [EC:2.7.11.1]	gi|697138609|ref|XP_009623381.1|//PREDICTED: DNA-damage-repair/toleration protein DRT100-like [Nicotiana tomentosiformis]
107787848	820	832.11	141.518	-2.55579	3.24115e-15	Down	8.41906e-18	LOC107787848	NA	NA	NA	K06689//ubiquitin-conjugating enzyme E2 D [EC:2.3.2.23]	gi|698504013|ref|XP_009797561.1|//PREDICTED: ubiquitin-conjugating enzyme E2 10-like [Nicotiana sylvestris]
107798001	1276	299.855	135.897	-1.14176	0.0365456	Down	0.00185148	LOC107798001	NA	NA	NA	K11273//chromosome transmission fidelity protein 1 [EC:3.6.4.13]	gi|698475595|ref|XP_009785163.1|//PREDICTED: uncharacterized protein LOC104233468 [Nicotiana sylvestris]
107826836	1551	28.1464	96.5357	1.77811	0.00316816	Up	9.57835e-05	LOC107826836	NA	NA	NA	K09391//transcription factor E2F7/8	gi|698572911|ref|XP_009775271.1|//PREDICTED: E2F transcription factor-like E2FE isoform X2 [Nicotiana sylvestris]
107812740	3074	152.437	69.4864	-1.13341	0.0271636	Down	0.00127848	LOC107812740	NA	NA	NA	K09667//protein O-GlcNAc transferase [EC:2.4.1.255];K12178//COP9 signalosome complex subunit 4	gi|697156497|ref|XP_009587004.1|//PREDICTED: tetratricopeptide repeat protein 7A-like [Nicotiana tomentosiformis]
107825970	669	1169.46	3570.33	1.61021	8.94981e-05	Up	1.5679e-06	LOC107825970	NA	NA	NA	K11252//histone H2B	gi|697103944|ref|XP_009605776.1|//PREDICTED: histone H2B-like [Nicotiana tomentosiformis]
107768407	985	41.813	179.868	2.10492	1.83776e-06	Up	1.99202e-08	LOC107768407	NA	NA	NA	NA	gi|697157055|ref|XP_009587282.1|//PREDICTED: classical arabinogalactan protein 26-like [Nicotiana tomentosiformis]
107808033	750	763.354	362.998	-1.07239	0.000660497	Down	1.55056e-05	LOC107808033	NA	NA	NA	K03113//translation initiation factor 1	gi|697149045|ref|XP_009628718.1|//PREDICTED: protein translation factor SUI1 homolog [Nicotiana tomentosiformis]
107819960	1883	8.50064	98.7237	3.53775	6.5255e-10	Up	3.35184e-12	LOC107819960	NA	NA	NA	K04733//interleukin-1 receptor-associated kinase 4 [EC:2.7.11.1]	gi|698463557|ref|XP_009782245.1|//PREDICTED: uncharacterized protein LOC104231022 [Nicotiana sylvestris]
107772407	1081	317.213	133.071	-1.25326	0.000738681	Down	1.75863e-05	LOC107772407	NA	NA	NA	NA	gi|697131617|ref|XP_009619863.1|//PREDICTED: DCC family protein At1g52590, chloroplastic [Nicotiana tomentosiformis]
107832430	1819	13.3746	105.92	2.98541	4.66214e-07	Up	4.31031e-09	LOC107832430	NA	NA	NA	NA	gi|697105011|ref|XP_009606315.1|//PREDICTED: uncharacterized protein LOC104100716 [Nicotiana tomentosiformis]
107804885	879	5.38484	83.4758	3.95438	7.52581e-10	Up	3.96854e-12	LOC107804885	NA	NA	NA	NA	gi|697130584|ref|XP_009619346.1|//PREDICTED: uncharacterized protein LOC104111370 [Nicotiana tomentosiformis]
107775654	2829	594.428	212.728	-1.48249	1.58402e-05	Down	2.19635e-07	LOC107775654	NA	GO:0016157//sucrose synthase activity	GO:0005985//sucrose metabolic process	K00695//sucrose synthase [EC:2.4.1.13]	gi|698492670|ref|XP_009792656.1|//PREDICTED: sucrose synthase [Nicotiana sylvestris]
107784854	2367	614.376	136.889	-2.16612	4.46471e-12	Down	1.68292e-14	LOC107784854	NA	NA	NA	K01807//ribose 5-phosphate isomerase A [EC:5.3.1.6]	gi|698531609|ref|XP_009762636.1|//PREDICTED: metal-nicotianamine transporter YSL1-like isoform X1 [Nicotiana sylvestris];gi|698531611|ref|XP_009762637.1|//PREDICTED: metal-nicotianamine transporter YSL1-like isoform X2 [Nicotiana sylvestris]
107798368	489	43.3831	118.057	1.44428	0.0167871	Up	0.000710473	LOC107798368	NA	NA	NA	K20562//biphenyl-4-hydroxylase	gi|697106755|ref|XP_009607200.1|//PREDICTED: cytochrome P450 CYP736A12-like [Nicotiana tomentosiformis]
107765578	2676	134.321	293.617	1.12825	0.0105983	Up	0.000407355	LOC107765578	GO:0005856//cytoskeleton;GO:0005634//nucleus;GO:0009524//phragmoplast	GO:0004709//MAP kinase kinase kinase activity;GO:0005515//protein binding;GO:0005524//ATP binding	GO:0000919//cell plate assembly;GO:0006952//defense response;GO:0000186//activation of MAPKK activity	K20606//mitogen-activated protein kinase kinase kinase ANP1 [EC:2.7.11.25]	gi|697169230|ref|XP_009593508.1|//PREDICTED: mitogen-activated protein kinase kinase kinase NPK1 [Nicotiana tomentosiformis]
107784324	4208	58.1475	210.034	1.85284	0.00172518	Up	4.73059e-05	LOC107784324	NA	NA	NA	K06677//condensin complex subunit 1	gi|698575777|ref|XP_009776035.1|//PREDICTED: condensin complex subunit 1-like [Nicotiana sylvestris]
107780041	1020	120.464	13.0185	-3.20997	1.03642e-09	Down	5.56649e-12	LOC107780041	NA	NA	NA	K00430//peroxidase [EC:1.11.1.7]	gi|698539067|ref|XP_009765332.1|//PREDICTED: vacuolar iron transporter homolog 1-like [Nicotiana sylvestris]
107770124	747	526.469	165.305	-1.67122	1.00236e-06	Down	1.02777e-08	LOC107770124	NA	NA	NA	NA	gi|697166523|ref|XP_009592093.1|//PREDICTED: protein PROTON GRADIENT REGULATION 5, chloroplastic [Nicotiana tomentosiformis]
107766783	1515	532.292	206.849	-1.36364	0.000797214	Down	1.92601e-05	LOC107766783	NA	NA	NA	K09555//BCL2-associated athanogene 1	gi|697110772|ref|XP_009609256.1|//PREDICTED: BAG family molecular chaperone regulator 3-like [Nicotiana tomentosiformis]
107798257	1566	838.425	321.562	-1.38258	0.00055609	Down	1.2707e-05	LOC107798257	NA	NA	NA	K09555//BCL2-associated athanogene 1	gi|698526130|ref|XP_009759895.1|//PREDICTED: BAG family molecular chaperone regulator 3-like [Nicotiana sylvestris]
107828189	951	381.159	135.587	-1.49118	5.92536e-05	Down	9.6399e-07	LOC107828189	NA	NA	NA	NA	gi|698500254|ref|XP_009795902.1|//PREDICTED: pathogen-related protein-like isoform X1 [Nicotiana sylvestris];gi|698500256|ref|XP_009795903.1|//PREDICTED: pathogen-related protein-like isoform X2 [Nicotiana sylvestris];gi|698500259|ref|XP_009795904.1|//PREDICTED: pathogen-related protein-like isoform X3 [Nicotiana sylvestris]
107778840	802	174.644	360.138	1.04413	0.0053533	Up	0.000178715	LOC107778840	NA	NA	GO:0009269//response to desiccation	K13680//beta-mannan synthase [EC:2.4.1.32]	gi|697179482|ref|XP_009598722.1|//PREDICTED: uncharacterized protein LOC104094483 [Nicotiana tomentosiformis]
107791490	3495	129.923	277.5	1.09483	0.0104385	Up	0.000399785	LOC107791490	GO:0016021//integral component of membrane;GO:0005886//plasma membrane	GO:0005544//calcium-dependent phospholipid binding;GO:0005509//calcium ion binding	NA	K04733//interleukin-1 receptor-associated kinase 4 [EC:2.7.11.1];K01652//acetolactate synthase I/II/III large subunit [EC:2.2.1.6]	gi|697145126|ref|XP_009626688.1|//PREDICTED: multiple C2 and transmembrane domain-containing protein 1 [Nicotiana tomentosiformis]
107797496	2178	18.1955	106.649	2.55122	2.02598e-05	Up	2.87661e-07	LOC107797496	NA	NA	NA	NA	gi|697125585|ref|XP_009616815.1|//PREDICTED: mediator of RNA polymerase II transcription subunit 1 [Nicotiana tomentosiformis]
107826514	1512	327.458	48.8632	-2.74449	1.52064e-11	Down	6.26645e-14	LOC107826514	NA	NA	NA	K10532//heparan-alpha-glucosaminide N-acetyltransferase [EC:2.3.1.78]	gi|697122439|ref|XP_009615211.1|//PREDICTED: heparan-alpha-glucosaminide N-acetyltransferase-like [Nicotiana tomentosiformis]
107802993	3063	13.7755	104.883	2.9286	5.0888e-07	Up	4.7805e-09	LOC107802993	NA	NA	NA	K05747//Wiskott-Aldrich syndrome protein;K02184//formin 2	gi|698496142|ref|XP_009794140.1|//PREDICTED: protein CHUP1, chloroplastic-like [Nicotiana sylvestris]
107762179	1102	132.543	661.457	2.31919	9.78774e-08	Up	7.70372e-10	LOC107762179	NA	NA	NA	K03006//DNA-directed RNA polymerase II subunit RPB1 [EC:2.7.7.6];K10955//intestinal mucin-2	gi|697094314|ref|XP_009605693.1|//PREDICTED: pistil-specific extensin-like protein [Nicotiana tomentosiformis]
107790296	1400	193.945	75.4116	-1.36279	0.00408231	Down	0.000129469	LOC107790296	NA	NA	NA	K13161//heterogeneous nuclear ribonucleoprotein R;K09528//DnaJ homolog subfamily C member 8;K20642//Rho GTPase-activating protein 22/24/25	gi|697118954|ref|XP_009613421.1|//PREDICTED: uncharacterized serine-rich protein C215.13 [Nicotiana tomentosiformis]
107820311	2047	540.168	227.187	-1.24953	0.000268767	Down	5.50112e-06	LOC107820311	NA	NA	NA	NA	gi|697166527|ref|XP_009592095.1|//PREDICTED: uncharacterized protein LOC104089001 isoform X1 [Nicotiana tomentosiformis];gi|697166531|ref|XP_009592097.1|//PREDICTED: uncharacterized protein LOC104089001 isoform X3 [Nicotiana tomentosiformis];gi|697166529|ref|XP_009592096.1|//PREDICTED: uncharacterized protein LOC104089001 isoform X2 [Nicotiana tomentosiformis]
107763641	2389	21.988	83.9331	1.93253	0.00202679	Up	5.6843e-05	LOC107763641	NA	NA	NA	K15601//lysine-specific demethylase 3 [EC:1.14.11.-]	gi|697161411|ref|XP_009589483.1|//PREDICTED: growth-regulating factor 1-like [Nicotiana tomentosiformis]
107825008	1585	10018.3	2454.96	-2.02886	1.05611e-09	Down	5.69287e-12	LOC107825008	NA	NA	NA	K08235//xyloglucan:xyloglucosyl transferase [EC:2.4.1.207]	gi|697115350|ref|XP_009611598.1|//PREDICTED: probable xyloglucan endotransglucosylase/hydrolase protein 7 [Nicotiana tomentosiformis]
107807872	2095	22.3878	101.703	2.18358	5.10039e-05	Up	8.1085e-07	LOC107807872	NA	NA	NA	NA	gi|697125926|ref|XP_009616991.1|//PREDICTED: QWRF motif-containing protein 2-like [Nicotiana tomentosiformis]
107780092	1546	13.1552	54.7387	2.05693	0.0109416	Up	0.000421619	LOC107780092	NA	NA	NA	K10260//F-box and WD-40 domain protein 7;K08332//null	gi|698526483|ref|XP_009760074.1|//PREDICTED: E3 ubiquitin-protein ligase PUB23-like [Nicotiana sylvestris]
107779544	1377	224.907	105.736	-1.08886	0.0150206	Down	0.000624857	LOC107779544	NA	NA	NA	K10752//histone-binding protein RBBP4;K07213//copper chaperone	gi|697186876|ref|XP_009602475.1|//PREDICTED: uncharacterized protein LOC104097597 [Nicotiana tomentosiformis]
107768683	924	150.789	304.758	1.01513	0.018382	Up	0.000791819	LOC107768683	NA	NA	NA	NA	gi|698486072|ref|XP_009789786.1|//PREDICTED: CASP-like protein 2B1 [Nicotiana sylvestris]
107823250	822	286.065	93.8024	-1.60865	7.08172e-05	Down	1.19084e-06	LOC107823250	NA	NA	NA	NA	gi|698584541|ref|XP_009778398.1|//PREDICTED: early light-induced protein, chloroplastic-like [Nicotiana sylvestris]
107798555	596	2000.04	5048.19	1.33574	0.00207865	Up	5.88253e-05	LOC107798555	GO:0009506//plasmodesma;GO:0009579//thylakoid;GO:0005774//vacuolar membrane;GO:0005730//nucleolus;GO:0005829//cytosol;GO:0005886//plasma membrane;GO:0009507//chloroplast;GO:0000786//nucleosome	GO:0003677//DNA binding;GO:0046982//protein heterodimerization activity	GO:0006334//nucleosome assembly	K11254//histone H4	gi|195617694|gb|ACG30677.1|//histone H4 [Zea mays]
107814518	1904	117.393	19.8189	-2.56639	3.35435e-07	Down	3.01356e-09	LOC107814518	NA	NA	NA	NA	gi|697166285|ref|XP_009591971.1|//PREDICTED: uncharacterized protein LOC104088913 [Nicotiana tomentosiformis]
107820195	1506	36.2635	86.9662	1.26194	0.0482428	Up	0.00265407	LOC107820195	NA	NA	NA	K04733//interleukin-1 receptor-associated kinase 4 [EC:2.7.11.1]	gi|697179685|ref|XP_009598820.1|//PREDICTED: uncharacterized protein LOC104094563 [Nicotiana tomentosiformis]
107822058	1781	18.5666	91.068	2.29424	0.000108681	Up	1.97088e-06	LOC107822058	NA	NA	NA	K05868//cyclin B	gi|697186730|ref|XP_009602402.1|//PREDICTED: G2/mitotic-specific cyclin-2-like isoform X2 [Nicotiana tomentosiformis];gi|697186734|ref|XP_009602404.1|//PREDICTED: G2/mitotic-specific cyclin-2-like isoform X4 [Nicotiana tomentosiformis]
107813364	3389	98.0187	32.98	-1.57146	0.00510421	Down	0.000168173	LOC107813364	NA	NA	NA	NA	gi|697162012|ref|XP_009589807.1|//PREDICTED: uncharacterized protein LOC104087109 [Nicotiana tomentosiformis]
107791323	2018	606.838	58.8512	-3.36617	2.87266e-17	Down	5.89097e-20	LOC107791323	NA	GO:0016702//oxidoreductase activity, acting on single donors with incorporation of molecular oxygen, incorporation of two atoms of oxygen	GO:0055114//oxidation-reduction process	K09840//9-cis-epoxycarotenoid dioxygenase [EC:1.13.11.51]	gi|857024480|gb|AKO22631.1|//carotenoid cleavage dioxygenase 4-1 [Nicotiana tabacum]
107776107	4415	166.858	79.9568	-1.06133	0.0316044	Down	0.00155115	LOC107776107	NA	NA	NA	K17964//leucine-rich PPR motif-containing protein, mitochondrial	gi|698474971|ref|XP_009784911.1|//PREDICTED: pentatricopeptide repeat-containing protein At5g55840 [Nicotiana sylvestris]
107787874	2805	67.1392	222.666	1.72965	7.10093e-05	Up	1.19546e-06	LOC107787874	NA	NA	NA	K10406//kinesin family member C2/C3	gi|697143466|ref|XP_009625847.1|//PREDICTED: kinesin-like protein KIFC3 [Nicotiana tomentosiformis]
107766188	1654	176.669	78.8546	-1.16378	0.0219956	Down	0.000992768	LOC107766188	NA	NA	NA	K18327//RNA exonuclease 4 [EC:3.1.-.-]	gi|697147461|ref|XP_009627890.1|//PREDICTED: uncharacterized protein LOC104118366 [Nicotiana tomentosiformis]
107788934	816	1294.09	285.566	-2.18005	2.70161e-11	Down	1.15553e-13	LOC107788934	NA	NA	NA	K02883//large subunit ribosomal protein L18e;K11855//ubiquitin carboxyl-terminal hydrolase 36/42 [EC:3.4.19.12]	gi|698513298|ref|XP_009801606.1|//PREDICTED: 14 kDa proline-rich protein DC2.15-like [Nicotiana sylvestris]
107803354	1387	83.033	248.854	1.58354	0.00584227	Up	0.000198425	LOC107803354	NA	GO:0008017//microtubule binding	NA	K10436//microtubule-associated protein, RP/EB family	gi|698500767|ref|XP_009796120.1|//PREDICTED: microtubule-associated protein RP/EB family member 1C [Nicotiana sylvestris]
107763727	1962	121.332	23.6245	-2.3606	4.52067e-06	Down	5.44157e-08	LOC107763727	NA	NA	NA	K03327//multidrug resistance protein, MATE family	gi|698509333|ref|XP_009799891.1|//PREDICTED: MATE efflux family protein DTX1-like isoform X1 [Nicotiana sylvestris]
107807853	875	876.026	2138.52	1.28757	0.00474557	Up	0.000154132	LOC107807853	GO:0005634//nucleus;GO:0000786//nucleosome	GO:0003677//DNA binding	GO:0006334//nucleosome assembly	K11275//histone H1/5	gi|698589192|ref|XP_009779667.1|//PREDICTED: histone H1-like [Nicotiana sylvestris]
107797130	4392	47.5386	165.36	1.79844	6.60861e-05	Up	1.10354e-06	LOC107797130	NA	NA	NA	K10400//kinesin family member 15	gi|697118047|ref|XP_009612947.1|//PREDICTED: kinesin-like protein KIN12B [Nicotiana tomentosiformis]
107789002	1702	251.118	111.457	-1.17188	0.0142283	Down	0.000583559	LOC107789002	NA	NA	NA	K04733//interleukin-1 receptor-associated kinase 4 [EC:2.7.11.1]	gi|698495600|ref|XP_009793904.1|//PREDICTED: serine/threonine-protein kinase PBS1-like [Nicotiana sylvestris]
107802626	3318	1414.25	386.607	-1.8711	6.66027e-09	Down	4.08997e-11	LOC107802626	NA	NA	NA	NA	gi|697177338|ref|XP_009597624.1|//PREDICTED: uncharacterized protein LOC104093569 [Nicotiana tomentosiformis]
107775222	3092	643.121	64.9414	-3.30788	5.49802e-19	Down	9.77148e-22	LOC107775222	NA	NA	NA	K12133//MYB-related transcription factor LHY	gi|698497668|ref|XP_009794791.1|//PREDICTED: protein LHY [Nicotiana sylvestris]
107771751	927	33.2583	439.541	3.72421	2.53978e-16	Up	5.70436e-19	LOC107771751	NA	NA	NA	NA	gi|698476550|ref|XP_009785588.1|//PREDICTED: uncharacterized protein LOC104233832 [Nicotiana sylvestris]
107816351	1103	7.04808	117.558	4.05999	6.11219e-11	Up	2.75754e-13	LOC107816351	NA	GO:0003677//DNA binding	NA	K09422//myb proto-oncogene protein, plant	gi|698454935|ref|XP_009780273.1|//PREDICTED: transcription factor MYB44-like [Nicotiana sylvestris]
107775179	1304	211.99	929.486	2.13243	4.59168e-09	Up	2.74414e-11	LOC107775179	GO:0016021//integral component of membrane	GO:0005215//transporter activity	GO:0006810//transport	NA	gi|295824575|gb|ADG37658.1|//DUF300 family protein [Nicotiana tabacum]
107819606	949	78.7999	15.2129	-2.3729	9.1637e-05	Down	1.61611e-06	LOC107819606	NA	NA	NA	NA	gi|698569676|ref|XP_009774398.1|//PREDICTED: uncharacterized protein LOC104224444 [Nicotiana sylvestris]
107769150	1659	88.5038	651.251	2.8794	0.000483667	Up	1.0712e-05	LOC107769150	GO:0005618//cell wall;GO:0005576//extracellular region	NA	GO:0071555//cell wall organization	NA	gi|698442329|ref|XP_009762832.1|//PREDICTED: glycine-rich cell wall structural protein 1-like [Nicotiana sylvestris]
107831048	1477	65.7442	160.049	1.28358	0.00796608	Up	0.000290159	LOC107831048	NA	NA	NA	NA	gi|698497883|ref|XP_009794886.1|//PREDICTED: uncharacterized protein LOC104241639 [Nicotiana sylvestris]
107788310	1740	5.74553	34.4663	2.58467	0.00175077	Up	4.81444e-05	LOC107788310	NA	NA	NA	K14689//solute carrier family 30 (zinc transporter), member 2	gi|697132976|ref|XP_009620539.1|//PREDICTED: uncharacterized protein LOC104112358 [Nicotiana tomentosiformis]
107775575	1211	18.6098	55.0817	1.56551	0.0351189	Up	0.00176651	LOC107775575	NA	NA	NA	NA	gi|698575120|ref|XP_009775851.1|//PREDICTED: uncharacterized protein LOC104225693 [Nicotiana sylvestris]
107774021	1578	103.652	28.8295	-1.84613	0.00144554	Down	3.85624e-05	LOC107774021	NA	NA	NA	K16292//KDEL-tailed cysteine endopeptidase [EC:3.4.22.-];K13441//cysteine protease;K01365//cathepsin L [EC:3.4.22.15]	gi|697127533|ref|XP_009617814.1|//PREDICTED: zingipain-2-like [Nicotiana tomentosiformis]
107828192	1733	25.0427	3.84932	-2.70172	0.00210581	Down	6.00052e-05	LOC107828192	NA	GO:0000287//magnesium ion binding;GO:0010333//terpene synthase activity	GO:0008152//metabolic process	K15086//(3S)-linalool synthase [EC:4.2.3.25]	gi|697145375|ref|XP_009626821.1|//PREDICTED: (3S,6E)-nerolidol synthase 1 [Nicotiana tomentosiformis]
107776111	724	12.9725	156.474	3.5924	3.45227e-13	Up	1.15296e-15	LOC107776111	NA	NA	NA	NA	gi|698528677|ref|XP_009761170.1|//PREDICTED: keratinocyte proline-rich protein-like [Nicotiana sylvestris]
107823211	835	27.9842	233.803	3.06261	1.66213e-08	Up	1.08099e-10	LOC107823211	NA	NA	NA	NA	gi|697120837|ref|XP_009614388.1|//PREDICTED: uncharacterized protein LOC104107330 [Nicotiana tomentosiformis]
107784585	2521	90.0795	22.9364	-1.97356	0.000562684	Down	1.28907e-05	LOC107784585	NA	NA	NA	K12133//MYB-related transcription factor LHY	gi|697119378|ref|XP_009613640.1|//PREDICTED: protein REVEILLE 1-like isoform X1 [Nicotiana tomentosiformis];gi|697119380|ref|XP_009613641.1|//PREDICTED: protein REVEILLE 1-like isoform X2 [Nicotiana tomentosiformis]
107780466	1828	64.1132	11.5105	-2.47767	0.000272526	Down	5.5887e-06	LOC107780466	NA	NA	NA	K13030//cyanohydrin beta-glucosyltransferase [EC:2.4.1.85];K13493//cytokinin-N-glucosyltransferase [EC:2.4.1.-];K00699//glucuronosyltransferase [EC:2.4.1.17]	gi|697100338|ref|XP_009590620.1|//PREDICTED: 7-deoxyloganetic acid glucosyltransferase-like [Nicotiana tomentosiformis]
107818380	1129	13.3519	82.1386	2.62102	0.000167311	Up	3.15656e-06	LOC107818380	NA	NA	NA	K14516//ethylene-responsive transcription factor 1	gi|697105246|ref|XP_009606435.1|//PREDICTED: LOW QUALITY PROTEIN: ethylene-responsive transcription factor 1B-like [Nicotiana tomentosiformis]
107775105	1217	27.2432	131.455	2.2706	3.97949e-06	Up	4.72546e-08	LOC107775105	NA	NA	NA	K08850//aurora kinase, other [EC:2.7.11.1]	gi|697188794|ref|XP_009603442.1|//PREDICTED: serine/threonine-protein kinase Aurora-2 [Nicotiana tomentosiformis]
107781597	1686	29.0133	4.40509	-2.71947	0.00130756	Down	3.42454e-05	LOC107781597	GO:0016021//integral component of membrane	GO:0008324//cation transmembrane transporter activity	GO:0098655//cation transmembrane transport	NA	gi|698484961|ref|XP_009789271.1|//PREDICTED: sodium transporter HKT1-like [Nicotiana sylvestris]
107780204	2130	412.267	93.1722	-2.14561	2.68722e-07	Down	2.34073e-09	LOC107780204	NA	GO:0004556//alpha-amylase activity;GO:0005509//calcium ion binding	GO:0005975//carbohydrate metabolic process	K01176//alpha-amylase [EC:3.2.1.1]	gi|697100050|ref|XP_009589242.1|//PREDICTED: probable alpha-amylase 2 [Nicotiana tomentosiformis]
107795022	1405	66.4623	4.82723	-3.78327	4.5261e-08	Down	3.26185e-10	LOC107795022	NA	GO:0016740//transferase activity	GO:0008033//tRNA processing	K10760//adenylate dimethylallyltransferase (cytokinin synthase) [EC:2.5.1.27 2.5.1.112]	gi|698465624|ref|XP_009782718.1|//PREDICTED: adenylate isopentenyltransferase 3, chloroplastic [Nicotiana sylvestris]
107794176	1390	10542.5	2938.58	-1.84303	4.92471e-08	Down	3.63568e-10	LOC107794176	NA	NA	NA	K08235//xyloglucan:xyloglucosyl transferase [EC:2.4.1.207]	gi|698491769|ref|XP_009792284.1|//PREDICTED: probable xyloglucan endotransglucosylase/hydrolase protein 7 [Nicotiana sylvestris]
107759131	1673	15.0342	76.9601	2.35586	7.05816e-05	Up	1.18413e-06	LOC107759131	NA	NA	NA	NA	gi|698541315|ref|XP_009766047.1|//PREDICTED: uncharacterized protein LOC104217479 [Nicotiana sylvestris]
107809022	1428	112.369	21.3292	-2.39735	2.76226e-06	Down	3.129e-08	LOC107809022	NA	NA	NA	K21026//acetylajmaline esterase [EC:3.1.1.80];K01188//beta-glucosidase [EC:3.2.1.21];K00679//phospholipid:diacylglycerol acyltransferase [EC:2.3.1.158];K10960//geranylgeranyl diphosphate/geranylgeranyl-bacteriochlorophyllide a reductase [EC:1.3.1.83 1.3.1.111]	gi|698542681|ref|XP_009766488.1|//PREDICTED: GDSL esterase/lipase At4g28780-like [Nicotiana sylvestris]
107775919	550	393.712	843.691	1.09957	0.0120467	Up	0.000471733	LOC107775919	NA	NA	GO:0050832//defense response to fungus;GO:0031640//killing of cells of other organism	NA	gi|697168801|ref|XP_009593292.1|//PREDICTED: defensin-like protein P322 [Nicotiana tomentosiformis]
107810029	1255	16.6329	130.142	2.96798	1.40699e-06	Up	1.48663e-08	LOC107810029	NA	GO:0008146//sulfotransferase activity	NA	K01016//estrone sulfotransferase [EC:2.8.2.4];K01025//null	gi|697164204|ref|XP_009590910.1|//PREDICTED: cytosolic sulfotransferase 15-like [Nicotiana tomentosiformis]
107766746	1724	13.1694	236.625	4.16734	8.19385e-20	Up	1.39226e-22	LOC107766746	NA	NA	NA	K20360//TBC1 domain family member 2	gi|698561039|ref|XP_009772018.1|//PREDICTED: TBC1 domain family member 13-like isoform X1 [Nicotiana sylvestris]
107814194	1403	2.94296	25.9256	3.13904	0.000509426	Up	1.14119e-05	LOC107814194	NA	NA	NA	K14173//alpha-farnesene synthase [EC:4.2.3.46]	gi|697121141|ref|XP_009614541.1|//PREDICTED: alpha-farnesene synthase-like isoform X3 [Nicotiana tomentosiformis]
107776486	1577	18.2788	71.8518	1.97485	0.00612262	Up	0.000210576	LOC107776486	NA	NA	NA	K14329//agmatine coumaroyltransferase [EC:2.3.1.64 2.3.1.-];K13264//isoflavone 7-O-glucoside-6''-O-malonyltransferase [EC:2.3.1.115]	gi|698571009|ref|XP_009774760.1|//PREDICTED: coumaroyl-CoA:anthocyanidin 3-O-glucoside-6''-O-coumaroyltransferase 2-like [Nicotiana sylvestris]
107789551	2874	21.1949	138.517	2.70827	1.23339e-06	Up	1.27911e-08	LOC107789551	NA	NA	NA	K16812//targeting protein for Xklp2	gi|697132666|ref|XP_009620385.1|//PREDICTED: protein TPX2-like [Nicotiana tomentosiformis]
107769352	2318	130.049	49.7689	-1.38574	0.0183481	Down	0.000789798	LOC107769352	NA	NA	NA	NA	gi|698584886|ref|XP_009778494.1|//PREDICTED: uncharacterized protein At1g04910-like [Nicotiana sylvestris]
107817033	2092	1562.22	666.587	-1.22873	6.31627e-05	Down	1.03869e-06	LOC107817033	NA	NA	NA	K14638//solute carrier family 15 (peptide/histidine transporter), member 3/4	gi|697112507|ref|XP_009610133.1|//PREDICTED: protein NRT1/ PTR FAMILY 4.5-like isoform X2 [Nicotiana tomentosiformis];gi|697112505|ref|XP_009610132.1|//PREDICTED: protein NRT1/ PTR FAMILY 4.5-like isoform X1 [Nicotiana tomentosiformis]
107767471	1214	500.949	105.127	-2.25253	1.09428e-12	Down	3.88967e-15	LOC107767471	NA	NA	NA	K13081//leucoanthocyanidin reductase [EC:1.17.1.3]	gi|697117141|ref|XP_009612500.1|//PREDICTED: isoflavone reductase-like protein [Nicotiana tomentosiformis]
107789470	1373	11.1792	176.987	3.98475	7.01471e-15	Up	1.87691e-17	LOC107789470	NA	NA	NA	K01581//ornithine decarboxylase [EC:4.1.1.17]	gi|697143871|ref|XP_009626057.1|//PREDICTED: ornithine decarboxylase-like [Nicotiana tomentosiformis]
107819341	1408	444.036	215.878	-1.04046	0.00518556	Down	0.000171794	LOC107819341	NA	NA	NA	K14399//polyribonucleotide 5'-hydroxyl-kinase [EC:2.7.1.78];K19996//phosphatidylinositol transfer protein SFH5;K00133//aspartate-semialdehyde dehydrogenase [EC:1.2.1.11]	gi|698492225|ref|XP_009792469.1|//PREDICTED: random slug protein 5-like isoform X1 [Nicotiana sylvestris]
107779699	999	292.73	8772.14	4.90528	2.55804e-96	Up	4.99598e-100	LOC107779699	NA	GO:0045430//chalcone isomerase activity	GO:0009813//flavonoid biosynthetic process	K01859//chalcone isomerase [EC:5.5.1.6]	gi|122245645|sp|Q33DL3.1|CFI_TOBAC//RecName: Full=Chalcone--flavonone isomerase; Short=Chalcone isomerase
107790376	2225	913.284	432.203	-1.07936	0.00665125	Down	0.000233434	LOC107790376	NA	NA	NA	K09527//DnaJ homolog subfamily C member 7	gi|697124446|ref|XP_009616219.1|//PREDICTED: uncharacterized protein LOC104108800 [Nicotiana tomentosiformis]
107778057	2593	271.962	96.5188	-1.49452	0.000651224	Down	1.52625e-05	LOC107778057	NA	NA	NA	K00276//primary-amine oxidase [EC:1.4.3.21]	gi|697183671|ref|XP_009600855.1|//PREDICTED: copper amine oxidase 1-like [Nicotiana tomentosiformis]
107767963	2893	3892.13	10257.1	1.398	2.98102e-06	Up	3.41463e-08	LOC107767963	NA	GO:0008792//arginine decarboxylase activity	GO:0008295//spermidine biosynthetic process;GO:0006527//arginine catabolic process	K01583//arginine decarboxylase [EC:4.1.1.19]	gi|698519520|ref|XP_009804627.1|//PREDICTED: arginine decarboxylase [Nicotiana sylvestris]
107786350	1272	316.872	107.575	-1.55855	0.000489208	Down	1.08443e-05	LOC107786350	NA	NA	NA	K16290//xylem cysteine proteinase [EC:3.4.22.-]	gi|698501489|ref|XP_009796444.1|//PREDICTED: xylem cysteine proteinase 1-like [Nicotiana sylvestris]
107817794	1639	40.71	119.555	1.55422	0.0112023	Up	0.000433198	LOC107817794	GO:0005622//intracellular	GO:0005524//ATP binding;GO:0004707//MAP kinase activity	GO:0000165//MAPK cascade;GO:0010311//lateral root formation	K04371//mitogen-activated protein kinase 1/3 [EC:2.7.11.24]	gi|698445809|ref|XP_009768350.1|//PREDICTED: mitogen-activated protein kinase homolog NTF6 [Nicotiana sylvestris]
107808355	1152	9.79512	47.4096	2.27504	0.00194433	Up	5.43023e-05	LOC107808355	NA	NA	NA	NA	gi|697132251|ref|XP_009620171.1|//PREDICTED: uncharacterized protein LOC104112048 [Nicotiana tomentosiformis]
107762402	2223	117.04	39.5478	-1.56533	0.00334687	Down	0.000102167	LOC107762402	NA	NA	NA	K16670//homeobox protein Meis2;K15613//homeobox protein Meis1	gi|697104410|ref|XP_009606015.1|//PREDICTED: BEL1-like homeodomain protein 9 [Nicotiana tomentosiformis]
107774894	1682	252.714	62.7275	-2.01033	1.58259e-06	Down	1.68762e-08	LOC107774894	NA	NA	NA	K00924//null;K02882//large subunit ribosomal protein L18Ae;K01381//saccharopepsin [EC:3.4.23.25]	gi|697156035|ref|XP_009586764.1|//PREDICTED: aspartic proteinase PCS1-like [Nicotiana tomentosiformis]
107820468	1147	1325.24	310.173	-2.09511	1.76363e-09	Down	9.88559e-12	LOC107820468	GO:0005576//extracellular region	NA	NA	K20628//expansin	gi|697094543|ref|XP_009606813.1|//PREDICTED: expansin-like A2 [Nicotiana tomentosiformis]
107832359	1099	143.976	26.6197	-2.43526	1.27176e-06	Down	1.32387e-08	LOC107832359	NA	GO:0005509//calcium ion binding	NA	K02183//calmodulin	gi|697096207|ref|XP_009615262.1|//PREDICTED: uncharacterized protein LOC104108011 isoform X1 [Nicotiana tomentosiformis];gi|697096209|ref|XP_009615265.1|//PREDICTED: uncharacterized protein LOC104108011 isoform X2 [Nicotiana tomentosiformis];gi|697096211|ref|XP_009615271.1|//PREDICTED: uncharacterized protein LOC104108011 isoform X3 [Nicotiana tomentosiformis]
107807354	1524	43.3668	13.5566	-1.67759	0.0402843	Down	0.00212901	LOC107807354	NA	NA	NA	K14664//IAA-amino acid hydrolase [EC:3.5.1.-];K08081//tropinone reductase I [EC:1.1.1.206];K08835//serine/threonine-protein kinase OSR1/STK39 [EC:2.7.11.1];K10773//endonuclease III [EC:4.2.99.18]	gi|698572941|ref|XP_009775279.1|//PREDICTED: zinc finger protein 4-like [Nicotiana sylvestris]
107785364	2339	529.882	231.198	-1.19654	0.00301153	Down	9.02836e-05	LOC107785364	NA	NA	NA	NA	gi|697155919|ref|XP_009586701.1|//PREDICTED: uncharacterized protein LOC104084522 isoform X1 [Nicotiana tomentosiformis];gi|697155921|ref|XP_009586702.1|//PREDICTED: uncharacterized protein LOC104084522 isoform X2 [Nicotiana tomentosiformis]
107818679	2036	238.991	591.671	1.30784	0.0168678	Up	0.000715205	LOC107818679	GO:0005887//integral component of plasma membrane;GO:0009506//plasmodesma	GO:0005358//high-affinity hydrogen:glucose symporter activity	GO:0046323//glucose import;GO:0015992//proton transport;GO:1904659//glucose transmembrane transport	K16055//trehalose 6-phosphate synthase/phosphatase [EC:2.4.1.15 3.1.3.12];K08150//MFS transporter, SP family, solute carrier family 2 (myo-inositol transporter), member 13	gi|698533608|ref|XP_009763608.1|//PREDICTED: sugar transport protein 13 [Nicotiana sylvestris]
107760455	3103	8.65465	40.2378	2.21701	0.00455673	Up	0.000147109	LOC107760455	NA	NA	NA	K10406//kinesin family member C2/C3	gi|697179993|ref|XP_009598971.1|//PREDICTED: kinesin-4-like [Nicotiana tomentosiformis]
107785398	3179	11.216	38.8551	1.79255	0.0401722	Up	0.00211681	LOC107785398	NA	NA	NA	K20283//golgin subfamily A member 4	gi|697112031|ref|XP_009609891.1|//PREDICTED: uncharacterized protein At4g38062-like [Nicotiana tomentosiformis]
107798091	974	13.5168	46.4015	1.77941	0.0357497	Up	0.00180208	LOC107798091	NA	NA	NA	NA	gi|698510708|ref|XP_009800503.1|//PREDICTED: uncharacterized protein LOC104246391 [Nicotiana sylvestris]
107787914	1720	29.5645	92.868	1.65132	0.014825	Up	0.000614693	LOC107787914	NA	NA	NA	K14411//RNA-binding protein Musashi	gi|697137132|ref|XP_009622656.1|//PREDICTED: protein IQ-DOMAIN 31-like [Nicotiana tomentosiformis]
107777965	1923	2304.11	1051.55	-1.13169	3.31603e-05	Down	4.98681e-07	LOC107777965	NA	NA	NA	K17525//chitinase domain-containing protein 1	gi|697184128|ref|XP_009601089.1|//PREDICTED: rhodanese-like domain-containing protein 4, chloroplastic [Nicotiana tomentosiformis]
107810996	3016	603.664	1522.43	1.33455	3.62191e-06	Up	4.23012e-08	LOC107810996	NA	NA	NA	K14674//TAG lipase / steryl ester hydrolase / phospholipase A2 / LPA acyltransferase [EC:3.1.1.3 3.1.1.13 3.1.1.4 2.3.1.51]	gi|698516377|ref|XP_009803068.1|//PREDICTED: calmodulin-binding transcription activator 4-like isoform X1 [Nicotiana sylvestris]
107770940	1501	56.1031	19.8626	-1.49803	0.0451609	Down	0.00244494	LOC107770940	NA	NA	NA	K13692//UDP-glucose:(indol-3-yl)acetate beta-D-glucosyltransferase [EC:2.4.1.121]	gi|697136938|ref|XP_009622554.1|//PREDICTED: crocetin glucosyltransferase, chloroplastic-like [Nicotiana tomentosiformis]
107774113	6195	483.303	193.182	-1.32297	0.000774647	Down	1.85938e-05	LOC107774113	NA	NA	NA	K11000//callose synthase [EC:2.4.1.-]	gi|697137752|ref|XP_009622951.1|//PREDICTED: callose synthase 2-like [Nicotiana tomentosiformis]
107794137	659	12.9804	2.74998	-2.23884	0.0375999	Down	0.00192558	LOC107794137	NA	NA	NA	K14488//SAUR family protein;K09494//T-complex protein 1 subunit beta	gi|697131302|ref|XP_009619706.1|//PREDICTED: auxin-induced protein 6B-like [Nicotiana tomentosiformis]
107789132	3214	17.9137	105.134	2.5531	1.91169e-06	Up	2.08709e-08	LOC107789132	GO:0005634//nucleus;GO:0009524//phragmoplast;GO:0005874//microtubule	GO:0005524//ATP binding;GO:0003777//microtubule motor activity;GO:0008017//microtubule binding	GO:0000919//cell plate assembly;GO:0007018//microtubule-based movement	K11498//centromeric protein E	gi|697142682|ref|XP_009625447.1|//PREDICTED: kinesin-like protein NACK2 [Nicotiana tomentosiformis]
107785739	4219	91.3629	28.1682	-1.69754	0.00299538	Down	8.9624e-05	LOC107785739	NA	NA	NA	K13453//disease resistance protein;K13457//disease resistance protein RPM1	gi|698580741|ref|XP_009777374.1|//PREDICTED: putative late blight resistance protein homolog R1A-3 isoform X1 [Nicotiana sylvestris];gi|698580747|ref|XP_009777376.1|//PREDICTED: putative late blight resistance protein homolog R1A-3 isoform X2 [Nicotiana sylvestris]
107804310	1725	18.9647	87.0772	2.19898	0.000244614	Up	4.86251e-06	LOC107804310	NA	NA	NA	K20722//reticulon-2;K20720//reticulon-4	gi|698525167|ref|XP_009759395.1|//PREDICTED: reticulon-like protein B17 isoform X1 [Nicotiana sylvestris];gi|698525169|ref|XP_009759396.1|//PREDICTED: reticulon-like protein B17 isoform X2 [Nicotiana sylvestris]
107806181	3190	33.1235	5.72785	-2.53179	0.00343671	Down	0.000105278	LOC107806181	NA	NA	NA	K05658//ATP-binding cassette, subfamily B (MDR/TAP), member 1 [EC:3.6.3.44]	gi|698538563|ref|XP_009765178.1|//PREDICTED: putative multidrug resistance protein [Nicotiana sylvestris]
107823839	1607	10.4199	49.2765	2.24156	0.00526454	Up	0.000174792	LOC107823839	GO:0016020//membrane	NA	NA	NA	gi|697108395|ref|XP_009608055.1|//PREDICTED: UPF0481 protein At3g47200-like [Nicotiana tomentosiformis]
107772117	1764	442.508	124.21	-1.83293	3.79503e-05	Down	5.76645e-07	LOC107772117	NA	NA	NA	K01246//DNA-3-methyladenine glycosylase I [EC:3.2.2.20]	gi|698476799|ref|XP_009785679.1|//PREDICTED: uncharacterized protein LOC104233914 [Nicotiana sylvestris]
107804112	1983	8.0162	44.1302	2.46077	0.00156503	Up	4.23032e-05	LOC107804112	NA	NA	NA	K11426//SET and MYND domain-containing protein	gi|698525524|ref|XP_009759577.1|//PREDICTED: uncharacterized protein LOC104212092 [Nicotiana sylvestris]
107770592	1859	159.259	425.88	1.41907	0.000172812	Up	3.27384e-06	LOC107770592	NA	NA	NA	K19891//glucan endo-1,3-beta-glucosidase 1/2/3 [EC:3.2.1.39]	gi|697113327|ref|XP_009610543.1|//PREDICTED: probable glucan endo-1,3-beta-glucosidase A6 [Nicotiana tomentosiformis]
107819266	1794	15.8597	57.9607	1.86971	0.0161239	Up	0.000678329	LOC107819266	NA	NA	NA	K01580//glutamate decarboxylase [EC:4.1.1.15]	gi|13752462|gb|AAK38667.1|AF353615_1//glutamate decarboxylase isozyme 3 [Nicotiana tabacum]
107808892	2648	164.491	39.7218	-2.05001	0.000113824	Down	2.07188e-06	LOC107808892	NA	NA	NA	K04733//interleukin-1 receptor-associated kinase 4 [EC:2.7.11.1];K13199//plasminogen activator inhibitor 1 RNA-binding protein	gi|698551229|ref|XP_009769238.1|//PREDICTED: subtilisin-like protease SBT5.3 isoform X2 [Nicotiana sylvestris];gi|698551226|ref|XP_009769237.1|//PREDICTED: subtilisin-like protease isoform X1 [Nicotiana sylvestris]
107804530	543	2.26957	15.4246	2.76474	0.00399362	Up	0.000125656	LOC107804530	NA	NA	NA	K20823//N-alpha-acetyltransferase 35, NatC auxiliary subunit;K14497//protein phosphatase 2C [EC:3.1.3.16];K01188//beta-glucosidase [EC:3.2.1.21];K18195//rhamnogalacturonan endolyase [EC:4.2.2.23];K16609//tubulin--tyrosine ligase-like protein 12	gi|698484877|ref|XP_009789230.1|//PREDICTED: uncharacterized protein LOC104236881 [Nicotiana sylvestris]
107819141	1631	367.723	156.329	-1.23403	0.00633356	Down	0.000220058	LOC107819141	NA	NA	NA	K05337//ferredoxin;K08244//alpha-glucan, water dikinase [EC:2.7.9.4]	gi|698587828|ref|XP_009779297.1|//PREDICTED: uncharacterized protein LOC104228512 [Nicotiana sylvestris]
107802463	1956	77.6917	22.664	-1.77736	0.00914637	Down	0.000341368	LOC107802463	NA	NA	NA	K16222//Dof zinc finger protein DOF5.5	gi|697149056|ref|XP_009628724.1|//PREDICTED: cyclic dof factor 1-like [Nicotiana tomentosiformis]
107786119	1104	31.8637	332.928	3.38522	2.40377e-12	Up	8.91988e-15	LOC107786119	NA	NA	NA	K03006//DNA-directed RNA polymerase II subunit RPB1 [EC:2.7.7.6]	gi|697176504|ref|XP_009597208.1|//PREDICTED: protodermal factor 1-like [Nicotiana tomentosiformis]
107810757	2042	201.59	67.239	-1.58405	0.000177596	Down	3.38034e-06	LOC107810757	NA	NA	NA	K01181//endo-1,4-beta-xylanase [EC:3.2.1.8]	gi|698529161|ref|XP_009761411.1|//PREDICTED: uncharacterized protein LOC104213578 isoform X1 [Nicotiana sylvestris]
107766236	766	3.58324	22.948	2.67904	0.0037254	Up	0.000115759	LOC107766236	NA	NA	GO:0006952//defense response;GO:0009607//response to biotic stimulus	NA	gi|698570435|ref|XP_009774601.1|//PREDICTED: kirola-like [Nicotiana sylvestris]
107781980	1172	16.1956	102.293	2.65904	4.53759e-07	Up	4.1652e-09	LOC107781980	NA	NA	NA	K08850//aurora kinase, other [EC:2.7.11.1]	gi|698523898|ref|XP_009758765.1|//PREDICTED: serine/threonine-protein kinase Aurora-2 [Nicotiana sylvestris]
107824408	1734	125.534	35.2676	-1.83166	0.000374621	Down	8.01159e-06	LOC107824408	NA	NA	NA	K14709//solute carrier family 39 (zinc transporter), member 1/2/3	gi|697134460|ref|XP_009621281.1|//PREDICTED: metal tolerance protein 4-like isoform X2 [Nicotiana tomentosiformis]
107821223	813	280.28	626.383	1.16017	0.0017372	Up	4.77034e-05	LOC107821223	NA	NA	NA	K19519//transforming growth factor-beta-induced protein	gi|697150457|ref|XP_009629435.1|//PREDICTED: fasciclin-like arabinogalactan protein 1 [Nicotiana tomentosiformis]
107760156	841	21.554	145.712	2.75709	4.33758e-05	Up	6.7179e-07	LOC107760156	NA	GO:0009055//electron transfer activity	NA	K03006//DNA-directed RNA polymerase II subunit RPB1 [EC:2.7.7.6];K04733//interleukin-1 receptor-associated kinase 4 [EC:2.7.11.1]	gi|697173495|ref|XP_009595672.1|//PREDICTED: cucumber peeling cupredoxin-like [Nicotiana tomentosiformis]
107794193	1544	168.619	77.062	-1.12967	0.0371748	Down	0.00189279	LOC107794193	NA	NA	NA	K07766//diphosphoinositol-polyphosphate diphosphatase [EC:3.6.1.52]	gi|698498091|ref|XP_009794972.1|//PREDICTED: nudix hydrolase 18, mitochondrial-like isoform X1 [Nicotiana sylvestris];gi|698498094|ref|XP_009794973.1|//PREDICTED: nudix hydrolase 17, mitochondrial-like isoform X2 [Nicotiana sylvestris]
107809983	2357	672.774	256.305	-1.39226	0.0046171	Down	0.000149509	LOC107809983	NA	NA	NA	NA	gi|698474802|ref|XP_009784837.1|//PREDICTED: uncharacterized protein LOC104233188 [Nicotiana sylvestris]
107769776	1706	52.8385	259.905	2.29832	2.97016e-05	Up	4.42026e-07	LOC107769776	NA	NA	NA	K13495//cis-zeatin O-glucosyltransferase [EC:2.4.1.215]	gi|698581820|ref|XP_009777653.1|//PREDICTED: zeatin O-glucosyltransferase-like [Nicotiana sylvestris]
107763948	1423	109.12	363.073	1.73434	1.68133e-05	Up	2.35115e-07	LOC107763948	NA	NA	NA	K19041//E3 ubiquitin-protein ligase RNF38/44 [EC:2.3.2.27]	gi|565385527|ref|XP_006358653.1|//PREDICTED: RING-H2 finger protein ATL67-like [Solanum tuberosum]
107793367	1657	2.79059	136.194	5.60895	4.02975e-17	Up	8.42123e-20	LOC107793367	NA	NA	NA	K18823//soyasaponin III rhamnosyltransferase [EC:2.4.1.273]	gi|698550298|ref|XP_009768930.1|//PREDICTED: UDP-glycosyltransferase 91C1-like [Nicotiana sylvestris]
107803188	634	413.532	13.8531	-4.89972	7.46419e-34	Down	6.56006e-37	LOC107803188	GO:0005618//cell wall;GO:0005576//extracellular region	NA	GO:0006952//defense response	K03860//phosphatidylinositol glycan, class Q;K20887//xyloglucan glycosyltransferase 4 [EC:2.4.1.-]	gi|697134588|ref|XP_009621339.1|//PREDICTED: snakin-2 [Nicotiana tomentosiformis]
107789641	1698	2584.57	262.631	-3.29881	8.96719e-20	Down	1.54118e-22	LOC107789641	NA	NA	NA	K15400//omega-hydroxypalmitate O-feruloyl transferase [EC:2.3.1.188]	gi|698497240|ref|XP_009794621.1|//PREDICTED: omega-hydroxypalmitate O-feruloyl transferase [Nicotiana sylvestris]
107767307	651	3550.36	1608.95	-1.14184	0.000239854	Down	4.73692e-06	LOC107767307	GO:0009507//chloroplast	GO:0004784//superoxide dismutase activity;GO:0046872//metal ion binding	GO:0019430//removal of superoxide radicals;GO:0055114//oxidation-reduction process	K04564//superoxide dismutase, Fe-Mn family [EC:1.15.1.1]	gi|697155761|ref|XP_009586624.1|//PREDICTED: superoxide dismutase [Fe], chloroplastic isoform X1 [Nicotiana tomentosiformis]
107778578	934	178.45	576.33	1.69138	0.000437685	Up	9.5227e-06	LOC107778578	NA	NA	NA	K11275//histone H1/5	gi|698566235|ref|XP_009773451.1|//PREDICTED: HMG-Y-related protein B [Nicotiana sylvestris]
107792977	1478	195.597	50.6882	-1.94816	5.30526e-06	Down	6.51734e-08	LOC107792977	NA	NA	NA	K13066//caffeic acid 3-O-methyltransferase [EC:2.1.1.68];K05279//flavonol 3-O-methyltransferase [EC:2.1.1.76]	gi|697126597|ref|XP_009617330.1|//PREDICTED: flavone 3'-O-methyltransferase 1 [Nicotiana tomentosiformis]
107800766	1642	304.024	2085.4	2.77807	2.68444e-11	Up	1.13784e-13	LOC107800766	GO:0005874//microtubule;GO:0005737//cytoplasm	GO:0005200//structural constituent of cytoskeleton;GO:0005525//GTP binding;GO:0003924//GTPase activity	GO:0007017//microtubule-based process	K07374//tubulin alpha	gi|697145354|ref|XP_009626810.1|//PREDICTED: tubulin alpha chain-like [Nicotiana tomentosiformis]
107787921	1431	123.413	316.307	1.35783	0.0142368	Up	0.000584186	LOC107787921	GO:0005634//nucleus	NA	NA	K14505//cyclin D3, plant	gi|698510755|ref|XP_009800525.1|//PREDICTED: cyclin-D3-3-like [Nicotiana sylvestris]
107790143	2795	522.958	235.693	-1.14979	0.00323098	Down	9.80615e-05	LOC107790143	GO:0016021//integral component of membrane	GO:0005247//voltage-gated chloride channel activity	GO:0006821//chloride transport;GO:1903959//regulation of anion transmembrane transport	K05016//chloride channel 7	gi|698491068|ref|XP_009791971.1|//PREDICTED: chloride channel protein CLC-c-like [Nicotiana sylvestris]
107814858	1895	577.8	275.751	-1.0672	0.00251795	Down	7.35193e-05	LOC107814858	NA	GO:0004805//trehalose-phosphatase activity	GO:0005992//trehalose biosynthetic process;GO:0016311//dephosphorylation	K01087//trehalose 6-phosphate phosphatase [EC:3.1.3.12]	gi|698431158|ref|XP_009794086.1|//PREDICTED: trehalose-phosphate phosphatase A [Nicotiana sylvestris]
107817057	1640	241.703	736.209	1.60688	0.000114316	Up	2.08529e-06	LOC107817057	NA	NA	NA	K05359//arogenate/prephenate dehydratase [EC:4.2.1.91 4.2.1.51]	gi|697142602|ref|XP_009625407.1|//PREDICTED: arogenate dehydratase/prephenate dehydratase 6, chloroplastic-like [Nicotiana tomentosiformis]
107830287	2240	300.779	122.774	-1.2927	0.00259579	Down	7.6299e-05	LOC107830287	NA	GO:0046872//metal ion binding;GO:0003993//acid phosphatase activity	GO:0016311//dephosphorylation	K14407//cleavage stimulation factor subunit 2	gi|698483735|ref|XP_009788711.1|//PREDICTED: probable inactive purple acid phosphatase 1 [Nicotiana sylvestris]
107770257	571	87.3098	489.091	2.48589	1.10545e-07	Up	8.89506e-10	LOC107770257	NA	GO:0009055//electron transfer activity	NA	K03006//DNA-directed RNA polymerase II subunit RPB1 [EC:2.7.7.6];K04733//interleukin-1 receptor-associated kinase 4 [EC:2.7.11.1]	gi|698540570|ref|XP_009765796.1|//PREDICTED: basic blue protein-like [Nicotiana sylvestris]
107799644	1734	952.806	337.035	-1.49928	4.44472e-06	Down	5.32998e-08	LOC107799644	NA	NA	NA	K12135//zinc finger protein CONSTANS	gi|698505814|ref|XP_009798338.1|//PREDICTED: zinc finger protein CONSTANS-LIKE 6-like [Nicotiana sylvestris]
107773090	1017	3.65558	27.6238	2.91774	0.000837168	Up	2.02744e-05	LOC107773090	NA	NA	NA	NA	gi|698548600|ref|XP_009768384.1|//PREDICTED: uncharacterized protein LOC104219396 [Nicotiana sylvestris]
107782418	1473	80.5538	15.7547	-2.35417	5.40842e-05	Down	8.66159e-07	LOC107782418	NA	NA	NA	K14709//solute carrier family 39 (zinc transporter), member 1/2/3	gi|697143679|ref|XP_009625957.1|//PREDICTED: zinc transporter 8-like [Nicotiana tomentosiformis]
107806327	2784	203.965	49.9245	-2.0305	8.86443e-06	Down	1.14956e-07	LOC107806327	NA	NA	NA	K15718//linoleate 9S-lipoxygenase [EC:1.13.11.58]	gi|697143409|ref|XP_009625817.1|//PREDICTED: probable linoleate 9S-lipoxygenase 5 [Nicotiana tomentosiformis]
107798706	1462	127.197	49.0629	-1.37436	0.0112023	Down	0.000433038	LOC107798706	NA	NA	NA	K07874//Ras-related protein Rab-1A;K00801//farnesyl-diphosphate farnesyltransferase [EC:2.5.1.21]	gi|698545410|ref|XP_009767374.1|//PREDICTED: WAT1-related protein At4g08300-like [Nicotiana sylvestris]
107799111	2860	139.373	380.007	1.44707	0.00546361	Up	0.000183002	LOC107799111	NA	NA	NA	K02542//DNA replication licensing factor MCM6 [EC:3.6.4.12]	gi|698507866|ref|XP_009799237.1|//PREDICTED: DNA replication licensing factor MCM6 [Nicotiana sylvestris]
107829907	743	95.9023	280.327	1.54747	0.0001982	Up	3.84384e-06	LOC107829907	NA	GO:0046983//protein dimerization activity	NA	NA	gi|698523795|ref|XP_009758713.1|//PREDICTED: transcription factor PRE5-like [Nicotiana sylvestris]
107808379	2415	111.575	255.691	1.19639	0.0173657	Up	0.00073903	LOC107808379	NA	NA	NA	K15601//lysine-specific demethylase 3 [EC:1.14.11.-]	gi|698474257|ref|XP_009784651.1|//PREDICTED: growth-regulating factor 1-like [Nicotiana sylvestris]
107811945	2229	42.3082	6.09136	-2.7961	0.000477148	Down	1.05416e-05	LOC107811945	NA	NA	NA	K10523//speckle-type POZ protein	gi|698526218|ref|XP_009759939.1|//PREDICTED: uncharacterized protein LOC104212395 isoform X2 [Nicotiana sylvestris];gi|698526216|ref|XP_009759938.1|//PREDICTED: uncharacterized protein LOC104212395 isoform X1 [Nicotiana sylvestris]
107796783	2924	5810.14	15905.6	1.45289	1.67218e-07	Up	1.38145e-09	LOC107796783	NA	GO:0008792//arginine decarboxylase activity	GO:0008295//spermidine biosynthetic process;GO:0006527//arginine catabolic process	K01583//arginine decarboxylase [EC:4.1.1.19]	gi|697127280|ref|XP_009617683.1|//PREDICTED: arginine decarboxylase [Nicotiana tomentosiformis]
107765150	700	47.4201	7.38615	-2.6826	0.000322468	Down	6.75867e-06	LOC107765150	NA	NA	NA	K03676//glutaredoxin 3	gi|698530103|ref|XP_009761870.1|//PREDICTED: monothiol glutaredoxin-S1-like [Nicotiana sylvestris]
107787594	2288	43.2397	8.922	-2.27692	0.00227451	Down	6.57007e-05	LOC107787594	NA	NA	NA	K03327//multidrug resistance protein, MATE family	gi|697122029|ref|XP_009615001.1|//PREDICTED: MATE efflux family protein 5 [Nicotiana tomentosiformis]
107774900	2436	214.419	105.681	-1.02071	0.0476165	Down	0.00260486	LOC107774900	NA	NA	NA	K09571//FK506-binding protein 4/5 [EC:5.2.1.8]	gi|697156031|ref|XP_009586762.1|//PREDICTED: peptidyl-prolyl cis-trans isomerase PASTICCINO1 [Nicotiana tomentosiformis]
107798787	1845	488.32	1138.82	1.22163	0.00110651	Up	2.82235e-05	LOC107798787	NA	NA	NA	K07428//cytochrome P450 family 4 subfamily X [EC:1.14.14.1];K07426//cytochrome P450 family 4 subfamily B polypeptide 1 [EC:1.14.14.1]	gi|698432701|ref|XP_009796418.1|//PREDICTED: cytochrome P450 CYP72A219-like [Nicotiana sylvestris]
107819600	726	1981.86	5395.51	1.4449	0.000262916	Up	5.35567e-06	LOC107819600	GO:0005634//nucleus;GO:0000786//nucleosome	GO:0003677//DNA binding;GO:0046982//protein heterodimerization activity	NA	K11251//histone H2A	gi|697148500|ref|XP_009628436.1|//PREDICTED: probable histone H2A.1 [Nicotiana tomentosiformis]
107763147	2008	385.835	160.779	-1.2629	0.00675223	Down	0.000238429	LOC107763147	NA	NA	NA	K16055//trehalose 6-phosphate synthase/phosphatase [EC:2.4.1.15 3.1.3.12];K08150//MFS transporter, SP family, solute carrier family 2 (myo-inositol transporter), member 13	gi|697134316|ref|XP_009621209.1|//PREDICTED: sugar transport protein 8-like [Nicotiana tomentosiformis]
107776364	1924	44.8392	297.828	2.73165	2.66703e-10	Up	1.2918e-12	LOC107776364	NA	GO:0010997//anaphase-promoting complex binding;GO:0097027//ubiquitin-protein transferase activator activity	GO:0050790//regulation of catalytic activity	K03364//cell division cycle 20-like protein 1, cofactor of APC complex	gi|698483909|ref|XP_009788790.1|//PREDICTED: protein FIZZY-RELATED 3 [Nicotiana sylvestris]
107791935	1846	1238	2604.94	1.07324	0.000320961	Up	6.71985e-06	LOC107791935	NA	NA	NA	K15283//solute carrier family 35, member E1	gi|697172773|ref|XP_009595321.1|//PREDICTED: phosphoenolpyruvate/phosphate translocator 1, chloroplastic-like [Nicotiana tomentosiformis]
107809529	2114	269.929	70.2696	-1.94161	2.54175e-06	Down	2.84447e-08	LOC107809529	NA	NA	NA	K20716//mitogen-activated protein kinase kinase kinase 17/18	gi|697185185|ref|XP_009601617.1|//PREDICTED: guard cell S-type anion channel SLAC1 [Nicotiana tomentosiformis]
107784894	1432	26.1269	123.637	2.2425	0.000274083	Up	5.62598e-06	LOC107784894	NA	NA	NA	NA	gi|698487331|ref|XP_009790331.1|//PREDICTED: coiled-coil domain-containing protein 18 [Nicotiana sylvestris]
107765335	1901	198.188	419.681	1.08242	0.0384018	Up	0.00198376	LOC107765335	NA	NA	NA	NA	gi|697122172|ref|XP_009615069.1|//PREDICTED: uncharacterized protein LOC104107860 [Nicotiana tomentosiformis]
107788941	1035	40.7022	160.215	1.97683	8.7817e-05	Up	1.53159e-06	LOC107788941	NA	NA	GO:0006950//response to stress	NA	gi|697181738|ref|XP_009599864.1|//PREDICTED: uncharacterized protein LOC104095429 [Nicotiana tomentosiformis]
107817101	2203	352.535	140.402	-1.32821	0.000959826	Down	2.38448e-05	LOC107817101	NA	NA	NA	K15404//aldehyde decarbonylase [EC:4.1.99.5]	gi|698526455|ref|XP_009760059.1|//PREDICTED: protein ECERIFERUM 1-like isoform X3 [Nicotiana sylvestris];gi|698526451|ref|XP_009760057.1|//PREDICTED: protein ECERIFERUM 1-like isoform X1 [Nicotiana sylvestris];gi|698526453|ref|XP_009760058.1|//PREDICTED: protein ECERIFERUM 1-like isoform X2 [Nicotiana sylvestris]
107814862	1359	117.155	879.815	2.90879	1.26053e-21	Up	1.94489e-24	LOC107814862	NA	NA	NA	K21026//acetylajmaline esterase [EC:3.1.1.80]	gi|698463649|ref|XP_009782266.1|//PREDICTED: acetylajmalan esterase-like [Nicotiana sylvestris]
107795222	2057	160.043	42.5383	-1.91162	4.83669e-05	Down	7.62316e-07	LOC107795222	NA	NA	NA	K03093//RNA polymerase sigma factor	gi|698475527|ref|XP_009785134.1|//PREDICTED: RNA polymerase sigma factor sigE, chloroplastic/mitochondrial [Nicotiana sylvestris]
107787423	3103	621.201	303.055	-1.03548	0.00165578	Down	4.52088e-05	LOC107787423	NA	NA	NA	NA	gi|697096261|ref|XP_009615548.1|//PREDICTED: uncharacterized protein LOC104108261 [Nicotiana tomentosiformis]
107786425	1388	55.2938	140.519	1.34557	0.0108329	Up	0.000417221	LOC107786425	NA	NA	NA	NA	gi|697154938|ref|XP_009631708.1|//PREDICTED: uncharacterized protein LOC104121417 isoform X2 [Nicotiana tomentosiformis]
107780100	2004	20.5633	3.80906	-2.43257	0.0103402	Down	0.000395011	LOC107780100	NA	NA	NA	K12741//heterogeneous nuclear ribonucleoprotein A1/A3;K06236//collagen, type I, alpha;K14491//two-component response regulator ARR-B family;K01940//argininosuccinate synthase [EC:6.3.4.5]	gi|697102931|ref|XP_009603787.1|//PREDICTED: uncharacterized protein LOC104098688 [Nicotiana tomentosiformis]
107828664	3008	327.148	77.3975	-2.07958	6.52962e-08	Down	4.92253e-10	LOC107828664	NA	NA	NA	K17943//pumilio RNA-binding family	gi|698480616|ref|XP_009787350.1|//PREDICTED: mRNA-binding protein PUF3-like [Nicotiana sylvestris]
107759515	1886	15.33	115.462	2.91299	1.84133e-08	Up	1.21192e-10	LOC107759515	NA	NA	NA	NA	gi|697163513|ref|XP_009590577.1|//PREDICTED: uncharacterized protein LOC104087726 [Nicotiana tomentosiformis]
107795189	2316	202.912	86.2786	-1.23378	0.00626119	Down	0.000216443	LOC107795189	NA	NA	NA	K17686//Cu+-exporting ATPase [EC:3.6.3.54]	gi|697141739|ref|XP_009624984.1|//PREDICTED: probable copper-transporting ATPase HMA5 [Nicotiana tomentosiformis]
107805657	2907	40.7408	233.676	2.51996	3.87697e-06	Up	4.57343e-08	LOC107805657	NA	NA	NA	K14293//importin subunit beta-1	gi|697169413|ref|XP_009593599.1|//PREDICTED: importin subunit beta-1-like [Nicotiana tomentosiformis]
107798596	2461	37.6557	10.5825	-1.83118	0.0388359	Down	0.0020206	LOC107798596	NA	NA	NA	K03327//multidrug resistance protein, MATE family	gi|698539572|ref|XP_009765487.1|//PREDICTED: MATE efflux family protein 5 [Nicotiana sylvestris]
107813082	1216	511.766	245.926	-1.05726	0.00831119	Down	0.000304353	LOC107813082	GO:0005634//nucleus;GO:0005829//cytosol	GO:0003677//DNA binding;GO:0003713//transcription coactivator activity;GO:0003682//chromatin binding;GO:0004402//histone acetyltransferase activity;GO:0003700//DNA binding transcription factor activity	GO:0006357//regulation of transcription from RNA polymerase II promoter;GO:0006338//chromatin remodeling;GO:0035066//positive regulation of histone acetylation	K01179//endoglucanase [EC:3.2.1.4];K08869//aarF domain-containing kinase;K17613//calcineurin-binding protein cabin-1	gi|698515950|ref|XP_009802855.1|//PREDICTED: transcription factor MYB1R1-like [Nicotiana sylvestris]
107769236	4796	268.411	74.4507	-1.85009	2.98102e-06	Down	3.41756e-08	LOC107769236	NA	NA	NA	K05681//ATP-binding cassette, subfamily G (WHITE), member 2	gi|698483664|ref|XP_009788682.1|//PREDICTED: ABC transporter G family member 32-like [Nicotiana sylvestris]
107787457	2354	193.663	91.036	-1.08904	0.0303712	Down	0.00147995	LOC107787457	GO:0009507//chloroplast	GO:0000287//magnesium ion binding;GO:0050660//flavin adenine dinucleotide binding;GO:0030976//thiamine pyrophosphate binding;GO:0003984//acetolactate synthase activity	GO:0009099//valine biosynthetic process;GO:0009097//isoleucine biosynthetic process;GO:0009635//response to herbicide	K01652//acetolactate synthase I/II/III large subunit [EC:2.2.1.6]	gi|697115358|ref|XP_009611602.1|//PREDICTED: acetolactate synthase 1, chloroplastic-like [Nicotiana tomentosiformis]
107789701	1028	62.5031	197.944	1.66309	0.0141261	Up	0.000577712	LOC107789701	NA	NA	NA	K15746//beta-carotene 3-hydroxylase [EC:1.14.13.129]	gi|697156469|ref|XP_009586989.1|//PREDICTED: beta-carotene hydroxylase 2, chloroplastic-like [Nicotiana tomentosiformis]
107787819	1011	359.986	103.965	-1.79185	0.000185524	Down	3.55452e-06	LOC107787819	GO:0005773//vacuole	NA	GO:0006952//defense response;GO:0009607//response to biotic stimulus	K04733//interleukin-1 receptor-associated kinase 4 [EC:2.7.11.1]	gi|698464263|ref|XP_009782398.1|//PREDICTED: osmotin [Nicotiana sylvestris]
107759187	3980	179.773	84.935	-1.08174	0.0379231	Down	0.00195044	LOC107759187	NA	NA	NA	K10143//E3 ubiquitin-protein ligase RFWD2 [EC:2.3.2.27]	gi|698485435|ref|XP_009789494.1|//PREDICTED: protein SPA1-RELATED 4-like isoform X1 [Nicotiana sylvestris]
107772557	708	40.1078	6.65934	-2.59043	0.000873495	Down	2.13247e-05	LOC107772557	NA	NA	NA	NA	gi|698432922|ref|XP_009796752.1|//PREDICTED: protein RADIALIS-like 1 [Nicotiana sylvestris]
107779958	2113	140.27	64.6142	-1.11828	0.0379549	Down	0.00195475	LOC107779958	NA	NA	NA	K01754//threonine dehydratase [EC:4.3.1.19]	gi|697168940|ref|XP_009593366.1|//PREDICTED: threonine dehydratase biosynthetic, chloroplastic-like [Nicotiana tomentosiformis]
107770603	1040	17.5751	53.8005	1.61409	0.0286451	Up	0.00136322	LOC107770603	NA	NA	NA	NA	gi|697097007|ref|XP_009619234.1|//PREDICTED: transcription repressor OFP13-like [Nicotiana tomentosiformis]
107775015	1151	30.2547	8.232	-1.87784	0.0399255	Down	0.00209679	LOC107775015	NA	NA	NA	K14841//ribosome biogenesis protein NSA1	gi|698577726|ref|XP_009776555.1|//PREDICTED: zinc finger protein ZAT5-like [Nicotiana sylvestris]
107796097	3377	90.9263	36.0029	-1.33659	0.0420516	Down	0.00223801	LOC107796097	NA	NA	NA	K00924//null	gi|697139338|ref|XP_009623756.1|//PREDICTED: leucine-rich repeat receptor-like protein kinase PXL1 [Nicotiana tomentosiformis]
107831211	1394	176.278	453.52	1.36331	4.2799e-05	Up	6.61135e-07	LOC107831211	NA	NA	NA	K14505//cyclin D3, plant	gi|698487845|ref|XP_009790545.1|//PREDICTED: cyclin-D3-3-like isoform X2 [Nicotiana sylvestris];gi|698487843|ref|XP_009790544.1|//PREDICTED: cyclin-D3-3-like isoform X1 [Nicotiana sylvestris]
107798489	1358	29.2829	187.771	2.68084	1.01155e-07	Up	8.00121e-10	LOC107798489	NA	NA	NA	K08850//aurora kinase, other [EC:2.7.11.1]	gi|698438703|ref|XP_009757361.1|//PREDICTED: serine/threonine-protein kinase Aurora-2 isoform X2 [Nicotiana sylvestris];gi|698438699|ref|XP_009757357.1|//PREDICTED: serine/threonine-protein kinase Aurora-2 isoform X1 [Nicotiana sylvestris]
107766558	1688	73.619	163.662	1.15257	0.030871	Up	0.00150686	LOC107766558	GO:0032580//Golgi cisterna membrane;GO:0016021//integral component of membrane	GO:0008417//fucosyltransferase activity	GO:0006486//protein glycosylation;GO:0036065//fucosylation;GO:0010493//Lewis a epitope biosynthetic process	K14412//alpha-1,4-fucosyltransferase [EC:2.4.1.65]	gi|698455027|ref|XP_009780296.1|//PREDICTED: alpha-(1,4)-fucosyltransferase [Nicotiana sylvestris]
107800230	1937	442.677	965.206	1.12458	0.00930004	Up	0.000347648	LOC107800230	NA	NA	NA	K00145//N-acetyl-gamma-glutamyl-phosphate reductase [EC:1.2.1.38]	gi|698542134|ref|XP_009766306.1|//PREDICTED: phospholipase A1-IIdelta-like [Nicotiana sylvestris]
107791834	1820	111.579	45.5389	-1.29289	0.0347837	Down	0.00174591	LOC107791834	NA	NA	NA	K01280//tripeptidyl-peptidase II [EC:3.4.14.10];K19882//O-palmitoleoyl-L-serine hydrolase [EC:3.1.1.98]	gi|698531586|ref|XP_009762624.1|//PREDICTED: protein notum homolog [Nicotiana sylvestris]
107788852	844	911.164	335.496	-1.44142	2.19286e-05	Down	3.15212e-07	LOC107788852	GO:0005576//extracellular region;GO:0005622//intracellular	GO:0005179//hormone activity	GO:0006952//defense response	NA	gi|50402168|sp|Q93WP7.1|HSYB_TOBAC//RecName: Full=Hydroxyproline-rich systemin B; Contains: RecName: Full=HypSysB I; AltName: Full=TobHypSysB I; Contains: RecName: Full=HypSysB II; AltName: Full=TobHypSysB II; Flags: Precursor [Nicotiana tabacum]
107767057	1469	25.1849	125.975	2.3225	1.83453e-05	Up	2.57612e-07	LOC107767057	NA	NA	NA	K05868//cyclin B	gi|698430297|ref|XP_009792796.1|//PREDICTED: G2/mitotic-specific cyclin-2-like [Nicotiana sylvestris]
107803900	800	104.093	8.08204	-3.68701	4.56619e-08	Down	3.31749e-10	LOC107803900	NA	NA	NA	K02883//large subunit ribosomal protein L18e;K11855//ubiquitin carboxyl-terminal hydrolase 36/42 [EC:3.4.19.12]	gi|697162336|ref|XP_009589966.1|//PREDICTED: 14 kDa proline-rich protein DC2.15-like [Nicotiana tomentosiformis]
107789802	1681	56.132	17.049	-1.71914	0.0321061	Down	0.00158079	LOC107789802	NA	GO:0016758//transferase activity, transferring hexosyl groups	GO:0008152//metabolic process	K00699//glucuronosyltransferase [EC:2.4.1.17];K13030//cyanohydrin beta-glucosyltransferase [EC:2.4.1.85]	gi|62241067|dbj|BAD93690.1|//glycosyltransferase [Nicotiana tabacum]
107774806	1069	64.3813	16.49	-1.96505	0.00254803	Down	7.44972e-05	LOC107774806	NA	NA	NA	K04733//interleukin-1 receptor-associated kinase 4 [EC:2.7.11.1];K12173//BRCA1-A complex subunit BRE	gi|697133173|ref|XP_009620637.1|//PREDICTED: thaumatin-like protein [Nicotiana tomentosiformis]
107765033	2855	515.931	250.765	-1.04084	0.006279	Down	0.000217304	LOC107765033	NA	NA	NA	K09571//FK506-binding protein 4/5 [EC:5.2.1.8];K07937//ADP-ribosylation factor 1;K17768//mitochondrial import receptor subunit TOM70;K09527//DnaJ homolog subfamily C member 7	gi|698561186|ref|XP_009772059.1|//PREDICTED: uncharacterized protein LOC104222524 [Nicotiana sylvestris]
107830306	545	7.64031	38.4086	2.32973	0.00641204	Up	0.000223536	LOC107830306	NA	NA	NA	NA	gi|698513878|ref|XP_009801858.1|//PREDICTED: organ-specific protein S2-like [Nicotiana sylvestris]
107812088	1376	646.25	304.754	-1.08445	0.0135055	Down	0.000545474	LOC107812088	NA	NA	NA	NA	gi|698556166|ref|XP_009770693.1|//PREDICTED: uncharacterized protein LOC104221344 isoform X4 [Nicotiana sylvestris];gi|698556163|ref|XP_009770692.1|//PREDICTED: uncharacterized protein LOC104221344 isoform X3 [Nicotiana sylvestris];gi|698556160|ref|XP_009770691.1|//PREDICTED: uncharacterized protein LOC104221344 isoform X2 [Nicotiana sylvestris]
107809847	1846	1128.92	516.591	-1.12785	0.000190019	Down	3.6555e-06	LOC107809847	NA	GO:0008233//peptidase activity	GO:0006508//proteolysis	K01369//legumain [EC:3.4.22.34]	gi|698531457|ref|XP_009762556.1|//PREDICTED: vacuolar-processing enzyme-like [Nicotiana sylvestris]
107806960	1056	771.549	3926.85	2.34754	0.00623154	Up	0.000215053	LOC107806960	GO:0048046//apoplast;GO:0009579//thylakoid;GO:0009570//chloroplast stroma	GO:0004784//superoxide dismutase activity;GO:0004601//peroxidase activity;GO:0005507//copper ion binding;GO:0008270//zinc ion binding	GO:0019430//removal of superoxide radicals;GO:0071486//cellular response to high light intensity;GO:0055114//oxidation-reduction process	K04565//superoxide dismutase, Cu-Zn family [EC:1.15.1.1]	gi|698576509|ref|XP_009776228.1|//PREDICTED: superoxide dismutase [Cu-Zn], chloroplastic [Nicotiana sylvestris]
107796336	2638	53.4855	184.446	1.78598	0.000244843	Up	4.87277e-06	LOC107796336	GO:0005856//cytoskeleton;GO:0005634//nucleus;GO:0009524//phragmoplast	GO:0004709//MAP kinase kinase kinase activity;GO:0005515//protein binding;GO:0005524//ATP binding	GO:0000919//cell plate assembly;GO:0006952//defense response;GO:0000186//activation of MAPKK activity	K20606//mitogen-activated protein kinase kinase kinase ANP1 [EC:2.7.11.25]	gi|75319559|sp|Q40541.1|NPK1_TOBAC//RecName: Full=Mitogen-activated protein kinase kinase kinase NPK1; AltName: Full=Nicotiana protein kinase 1
107760761	3914	47.9348	117.758	1.29668	0.0455593	Up	0.00247452	LOC107760761	NA	NA	NA	K10730//ATP-dependent DNA helicase Q4 [EC:3.6.4.12]	gi|698504376|ref|XP_009797707.1|//PREDICTED: ATP-dependent DNA helicase Q-like 5 [Nicotiana sylvestris]
107763642	917	47.902	145.14	1.59929	0.00104649	Up	2.64268e-05	LOC107763642	NA	NA	NA	K00454//lipoxygenase [EC:1.13.11.12]	gi|698579826|ref|XP_009777123.1|//PREDICTED: linoleate 13S-lipoxygenase 2-1, chloroplastic-like [Nicotiana sylvestris]
107775984	1183	33.4481	170.027	2.34577	9.73781e-06	Up	1.27423e-07	LOC107775984	NA	NA	NA	K17099//annexin A13	gi|697112279|ref|XP_009610016.1|//PREDICTED: annexin D4-like [Nicotiana tomentosiformis]
107773925	1525	23.3064	104.211	2.1607	3.51938e-05	Up	5.31323e-07	LOC107773925	NA	NA	NA	K17479//glutaredoxin domain-containing cysteine-rich protein 1	gi|697172480|ref|XP_009595175.1|//PREDICTED: uncharacterized protein At3g28850 [Nicotiana tomentosiformis]
107795959	664	13.4111	64.5223	2.26637	0.00116856	Up	3.00116e-05	LOC107795959	NA	NA	NA	NA	gi|698568914|ref|XP_009774190.1|//PREDICTED: uncharacterized protein LOC104224269 [Nicotiana sylvestris]
107784620	2610	16.5713	57.4454	1.7935	0.0441363	Up	0.00237913	LOC107784620	NA	NA	NA	K10406//kinesin family member C2/C3	gi|698584678|ref|XP_009778438.1|//PREDICTED: kinesin-like protein KCA2 isoform X3 [Nicotiana sylvestris]
107766739	2313	273.914	96.1532	-1.51032	7.74538e-05	Down	1.32513e-06	LOC107766739	NA	NA	NA	K16302//metal transporter CNNM;K15449//tRNA wybutosine-synthesizing protein 1 [EC:4.1.3.44]	gi|698557110|ref|XP_009770932.1|//PREDICTED: probable methyltransferase PMT15 [Nicotiana sylvestris]
107765399	528	4351.33	2088.89	-1.05872	0.000846416	Down	2.05314e-05	LOC107765399	NA	GO:0046872//metal ion binding	NA	NA	gi|698496411|ref|XP_009794256.1|//PREDICTED: metallothionein-like protein type 2 [Nicotiana sylvestris]
107826312	691	39.4019	11.6441	-1.75866	0.0335928	Down	0.00167104	LOC107826312	NA	GO:0046872//metal ion binding	GO:0030001//metal ion transport	K07213//copper chaperone;K10752//histone-binding protein RBBP4	gi|698488293|ref|XP_009790755.1|//PREDICTED: heavy metal-associated isoprenylated plant protein 26-like [Nicotiana sylvestris]
107832338	996	901.28	394.627	-1.19148	0.000241338	Down	4.77473e-06	LOC107832338	NA	NA	NA	K08234//glyoxylase I family protein	gi|698441994|ref|XP_009762424.1|//PREDICTED: uncharacterized protein LOC104214458 [Nicotiana sylvestris]
107807567	1193	45.8203	117.996	1.36468	0.0482454	Up	0.00265528	LOC107807567	GO:0005576//extracellular region	GO:0020037//heme binding;GO:0046872//metal ion binding;GO:0004601//peroxidase activity	GO:0006979//response to oxidative stress;GO:0098869//cellular oxidant detoxification;GO:0042744//hydrogen peroxide catabolic process;GO:0055114//oxidation-reduction process	K00430//peroxidase [EC:1.11.1.7]	gi|697103067|ref|XP_009604384.1|//PREDICTED: peroxidase 3-like [Nicotiana tomentosiformis]
107824944	1804	67.182	351.22	2.38623	5.12506e-07	Up	4.83458e-09	LOC107824944	NA	GO:0004553//hydrolase activity, hydrolyzing O-glycosyl compounds	GO:0005975//carbohydrate metabolic process	K19891//glucan endo-1,3-beta-glucosidase 1/2/3 [EC:3.2.1.39]	gi|698431418|ref|XP_009794437.1|//PREDICTED: glucan endo-1,3-beta-glucosidase 13-like [Nicotiana sylvestris]
107763029	1540	25.8104	166.894	2.69291	1.39842e-09	Up	7.62002e-12	LOC107763029	NA	NA	NA	K15287//solute carrier family 35, member F1/2	gi|697189057|ref|XP_009603575.1|//PREDICTED: solute carrier family 35 member F2-like [Nicotiana tomentosiformis]
107798527	2295	266.306	56.7518	-2.23035	2.87883e-08	Down	2.00161e-10	LOC107798527	NA	NA	NA	K13418//somatic embryogenesis receptor kinase 1 [EC:2.7.10.1 2.7.11.1];K04733//interleukin-1 receptor-associated kinase 4 [EC:2.7.11.1]	gi|697172102|ref|XP_009594985.1|//PREDICTED: probable LRR receptor-like serine/threonine-protein kinase At5g63710 isoform X4 [Nicotiana tomentosiformis];gi|697172098|ref|XP_009594983.1|//PREDICTED: probable LRR receptor-like serine/threonine-protein kinase At5g63710 isoform X2 [Nicotiana tomentosiformis];gi|697172096|ref|XP_009594982.1|//PREDICTED: probable LRR receptor-like serine/threonine-prot…
107794765	4921	530.626	185.982	-1.51253	2.2424e-05	Down	3.24084e-07	LOC107794765	NA	NA	NA	K05665//ATP-binding cassette, subfamily C (CFTR/MRP), member 1	gi|697156447|ref|XP_009586976.1|//PREDICTED: putative ABC transporter C family member 15 [Nicotiana tomentosiformis]
107825295	871	2.14557	10.7215	2.32107	0.0289971	Up	0.00138467	LOC107825295	NA	NA	NA	K00033//6-phosphogluconate dehydrogenase [EC:1.1.1.44 1.1.1.343]	gi|698532944|ref|XP_009763289.1|//PREDICTED: membrane protein of ER body-like protein [Nicotiana sylvestris]
107765770	1252	147.022	320.191	1.1229	0.0141632	Up	0.000579508	LOC107765770	NA	NA	NA	NA	gi|697154374|ref|XP_009631427.1|//PREDICTED: uncharacterized protein LOC104121198 [Nicotiana tomentosiformis]
107811631	823	240.934	70.5345	-1.77223	3.69872e-06	Down	4.3415e-08	LOC107811631	NA	NA	NA	NA	gi|698460811|ref|XP_009781627.1|//PREDICTED: uncharacterized protein LOC104230499 [Nicotiana sylvestris]
107807565	910	3.41226	20.534	2.58921	0.00584227	Up	0.000198389	LOC107807565	NA	NA	NA	K09422//myb proto-oncogene protein, plant	gi|697103065|ref|XP_009604375.1|//PREDICTED: MYB-like transcription factor ETC1 isoform X2 [Nicotiana tomentosiformis];gi|697103063|ref|XP_009604372.1|//PREDICTED: MYB-like transcription factor ETC3 isoform X1 [Nicotiana tomentosiformis]
107802787	3051	418.745	188.346	-1.15268	0.00215997	Down	6.17591e-05	LOC107802787	NA	GO:0008270//zinc ion binding	NA	K10144//RING finger and CHY zinc finger domain-containing protein 1 [EC:2.3.2.27]	gi|698579061|ref|XP_009776916.1|//PREDICTED: RING finger and CHY zinc finger domain-containing protein 1 [Nicotiana sylvestris]
107783352	4448	39.8336	11.2273	-1.82697	0.0262894	Down	0.00123176	LOC107783352	GO:0016021//integral component of membrane	GO:0004674//protein serine/threonine kinase activity;GO:0005524//ATP binding	GO:0006468//protein phosphorylation	K13415//protein brassinosteroid insensitive 1 [EC:2.7.10.1 2.7.11.1];K13420//LRR receptor-like serine/threonine-protein kinase FLS2 [EC:2.7.11.1]	gi|698445580|ref|XP_009768055.1|//PREDICTED: leucine-rich repeat receptor protein kinase EXS-like [Nicotiana sylvestris]
107832671	1861	162.859	526.522	1.69287	1.7789e-07	Up	1.48699e-09	LOC107832671	NA	NA	NA	K00517//null	gi|697117387|ref|XP_009612631.1|//PREDICTED: cytochrome P450 77A1 [Nicotiana tomentosiformis]
107806401	1217	32.5489	121.957	1.90569	0.000503951	Up	1.12369e-05	LOC107806401	NA	NA	NA	K12741//heterogeneous nuclear ribonucleoprotein A1/A3	gi|698453824|ref|XP_009780037.1|//PREDICTED: RNA-binding protein 24-B-like isoform X1 [Nicotiana sylvestris];gi|698453828|ref|XP_009780038.1|//PREDICTED: RNA-binding protein 24-B-like isoform X2 [Nicotiana sylvestris]
107809563	1291	28.6851	101.271	1.81984	0.0018585	Up	5.15423e-05	LOC107809563	NA	NA	NA	NA	gi|697118790|ref|XP_009613333.1|//PREDICTED: uncharacterized protein LOC104106486 [Nicotiana tomentosiformis]
107774010	3071	904.293	2035.82	1.17074	0.0122389	Up	0.000480452	LOC107774010	GO:0005634//nucleus	GO:0003682//chromatin binding;GO:0008168//methyltransferase activity	GO:0032259//methylation	K00558//DNA (cytosine-5)-methyltransferase 1 [EC:2.1.1.37]	gi|697163725|ref|XP_009590684.1|//PREDICTED: DNA (cytosine-5)-methyltransferase CMT3-like [Nicotiana tomentosiformis]
107822998	1126	18.6035	131.694	2.82355	1.17881e-07	Up	9.53145e-10	LOC107822998	NA	NA	NA	NA	gi|698493611|ref|XP_009793076.1|//PREDICTED: axial regulator YABBY 1 [Nicotiana sylvestris]
107808311	3538	53.3944	127.761	1.25869	0.0208974	Up	0.000934224	LOC107808311	NA	NA	NA	K04733//interleukin-1 receptor-associated kinase 4 [EC:2.7.11.1];K13199//plasminogen activator inhibitor 1 RNA-binding protein;K01183//chitinase [EC:3.2.1.14]	gi|698514227|ref|XP_009802011.1|//PREDICTED: subtilisin-like protease [Nicotiana sylvestris]
107798618	859	48.3279	11.3634	-2.08846	0.00363188	Down	0.000112428	LOC107798618	GO:0005576//extracellular region	NA	NA	K13449//pathogenesis-related protein 1	gi|698480205|ref|XP_009787159.1|//PREDICTED: basic form of pathogenesis-related protein 1-like [Nicotiana sylvestris]
107761752	2245	167.852	42.9851	-1.96528	8.44289e-06	Down	1.08995e-07	LOC107761752	NA	NA	NA	K16302//metal transporter CNNM;K15449//tRNA wybutosine-synthesizing protein 1 [EC:4.1.3.44]	gi|697113084|ref|XP_009610423.1|//PREDICTED: probable methyltransferase PMT15 [Nicotiana tomentosiformis]
107770784	818	52.9775	713.774	3.75202	1.26835e-21	Up	1.98172e-24	LOC107770784	NA	NA	NA	K04733//interleukin-1 receptor-associated kinase 4 [EC:2.7.11.1];K03006//DNA-directed RNA polymerase II subunit RPB1 [EC:2.7.7.6]	gi|697185326|ref|XP_009601689.1|//PREDICTED: early nodulin-like protein 1 [Nicotiana tomentosiformis]
107815679	728	787.478	2468.71	1.64844	0.000102558	Up	1.83475e-06	LOC107815679	GO:0005634//nucleus;GO:0000786//nucleosome	GO:0003677//DNA binding;GO:0046982//protein heterodimerization activity	NA	K11252//histone H2B	gi|698520418|ref|XP_009757021.1|//PREDICTED: probable histone H2B.1 [Nicotiana sylvestris]
107808340	1212	13.5629	94.1564	2.79539	2.21275e-06	Up	2.44171e-08	LOC107808340	NA	NA	NA	NA	gi|697132345|ref|XP_009620219.1|//PREDICTED: B3 domain-containing protein At5g42700-like [Nicotiana tomentosiformis]
107822094	1779	10.525	55.382	2.3956	0.00315762	Up	9.53737e-05	LOC107822094	NA	NA	NA	K01623//fructose-bisphosphate aldolase, class I [EC:4.1.2.13]	gi|698513881|ref|XP_009801859.1|//PREDICTED: F-box protein At1g10780 [Nicotiana sylvestris]
107787683	1811	278.88	33.2394	-3.06868	2.07288e-14	Down	6.03217e-17	LOC107787683	NA	NA	NA	K13161//heterogeneous nuclear ribonucleoprotein R;K20642//Rho GTPase-activating protein 22/24/25;K09528//DnaJ homolog subfamily C member 8	gi|697114744|ref|XP_009611290.1|//PREDICTED: protein FAF-like, chloroplastic [Nicotiana tomentosiformis]
107830857	2012	7.51064	32.7489	2.12444	0.0124837	Up	0.000493298	LOC107830857	NA	NA	NA	NA	gi|698538830|ref|XP_009765260.1|//PREDICTED: UPF0392 protein Os08g0121900-like [Nicotiana sylvestris]
107799862	900	8.21504	37.8363	2.20343	0.0257776	Up	0.00120274	LOC107799862	GO:0016021//integral component of membrane;GO:0005886//plasma membrane	NA	GO:0009611//response to wounding;GO:0009409//response to cold;GO:0009753//response to jasmonic acid;GO:0042742//defense response to bacterium;GO:0009723//response to ethylene;GO:0002229//defense response to oomycetes;GO:0009737//response to abscisic acid;GO:0009751//response to salicylic acid;GO:0009651//response to salt stress	NA	gi|698529485|ref|XP_009761561.1|//PREDICTED: CASP-like protein PIMP1 [Nicotiana sylvestris]
107768909	1861	120.781	395.582	1.71158	3.52848e-06	Up	4.08654e-08	LOC107768909	NA	NA	NA	K03327//multidrug resistance protein, MATE family	gi|698573216|ref|XP_009775348.1|//PREDICTED: protein TRANSPARENT TESTA 12-like [Nicotiana sylvestris]
107767212	1148	36.2277	1112.78	4.94093	6.31439e-59	Up	2.46646e-62	LOC107767212	NA	NA	NA	K17193//anthocyanidin 3-O-glucoside 2'''-O-xylosyltransferase [EC:2.4.2.51]	gi|698529101|ref|XP_009761380.1|//PREDICTED: anthocyanidin 3-O-glucosyltransferase [Nicotiana sylvestris]
107764760	2348	262.476	610.852	1.21864	0.00308836	Up	9.28281e-05	LOC107764760	NA	NA	NA	K15601//lysine-specific demethylase 3 [EC:1.14.11.-]	gi|697145114|ref|XP_009626682.1|//PREDICTED: growth-regulating factor 1-like [Nicotiana tomentosiformis]
107785832	2009	118.899	26.3905	-2.17164	2.12835e-05	Down	3.04691e-07	LOC107785832	GO:0005622//intracellular	GO:0008270//zinc ion binding	NA	K12135//zinc finger protein CONSTANS	gi|698539214|ref|XP_009765376.1|//PREDICTED: zinc finger protein CONSTANS-LIKE 2 [Nicotiana sylvestris]
107819235	3260	28.5779	89.9944	1.65494	0.0104034	Up	0.000398239	LOC107819235	NA	NA	NA	K08866//serine/threonine-protein kinase TTK/MPS1 [EC:2.7.12.1]	gi|697158311|ref|XP_009587914.1|//PREDICTED: serine/threonine-protein kinase mph1 isoform X2 [Nicotiana tomentosiformis]
107781238	2131	58.0884	167.807	1.53048	0.0103375	Up	0.000394562	LOC107781238	NA	NA	NA	NA	gi|697188142|ref|XP_009603107.1|//PREDICTED: uncharacterized protein LOC104098145 [Nicotiana tomentosiformis]
107768675	548	1395.78	569.617	-1.29301	0.0013589	Down	3.58556e-05	LOC107768675	GO:0005737//cytoplasm	GO:0046914//transition metal ion binding	GO:0030001//metal ion transport;GO:0046916//cellular transition metal ion homeostasis	K07213//copper chaperone	gi|698458978|ref|XP_009781186.1|//PREDICTED: copper transport protein ATX1 isoform X1 [Nicotiana sylvestris]
107790248	1517	197.92	92.1979	-1.10211	0.0327036	Down	0.00161659	LOC107790248	NA	GO:0016747//transferase activity, transferring acyl groups other than amino-acyl groups	NA	K13065//shikimate O-hydroxycinnamoyltransferase [EC:2.3.1.133]	gi|697191461|ref|XP_009604796.1|//PREDICTED: deacetylvindoline O-acetyltransferase-like [Nicotiana tomentosiformis]
107773246	3268	10.2741	129.623	3.65723	6.14213e-12	Up	2.38718e-14	LOC107773246	NA	NA	NA	K04733//interleukin-1 receptor-associated kinase 4 [EC:2.7.11.1]	gi|698463557|ref|XP_009782245.1|//PREDICTED: uncharacterized protein LOC104231022 [Nicotiana sylvestris]
107770693	1605	21.8834	106.719	2.28591	1.12359e-05	Up	1.50098e-07	LOC107770693	NA	NA	NA	K20496//laurate 7-monooxygenase [EC:1.14.13.206];K15601//lysine-specific demethylase 3 [EC:1.14.11.-]	gi|698469521|ref|XP_009783589.1|//PREDICTED: growth-regulating factor 3-like [Nicotiana sylvestris]
107788625	1868	428.643	1134.91	1.40473	6.08351e-07	Up	5.91694e-09	LOC107788625	NA	NA	NA	K01703//3-isopropylmalate/(R)-2-methylmalate dehydratase large subunit [EC:4.2.1.33 4.2.1.35]	gi|697160511|ref|XP_009589026.1|//PREDICTED: 3-isopropylmalate dehydratase large subunit-like [Nicotiana tomentosiformis]
107799015	1826	111.256	45.9416	-1.27601	0.0303619	Down	0.0014789	LOC107799015	NA	NA	NA	K14493//gibberellin receptor GID1 [EC:3.-.-.-]	gi|697190768|ref|XP_009604447.1|//PREDICTED: gibberellin receptor GID1B-like [Nicotiana tomentosiformis]
107770959	1277	504.057	210.067	-1.26274	0.000174742	Down	3.31723e-06	LOC107770959	NA	NA	NA	K07025//putative hydrolase of the HAD superfamily	gi|698589294|ref|XP_009779692.1|//PREDICTED: uncharacterized protein LOC104228845 [Nicotiana sylvestris]
107832177	1416	46.4901	9.93409	-2.22646	0.00405257	Down	0.000128268	LOC107832177	NA	NA	NA	K13161//heterogeneous nuclear ribonucleoprotein R;K20642//Rho GTPase-activating protein 22/24/25;K09528//DnaJ homolog subfamily C member 8	gi|698485584|ref|XP_009789564.1|//PREDICTED: protein FAF-like, chloroplastic [Nicotiana sylvestris]
107772589	614	239.921	727.541	1.60047	7.42942e-07	Up	7.42576e-09	LOC107772589	NA	NA	NA	K02883//large subunit ribosomal protein L18e;K11855//ubiquitin carboxyl-terminal hydrolase 36/42 [EC:3.4.19.12]	gi|698476700|ref|XP_009785634.1|//PREDICTED: 36.4 kDa proline-rich protein-like [Nicotiana sylvestris]
107787050	2035	142.946	308.442	1.10952	0.0101039	Up	0.000383223	LOC107787050	NA	NA	NA	NA	gi|698527167|ref|XP_009760427.1|//PREDICTED: methyl-CpG-binding domain-containing protein 13-like [Nicotiana sylvestris]
107787255	1400	20.8432	4.15664	-2.32609	0.0198582	Down	0.000870313	LOC107787255	NA	NA	GO:0009733//response to auxin	K14488//SAUR family protein	gi|698535073|ref|XP_009764068.1|//PREDICTED: uncharacterized protein LOC104215845 isoform X1 [Nicotiana sylvestris]
107773215	976	101.455	365.104	1.84747	9.40815e-05	Up	1.66474e-06	LOC107773215	NA	NA	NA	K21026//acetylajmaline esterase [EC:3.1.1.80];K17604//zinc finger SWIM domain-containing protein 3;K00679//phospholipid:diacylglycerol acyltransferase [EC:2.3.1.158];K10396//kinesin family member 5;K10960//geranylgeranyl diphosphate/geranylgeranyl-bacteriochlorophyllide a reductase [EC:1.3.1.83 1.3.1.111]	gi|698522094|ref|XP_009757862.1|//PREDICTED: uncharacterized protein LOC104210613 [Nicotiana sylvestris]
107781035	1298	258.711	725.558	1.48775	0.0072044	Up	0.000257069	LOC107781035	GO:0005737//cytoplasm	GO:0004748//ribonucleoside-diphosphate reductase activity, thioredoxin disulfide as acceptor;GO:0046872//metal ion binding	GO:0006260//DNA replication;GO:0009186//deoxyribonucleoside diphosphate metabolic process;GO:0055114//oxidation-reduction process	K10808//ribonucleoside-diphosphate reductase subunit M2 [EC:1.17.4.1]	gi|697132576|ref|XP_009620339.1|//PREDICTED: ribonucleoside-diphosphate reductase small chain [Nicotiana tomentosiformis]
107825912	535	201.748	405.772	1.00811	0.0449075	Up	0.00242947	LOC107825912	NA	NA	NA	K00232//acyl-CoA oxidase [EC:1.3.3.6]	gi|698476328|ref|XP_009785488.1|//PREDICTED: peroxisomal acyl-coenzyme A oxidase 1 [Nicotiana sylvestris]
107809188	1184	19.6218	4.70475	-2.06026	0.0445127	Down	0.00240638	LOC107809188	NA	NA	NA	K09866//aquaporin-4	gi|698495970|ref|XP_009794067.1|//PREDICTED: probable aquaporin TIP3-1 [Nicotiana sylvestris]
107778918	2064	5330.89	1738.84	-1.61625	4.1098e-08	Down	2.93775e-10	LOC107778918	GO:0005887//integral component of plasma membrane	GO:0008515//sucrose transmembrane transporter activity	GO:0015770//sucrose transport	K15378//solute carrier family 45, member 1/2/4	gi|697152095|ref|XP_009630281.1|//PREDICTED: sucrose transport protein-like [Nicotiana tomentosiformis]
107802045	1698	456.533	188.829	-1.27364	0.00085877	Down	2.09317e-05	LOC107802045	GO:0009507//chloroplast	NA	GO:0010150//leaf senescence;GO:0034599//cellular response to oxidative stress;GO:0072593//reactive oxygen species metabolic process;GO:0010228//vegetative to reproductive phase transition of meristem	NA	gi|698557779|ref|XP_009771118.1|//PREDICTED: uncharacterized protein LOC104221702 [Nicotiana sylvestris]
107787221	3916	2498.07	1169.03	-1.0955	0.00219387	Down	6.29e-05	LOC107787221	NA	NA	NA	K10352//myosin heavy chain	gi|697163038|ref|XP_009590331.1|//PREDICTED: filament-like plant protein 4 [Nicotiana tomentosiformis]
107789484	1125	62.9047	175.765	1.48241	0.00219947	Up	6.32323e-05	LOC107789484	NA	NA	NA	NA	gi|698514525|ref|XP_009802139.1|//PREDICTED: protein YLS9-like [Nicotiana sylvestris]
107829391	1377	288.055	77.9552	-1.88562	3.81716e-05	Down	5.80752e-07	LOC107829391	NA	NA	NA	K15404//aldehyde decarbonylase [EC:4.1.99.5]	gi|698542321|ref|XP_009766364.1|//PREDICTED: protein ECERIFERUM 3-like [Nicotiana sylvestris]
107762980	3386	392.315	136.703	-1.52097	0.000128056	Down	2.36345e-06	LOC107762980	GO:0005618//cell wall;GO:0005773//vacuole	GO:0030246//carbohydrate binding;GO:0004565//beta-galactosidase activity	GO:0005975//carbohydrate metabolic process	K12309//beta-galactosidase [EC:3.2.1.23]	gi|697097559|ref|XP_009622143.1|//PREDICTED: beta-galactosidase-like [Nicotiana tomentosiformis]
107804126	1201	313.324	130.368	-1.26507	0.00256763	Down	7.51704e-05	LOC107804126	NA	NA	NA	NA	gi|698516257|ref|XP_009803012.1|//PREDICTED: uncharacterized protein LOC104248456 [Nicotiana sylvestris]
107797522	2504	18.2151	94.4856	2.37496	6.52376e-05	Up	1.08316e-06	LOC107797522	NA	NA	NA	NA	gi|697105497|ref|XP_009606562.1|//PREDICTED: uncharacterized protein LOC104100897 isoform X2 [Nicotiana tomentosiformis];gi|697105495|ref|XP_009606561.1|//PREDICTED: uncharacterized protein LOC104100897 isoform X1 [Nicotiana tomentosiformis]
107772047	2419	17.854	117.169	2.71428	7.09812e-08	Up	5.3927e-10	LOC107772047	NA	NA	NA	NA	gi|698498469|ref|XP_009795138.1|//PREDICTED: uncharacterized protein LOC104241879 isoform X2 [Nicotiana sylvestris];gi|698498467|ref|XP_009795137.1|//PREDICTED: uncharacterized protein LOC104241879 isoform X1 [Nicotiana sylvestris]
107761787	4332	113.14	45.153	-1.32521	0.0363007	Down	0.0018334	LOC107761787	NA	NA	NA	K05658//ATP-binding cassette, subfamily B (MDR/TAP), member 1 [EC:3.6.3.44]	gi|697113985|ref|XP_009610882.1|//PREDICTED: ABC transporter B family member 9 [Nicotiana tomentosiformis]
107831907	757	763.294	2235.77	1.55046	0.000857681	Up	2.08884e-05	LOC107831907	GO:0005634//nucleus;GO:0000786//nucleosome	GO:0003677//DNA binding;GO:0046982//protein heterodimerization activity	NA	K11252//histone H2B	gi|697146463|ref|XP_009627380.1|//PREDICTED: probable histone H2B.1 [Nicotiana tomentosiformis]
107829247	1854	253.466	81.3508	-1.63957	0.000104202	Down	1.8723e-06	LOC107829247	NA	NA	NA	K18810//cyclin D1/2/4, plant	gi|697120473|ref|XP_009614202.1|//PREDICTED: cyclin-D4-2-like [Nicotiana tomentosiformis]
107806964	1994	14.2762	105.7	2.8883	7.36057e-08	Up	5.62084e-10	LOC107806964	NA	NA	NA	NA	gi|698465135|ref|XP_009782602.1|//PREDICTED: scarecrow-like protein 28 [Nicotiana sylvestris]
107812503	1899	282.263	51.6805	-2.44935	4.20452e-10	Down	2.06933e-12	LOC107812503	NA	NA	NA	K03695//ATP-dependent Clp protease ATP-binding subunit ClpB	gi|697167487|ref|XP_009592604.1|//PREDICTED: aluminum-activated malate transporter 12-like [Nicotiana tomentosiformis]
107804184	2606	25.3894	103.512	2.02749	0.000158423	Up	2.9765e-06	LOC107804184	GO:0016021//integral component of membrane	GO:0030246//carbohydrate binding;GO:0004674//protein serine/threonine kinase activity;GO:0005524//ATP binding	GO:0006468//protein phosphorylation	K04733//interleukin-1 receptor-associated kinase 4 [EC:2.7.11.1]	gi|697182428|ref|XP_009600218.1|//PREDICTED: probable L-type lectin-domain containing receptor kinase S.7 [Nicotiana tomentosiformis]
107764291	1538	1835.92	728.631	-1.33324	3.69296e-05	Down	5.59692e-07	LOC107764291	NA	NA	NA	K21026//acetylajmaline esterase [EC:3.1.1.80]	gi|698503109|ref|XP_009797172.1|//PREDICTED: acetylajmalan esterase-like [Nicotiana sylvestris]
107787895	760	84.9517	1923.34	4.50083	6.05998e-47	Up	3.19557e-50	LOC107787895	NA	NA	NA	NA	gi|698579937|ref|XP_009777154.1|//PREDICTED: pEARLI1-like lipid transfer protein 1 [Nicotiana sylvestris]
107764925	2670	462.858	49.9002	-3.21345	5.8292e-18	Down	1.13847e-20	LOC107764925	NA	NA	NA	K20279//synaptojanin [EC:3.1.3.36];K01099//inositol polyphosphate 5-phosphatase INPP5B/F [EC:3.1.3.36]	gi|697102974|ref|XP_009603972.1|//PREDICTED: type I inositol 1,4,5-trisphosphate 5-phosphatase CVP2-like isoform X1 [Nicotiana tomentosiformis]
107760504	949	32.389	193.46	2.57846	7.88767e-07	Up	7.93358e-09	LOC107760504	NA	NA	GO:0007094//mitotic spindle assembly checkpoint	K02537//mitotic spindle assembly checkpoint protein MAD2	gi|698474527|ref|XP_009784714.1|//PREDICTED: mitotic spindle checkpoint protein MAD2 [Nicotiana sylvestris]
107759629	2754	505.709	223.835	-1.17587	0.00069883	Down	1.65283e-05	LOC107759629	NA	NA	NA	NA	gi|698553563|ref|XP_009769974.1|//PREDICTED: uncharacterized protein LOC104220744 isoform X1 [Nicotiana sylvestris]
107812061	1838	129.74	40.4746	-1.68053	0.00210189	Down	5.97136e-05	LOC107812061	NA	NA	NA	K06236//collagen, type I, alpha;K14491//two-component response regulator ARR-B family	gi|697114635|ref|XP_009611229.1|//PREDICTED: uncharacterized protein LOC104104777 isoform X1 [Nicotiana tomentosiformis];gi|697114637|ref|XP_009611230.1|//PREDICTED: putative two-component response regulator ARR20 isoform X2 [Nicotiana tomentosiformis]
107781199	1040	280.352	634.934	1.17937	0.000565466	Up	1.29655e-05	LOC107781199	NA	NA	NA	K11275//histone H1/5	gi|698505997|ref|XP_009798419.1|//PREDICTED: HMG-Y-related protein A-like [Nicotiana sylvestris]
107781395	770	58.8934	241.452	2.03556	1.24672e-05	Up	1.68739e-07	LOC107781395	NA	NA	NA	K03505//DNA polymerase delta subunit 4	gi|697107326|ref|XP_009607497.1|//PREDICTED: uncharacterized protein LOC104101704 [Nicotiana tomentosiformis]
107826778	2660	484.639	213.769	-1.18086	0.0124838	Down	0.000493724	LOC107826778	NA	NA	NA	K20279//synaptojanin [EC:3.1.3.36];K01099//inositol polyphosphate 5-phosphatase INPP5B/F [EC:3.1.3.36]	gi|698524798|ref|XP_009759209.1|//PREDICTED: type I inositol 1,4,5-trisphosphate 5-phosphatase CVP2-like isoform X1 [Nicotiana sylvestris];gi|698524800|ref|XP_009759210.1|//PREDICTED: type I inositol 1,4,5-trisphosphate 5-phosphatase CVP2-like isoform X2 [Nicotiana sylvestris]
107814871	2301	28.442	78.0246	1.45591	0.0295454	Up	0.00142528	LOC107814871	NA	NA	NA	K03294//basic amino acid/polyamine antiporter, APA family;K11584//serine/threonine-protein phosphatase 2A regulatory subunit B'	gi|697177477|ref|XP_009597698.1|//PREDICTED: probable polyamine transporter At1g31830 isoform X1 [Nicotiana tomentosiformis]
107765131	966	16.4592	2.30691	-2.83486	0.00278056	Down	8.25446e-05	LOC107765131	NA	GO:0005524//ATP binding;GO:0003777//microtubule motor activity;GO:0008017//microtubule binding	GO:0007018//microtubule-based movement	K10398//kinesin family member 11	gi|698463273|ref|XP_009782178.1|//PREDICTED: probable 125 kDa kinesin-related protein [Nicotiana sylvestris]
107774553	1053	31.1151	120.814	1.9571	0.000450078	Up	9.83628e-06	LOC107774553	NA	NA	NA	K13422//transcription factor MYC2	gi|697188373|ref|XP_009603227.1|//PREDICTED: transcription factor bHLH35-like isoform X1 [Nicotiana tomentosiformis];gi|697188375|ref|XP_009603228.1|//PREDICTED: transcription factor bHLH35-like isoform X2 [Nicotiana tomentosiformis]
107827281	3567	197.891	68.1713	-1.53747	0.000546073	Down	1.24248e-05	LOC107827281	NA	NA	NA	K14157//alpha-aminoadipic semialdehyde synthase [EC:1.5.1.8 1.5.1.9]	gi|697127939|ref|XP_009618021.1|//PREDICTED: alpha-aminoadipic semialdehyde synthase [Nicotiana tomentosiformis]
107759954	1145	215.808	58.8737	-1.87405	1.31824e-05	Down	1.79192e-07	LOC107759954	NA	NA	NA	K07897//Ras-related protein Rab-7A	gi|698517123|ref|XP_009803444.1|//PREDICTED: ras-related protein Rab7-like isoform X2 [Nicotiana sylvestris];gi|698517121|ref|XP_009803443.1|//PREDICTED: ras-related protein Rab7-like isoform X1 [Nicotiana sylvestris]
107781653	2037	523.144	244.582	-1.09689	0.00114583	Down	2.92935e-05	LOC107781653	GO:0005622//intracellular	GO:0004435//phosphatidylinositol phospholipase C activity;GO:0004871//signal transducer activity	GO:0016042//lipid catabolic process;GO:0035556//intracellular signal transduction	K05857//phosphatidylinositol phospholipase C, delta [EC:3.1.4.11]	gi|697116660|ref|XP_009612249.1|//PREDICTED: phosphoinositide phospholipase C 2-like [Nicotiana tomentosiformis]
107776006	1220	45.0207	117.811	1.38782	0.0268541	Up	0.00126084	LOC107776006	NA	NA	NA	NA	gi|698491802|ref|XP_009792298.1|//PREDICTED: uncharacterized protein LOC104239369 [Nicotiana sylvestris]
107820019	2269	5.98179	33.5815	2.48902	0.00432599	Up	0.000138561	LOC107820019	NA	NA	NA	NA	gi|697140975|ref|XP_009624596.1|//PREDICTED: uncharacterized protein LOC104115624 [Nicotiana tomentosiformis]
107820384	1217	235.644	68.4598	-1.78328	4.74134e-05	Down	7.45435e-07	LOC107820384	NA	NA	NA	K07897//Ras-related protein Rab-7A	gi|697149938|ref|XP_009629177.1|//PREDICTED: ras-related protein Rab7-like isoform X1 [Nicotiana tomentosiformis]
107790565	1891	22.6047	221.496	3.29258	1.23925e-10	Up	5.80873e-13	LOC107790565	NA	NA	NA	NA	gi|698468421|ref|XP_009783354.1|//PREDICTED: uncharacterized protein LOC104231964 [Nicotiana sylvestris]
107809984	2290	40.9889	151.102	1.88222	0.000249664	Up	5.02234e-06	LOC107809984	GO:0005874//microtubule;GO:0005871//kinesin complex;GO:0009507//chloroplast	GO:0005524//ATP binding;GO:0003777//microtubule motor activity;GO:0008017//microtubule binding;GO:0016887//ATPase activity	GO:0007018//microtubule-based movement	K10403//kinesin family member 22	gi|698506646|ref|XP_009798701.1|//PREDICTED: kinesin-like protein KIF22 [Nicotiana sylvestris]
107825160	403	66.2118	13.8912	-2.25292	0.000970755	Down	2.41731e-05	LOC107825160	GO:0005634//nucleus	NA	GO:0006355//regulation of transcription, DNA-templated;GO:0009734//auxin-activated signaling pathway	K14484//auxin-responsive protein IAA	gi|697109089|ref|XP_009608400.1|//PREDICTED: auxin-induced protein AUX22-like [Nicotiana tomentosiformis]
107782061	1489	250.748	683.678	1.44708	0.00939564	Up	0.000351956	LOC107782061	NA	NA	NA	K14329//agmatine coumaroyltransferase [EC:2.3.1.64 2.3.1.-];K13264//isoflavone 7-O-glucoside-6''-O-malonyltransferase [EC:2.3.1.115]	gi|697133407|ref|XP_009620758.1|//PREDICTED: malonyl-coenzyme:anthocyanin 5-O-glucoside-6'''-O-malonyltransferase {ECO:0000303|PubMed:11598135}-like [Nicotiana tomentosiformis]
107806095	881	9.01432	37.5494	2.0585	0.0398755	Up	0.00209183	LOC107806095	NA	NA	NA	NA	gi|698472605|ref|XP_009784295.1|//PREDICTED: uncharacterized protein LOC104232730 [Nicotiana sylvestris]
107825899	4699	127.003	809.484	2.67214	2.24817e-10	Up	1.07574e-12	LOC107825899	NA	GO:0003677//DNA binding;GO:0005524//ATP binding;GO:0003918//DNA topoisomerase type II (ATP-hydrolyzing) activity	GO:0006265//DNA topological change	K03164//DNA topoisomerase II [EC:5.99.1.3]	gi|697153344|ref|XP_009630917.1|//PREDICTED: LOW QUALITY PROTEIN: DNA topoisomerase 2-like [Nicotiana tomentosiformis]
107793936	2977	329.657	161.775	-1.02698	0.0081237	Down	0.000296377	LOC107793936	NA	NA	NA	K10352//myosin heavy chain	gi|697160991|ref|XP_009589274.1|//PREDICTED: hyaluronan mediated motility receptor [Nicotiana tomentosiformis]
107806142	2078	105.302	13.9578	-2.91539	5.05432e-08	Down	3.74123e-10	LOC107806142	NA	NA	NA	K12133//MYB-related transcription factor LHY	gi|697129021|ref|XP_009618565.1|//PREDICTED: protein REVEILLE 1-like isoform X1 [Nicotiana tomentosiformis]
107770508	2500	101.516	277.68	1.45171	0.000298445	Up	6.16684e-06	LOC107770508	NA	GO:0043565//sequence-specific DNA binding;GO:0003700//DNA binding transcription factor activity	GO:0010214//seed coat development;GO:0006355//regulation of transcription, DNA-templated	K13424//WRKY transcription factor 33	gi|697182379|ref|XP_009600193.1|//PREDICTED: WRKY transcription factor 44 [Nicotiana tomentosiformis]
107785373	2251	6017.95	2565.39	-1.23009	2.74496e-06	Down	3.09868e-08	LOC107785373	NA	NA	NA	K15404//aldehyde decarbonylase [EC:4.1.99.5]	gi|698480399|ref|XP_009787251.1|//PREDICTED: protein ECERIFERUM 1-like isoform X1 [Nicotiana sylvestris]
107768131	657	71.4063	196.747	1.46222	0.000890593	Up	2.17769e-05	LOC107768131	NA	NA	NA	NA	gi|698569386|ref|XP_009774318.1|//PREDICTED: uncharacterized protein LOC104224386 [Nicotiana sylvestris]
107777286	3194	50.2822	124.997	1.31377	0.0115591	Up	0.000449253	LOC107777286	NA	NA	NA	K04733//interleukin-1 receptor-associated kinase 4 [EC:2.7.11.1];K12663//Delta(3,5)-Delta(2,4)-dienoyl-CoA isomerase [EC:5.3.3.-];K09338//homeobox-leucine zipper protein	gi|565396039|ref|XP_006363641.1|//PREDICTED: subtilisin-like protease SBT2.5 [Solanum tuberosum]
107794813	870	787.21	277.242	-1.5056	6.21446e-07	Down	6.08071e-09	LOC107794813	NA	NA	NA	NA	gi|697156076|ref|XP_009586786.1|//PREDICTED: universal stress protein A-like protein [Nicotiana tomentosiformis]
107772354	887	100.603	18.9109	-2.41138	6.84637e-05	Down	1.14726e-06	LOC107772354	NA	NA	NA	NA	gi|698546695|ref|XP_009767795.1|//PREDICTED: uncharacterized protein LOC104218895 [Nicotiana sylvestris]
107818244	1916	363.102	155.539	-1.2231	0.0258926	Down	0.00121013	LOC107818244	NA	NA	NA	NA	gi|697130691|ref|XP_009619401.1|//PREDICTED: uncharacterized protein LOC104111412 [Nicotiana tomentosiformis]
107761248	1626	123.548	28.2265	-2.12994	1.38958e-05	Down	1.90517e-07	LOC107761248	NA	NA	NA	K13473//chitin elicitor-binding protein;K04733//interleukin-1 receptor-associated kinase 4 [EC:2.7.11.1]	gi|697142108|ref|XP_009625171.1|//PREDICTED: lysM domain-containing GPI-anchored protein 1-like [Nicotiana tomentosiformis]
107806833	2134	182.952	85.3925	-1.09928	0.0194291	Down	0.000848471	LOC107806833	NA	NA	NA	K20867//galacturonosyltransferase 12/13/14/15 [EC:2.4.1.-]	gi|698531596|ref|XP_009762630.1|//PREDICTED: probable galacturonosyltransferase 15 isoform X1 [Nicotiana sylvestris]
107823144	1257	26.6057	170.325	2.67849	4.76307e-08	Up	3.48844e-10	LOC107823144	NA	NA	NA	K08850//aurora kinase, other [EC:2.7.11.1]	gi|698438703|ref|XP_009757361.1|//PREDICTED: serine/threonine-protein kinase Aurora-2 isoform X2 [Nicotiana sylvestris];gi|698438699|ref|XP_009757357.1|//PREDICTED: serine/threonine-protein kinase Aurora-2 isoform X1 [Nicotiana sylvestris]
107803404	2137	85.15	264.753	1.63657	8.31117e-05	Up	1.43817e-06	LOC107803404	NA	NA	NA	K06699//proteasome activator subunit 4;K12472//epidermal growth factor receptor substrate 15	gi|697169153|ref|XP_009593470.1|//PREDICTED: probable polygalacturonase non-catalytic subunit JP650 [Nicotiana tomentosiformis]
107780090	1608	5.98701	26.463	2.14407	0.0205059	Up	0.000910717	LOC107780090	NA	NA	NA	K07375//tubulin beta	gi|698521103|ref|XP_009757364.1|//PREDICTED: tubulin beta chain-like [Nicotiana sylvestris]
107774090	3370	46.2979	13.0609	-1.82569	0.0208858	Down	0.000933296	LOC107774090	NA	NA	NA	K04733//interleukin-1 receptor-associated kinase 4 [EC:2.7.11.1]	gi|698560277|ref|XP_009771802.1|//PREDICTED: probable LRR receptor-like serine/threonine-protein kinase At1g56140 [Nicotiana sylvestris]
107788670	3057	236.383	911.137	1.94654	5.16968e-06	Up	6.33537e-08	LOC107788670	NA	NA	NA	K01240//uridine nucleosidase [EC:3.2.2.3];K14319//Ran GTPase-activating protein 1	gi|697106453|ref|XP_009607062.1|//PREDICTED: uncharacterized protein LOC104101329 [Nicotiana tomentosiformis]
107804047	1091	1079.35	314.234	-1.78026	4.92604e-10	Down	2.4533e-12	LOC107804047	NA	NA	NA	K01674//carbonic anhydrase [EC:4.2.1.1]	gi|697106010|ref|XP_009606839.1|//PREDICTED: alpha carbonic anhydrase 1, chloroplastic [Nicotiana tomentosiformis]
107806485	1584	240.736	936.935	1.9605	1.72615e-06	Up	1.85917e-08	LOC107806485	NA	NA	NA	K13065//shikimate O-hydroxycinnamoyltransferase [EC:2.3.1.133]	gi|697098762|ref|XP_009628325.1|//PREDICTED: acetyl-CoA-benzylalcohol acetyltransferase-like [Nicotiana tomentosiformis]
107811232	1603	3.71494	20.7074	2.47874	0.0116013	Up	0.000451344	LOC107811232	NA	NA	NA	K01681//aconitate hydratase [EC:4.2.1.3];K13422//transcription factor MYC2	gi|698559342|ref|XP_009771544.1|//PREDICTED: transcription factor bHLH18-like [Nicotiana sylvestris]
107832404	489	178.594	64.2039	-1.47595	0.00232936	Down	6.74216e-05	LOC107832404	NA	NA	NA	NA	gi|723731806|ref|XP_010326654.1|//PREDICTED: leucine-rich repeat extensin-like protein 3 [Solanum lycopersicum]
107767568	2094	67.8049	308.759	2.18702	3.5395e-08	Up	2.50935e-10	LOC107767568	NA	NA	NA	NA	gi|698570595|ref|XP_009774646.1|//PREDICTED: protein spinster-like [Nicotiana sylvestris]
107783301	1718	10.3967	70.0009	2.75124	3.92332e-05	Up	5.98436e-07	LOC107783301	NA	NA	NA	NA	gi|697094642|ref|XP_009607311.1|//PREDICTED: histone H3.v1-like isoform X2 [Nicotiana tomentosiformis]
107798112	3763	174.5	44.1873	-1.98153	6.07433e-06	Down	7.54516e-08	LOC107798112	NA	NA	NA	K14157//alpha-aminoadipic semialdehyde synthase [EC:1.5.1.8 1.5.1.9]	gi|698479611|ref|XP_009786882.1|//PREDICTED: alpha-aminoadipic semialdehyde synthase [Nicotiana sylvestris]
107798427	1878	6620.87	2725.9	-1.28029	0.00132639	Down	3.48682e-05	LOC107798427	NA	NA	NA	K07300//Ca2+:H+ antiporter	gi|697117559|ref|XP_009612719.1|//PREDICTED: vacuolar cation/proton exchanger 3 [Nicotiana tomentosiformis]
107795139	1518	58.092	244.823	2.07533	1.33835e-06	Up	1.40103e-08	LOC107795139	GO:0016020//membrane	GO:0003677//DNA binding	GO:0006355//regulation of transcription, DNA-templated;GO:0009888//tissue development	K16222//Dof zinc finger protein DOF5.5	gi|698569662|ref|XP_009774394.1|//PREDICTED: dof zinc finger protein DOF5.6-like [Nicotiana sylvestris]
107791403	1793	1298.3	445.142	-1.54428	4.16771e-06	Down	4.97338e-08	LOC107791403	GO:0016021//integral component of membrane	NA	NA	K14209//solute carrier family 36 (proton-coupled amino acid transporter)	gi|698494823|ref|XP_009793584.1|//PREDICTED: amino acid permease 6-like [Nicotiana sylvestris]
107814959	1906	112.251	261.607	1.22068	0.0489999	Up	0.00271307	LOC107814959	NA	GO:0016758//transferase activity, transferring hexosyl groups	GO:0008152//metabolic process	K13496//UDP-glucosyl transferase 73C [EC:2.4.1.-]	gi|697139547|ref|XP_009623864.1|//PREDICTED: UDP-glycosyltransferase 73C3-like [Nicotiana tomentosiformis]
107765654	1734	483.146	198.408	-1.28399	9.70594e-05	Down	1.72312e-06	LOC107765654	NA	NA	NA	K01285//lysosomal Pro-X carboxypeptidase [EC:3.4.16.2]	gi|697099345|ref|XP_009631310.1|//PREDICTED: lysosomal Pro-X carboxypeptidase [Nicotiana tomentosiformis]
107785407	1685	202.994	96.5183	-1.07257	0.0238067	Down	0.00109032	LOC107785407	NA	NA	NA	K00574//cyclopropane-fatty-acyl-phospholipid synthase [EC:2.1.1.79]	gi|697127693|ref|XP_009617891.1|//PREDICTED: uncharacterized protein LOC104110155 isoform X2 [Nicotiana tomentosiformis];gi|697127689|ref|XP_009617889.1|//PREDICTED: uncharacterized protein LOC104110155 isoform X1 [Nicotiana tomentosiformis]
107781793	1418	6065.31	2822.03	-1.10385	2.35105e-05	Down	3.40706e-07	LOC107781793	NA	NA	NA	K17525//chitinase domain-containing protein 1	gi|697108045|ref|XP_009607865.1|//PREDICTED: calcium sensing receptor, chloroplastic [Nicotiana tomentosiformis]
107761072	5770	205.949	92.256	-1.15858	0.0180747	Down	0.00077556	LOC107761072	NA	NA	NA	K10357//myosin V	gi|698448194|ref|XP_009772072.1|//PREDICTED: myosin-12 isoform X1 [Nicotiana sylvestris];gi|698448200|ref|XP_009772079.1|//PREDICTED: myosin-12 isoform X2 [Nicotiana sylvestris]
107806439	1154	35.3195	122.197	1.79067	0.0018944	Up	5.26488e-05	LOC107806439	NA	NA	NA	K15382//solute carrier family 50 (sugar transporter)	gi|697143101|ref|XP_009625660.1|//PREDICTED: bidirectional sugar transporter SWEET1-like [Nicotiana tomentosiformis]
107790266	1745	1755.11	7621.08	2.11844	7.69237e-20	Up	1.29203e-22	LOC107790266	NA	NA	NA	K01736//chorismate synthase [EC:4.2.3.5]	gi|697136700|ref|XP_009622435.1|//PREDICTED: chorismate synthase 1, chloroplastic [Nicotiana tomentosiformis]
107788666	967	13.9985	51.6766	1.88424	0.0145985	Up	0.00060302	LOC107788666	NA	NA	NA	NA	gi|697185901|ref|XP_009601987.1|//PREDICTED: uncharacterized protein LOC104097166 [Nicotiana tomentosiformis]
107768268	1121	110.094	350.773	1.6718	0.000217124	Up	4.24901e-06	LOC107768268	NA	NA	NA	K03006//DNA-directed RNA polymerase II subunit RPB1 [EC:2.7.7.6];K04733//interleukin-1 receptor-associated kinase 4 [EC:2.7.11.1]	gi|697117878|ref|XP_009612878.1|//PREDICTED: blue copper protein-like [Nicotiana tomentosiformis]
107761581	1458	6.49001	26.3634	2.02224	0.0342994	Up	0.00171528	LOC107761581	NA	NA	NA	NA	gi|698520997|ref|XP_009757314.1|//PREDICTED: uncharacterized protein LOC104210188 isoform X2 [Nicotiana sylvestris];gi|698520995|ref|XP_009757313.1|//PREDICTED: uncharacterized protein LOC104210188 isoform X1 [Nicotiana sylvestris]
107816306	1812	13.7218	47.7229	1.79821	0.0202469	Up	0.000895643	LOC107816306	NA	NA	NA	K02178//checkpoint serine/threonine-protein kinase [EC:2.7.11.1]	gi|697155573|ref|XP_009632032.1|//PREDICTED: probable inactive serine/threonine-protein kinase bub1 [Nicotiana tomentosiformis]
107831883	2159	91.5229	211.791	1.21044	0.00679276	Up	0.000240258	LOC107831883	NA	NA	NA	K14794//ribosomal RNA-processing protein 12	gi|698505542|ref|XP_009798217.1|//PREDICTED: uncharacterized protein LOC104244484 [Nicotiana sylvestris]
107825706	3623	63.6196	227.737	1.83983	2.6639e-06	Up	2.9989e-08	LOC107825706	NA	GO:0003677//DNA binding	NA	K09420//myb proto-oncogene protein	gi|698465412|ref|XP_009782666.1|//PREDICTED: myb-related protein 3R-1 [Nicotiana sylvestris]
107815477	1321	538.539	175.248	-1.61965	2.09557e-05	Down	2.98687e-07	LOC107815477	NA	NA	NA	K16292//KDEL-tailed cysteine endopeptidase [EC:3.4.22.-]	gi|58531896|gb|AAW78660.1|//cysteine protease [Nicotiana tabacum]
107778657	2854	797.524	144.384	-2.46562	8.14025e-14	Down	2.46424e-16	LOC107778657	NA	NA	NA	K14510//serine/threonine-protein kinase CTR1 [EC:2.7.11.1]	gi|698566351|ref|XP_009773483.1|//PREDICTED: serine/threonine-protein kinase CTR1 [Nicotiana sylvestris]
107803957	2752	301.086	150.528	-1.00014	0.0380511	Down	0.00196193	LOC107803957	NA	NA	NA	NA	gi|698424222|ref|XP_009783433.1|//PREDICTED: J domain-containing protein required for chloroplast accumulation response 1 [Nicotiana sylvestris]
107813554	1698	2.27655	14.746	2.6954	0.00564719	Up	0.000190365	LOC107813554	NA	NA	NA	NA	gi|698431039|ref|XP_009793906.1|//PREDICTED: monoacylglycerol lipase ABHD6-like [Nicotiana sylvestris]
107759922	925	368.608	737.508	1.00057	0.00240841	Up	6.99446e-05	LOC107759922	NA	NA	NA	K02889//large subunit ribosomal protein L21e;K01870//isoleucyl-tRNA synthetase [EC:6.1.1.5];K19027//zinc finger FYVE domain-containing protein 26	gi|697099088|ref|XP_009630041.1|//PREDICTED: dirigent protein 22-like [Nicotiana tomentosiformis]
107829847	1318	43.2636	2.44387	-4.14591	1.01155e-07	Down	7.99162e-10	LOC107829847	NA	NA	NA	K15382//solute carrier family 50 (sugar transporter)	gi|697185250|ref|XP_009601651.1|//PREDICTED: bidirectional sugar transporter SWEET3b [Nicotiana tomentosiformis]
107798089	1384	8.71139	43.2407	2.31141	0.00219917	Up	6.31376e-05	LOC107798089	NA	NA	NA	K20641//Rho GTPase-activating protein 20;K13415//protein brassinosteroid insensitive 1 [EC:2.7.10.1 2.7.11.1]	gi|697142972|ref|XP_009625591.1|//PREDICTED: squamosa promoter-binding-like protein 7 isoform X2 [Nicotiana tomentosiformis];gi|697142970|ref|XP_009625590.1|//PREDICTED: squamosa promoter-binding-like protein 7 isoform X1 [Nicotiana tomentosiformis]
107784152	1391	57.1477	184.8	1.6932	0.000247926	Up	4.96802e-06	LOC107784152	NA	NA	NA	K11755//phosphoribosyl-ATP pyrophosphohydrolase / phosphoribosyl-AMP cyclohydrolase [EC:3.6.1.31 3.5.4.19]	gi|697118544|ref|XP_009613200.1|//PREDICTED: histidine biosynthesis bifunctional protein hisIE, chloroplastic [Nicotiana tomentosiformis]
107815237	1853	209.049	33.0087	-2.66293	7.60891e-08	Down	5.84021e-10	LOC107815237	NA	NA	NA	K12486//stromal membrane-associated protein;K19907//synaptotagmin-7;K19938//rabphilin-3A;K03511//DNA polymerase kappa [EC:2.7.7.7]	gi|697175337|ref|XP_009596609.1|//PREDICTED: synaptotagmin-3-like [Nicotiana tomentosiformis]
107763533	1919	632.804	231.774	-1.44904	1.3527e-06	Down	1.4187e-08	LOC107763533	NA	NA	NA	K17964//leucine-rich PPR motif-containing protein, mitochondrial	gi|698564175|ref|XP_009772910.1|//PREDICTED: pentatricopeptide repeat-containing protein At3g06430, chloroplastic [Nicotiana sylvestris]
107765825	2595	27.3426	116.368	2.08947	0.00260986	Up	7.69166e-05	LOC107765825	NA	NA	NA	K16732//protein regulator of cytokinesis 1	gi|697142246|ref|XP_009625234.1|//PREDICTED: 65-kDa microtubule-associated protein 3 [Nicotiana tomentosiformis]
107798107	675	9.33899	46.2515	2.30816	0.00206821	Up	5.83681e-05	LOC107798107	NA	NA	NA	K16812//targeting protein for Xklp2	gi|697144480|ref|XP_009626352.1|//PREDICTED: protein TPX2-like isoform X2 [Nicotiana tomentosiformis]
107797844	938	185.495	88.6172	-1.06572	0.0391424	Down	0.00204419	LOC107797844	NA	NA	NA	K16465//centrin-1	gi|697107254|ref|XP_009607461.1|//PREDICTED: calcium-binding protein KIC [Nicotiana tomentosiformis]
107828814	5507	709.714	346.766	-1.03328	0.00236068	Down	6.84663e-05	LOC107828814	NA	GO:0016307//phosphatidylinositol phosphate kinase activity;GO:0005524//ATP binding	GO:0046854//phosphatidylinositol phosphorylation	K00921//1-phosphatidylinositol-3-phosphate 5-kinase [EC:2.7.1.150]	gi|698521940|ref|XP_009757781.1|//PREDICTED: putative 1-phosphatidylinositol-3-phosphate 5-kinase FAB1D isoform X1 [Nicotiana sylvestris]
107761096	1127	326.753	82.3684	-1.98804	1.25971e-07	Down	1.02102e-09	LOC107761096	NA	NA	NA	K06966//uncharacterized protein	gi|697175327|ref|XP_009596604.1|//PREDICTED: cytokinin riboside 5'-monophosphate phosphoribohydrolase LOG3 isoform X2 [Nicotiana tomentosiformis]
107811762	2872	119.364	399.814	1.74396	2.08888e-06	Up	2.29686e-08	LOC107811762	NA	NA	NA	NA	gi|698447083|ref|XP_009770245.1|//PREDICTED: protein tesmin/TSO1-like CXC 2 isoform X2 [Nicotiana sylvestris];gi|698447076|ref|XP_009770238.1|//PREDICTED: protein tesmin/TSO1-like CXC 2 isoform X1 [Nicotiana sylvestris]
107761922	2087	4.75472	40.6915	3.09729	6.84637e-05	Up	1.14664e-06	LOC107761922	NA	NA	NA	NA	gi|698507671|ref|XP_009799166.1|//PREDICTED: homeobox protein 2-like [Nicotiana sylvestris]
107780289	938	151.857	58.2893	-1.38141	0.0246289	Down	0.00113885	LOC107780289	GO:0005634//nucleus	NA	GO:0006355//regulation of transcription, DNA-templated;GO:0009734//auxin-activated signaling pathway	K14484//auxin-responsive protein IAA	gi|697109089|ref|XP_009608400.1|//PREDICTED: auxin-induced protein AUX22-like [Nicotiana tomentosiformis]
107813938	1255	324.993	693.578	1.09365	0.00712223	Up	0.000253478	LOC107813938	NA	NA	NA	K09872//aquaporin PIP	gi|698563441|ref|XP_009772697.1|//PREDICTED: aquaporin PIP2-2-like [Nicotiana sylvestris]
107812764	2234	202.353	46.2826	-2.12833	5.4666e-07	Down	5.19947e-09	LOC107812764	NA	NA	NA	K05760//paxillin	gi|697157482|ref|XP_009587496.1|//PREDICTED: protein DA1-related 2-like isoform X2 [Nicotiana tomentosiformis];gi|697157480|ref|XP_009587495.1|//PREDICTED: protein DA1-related 2-like isoform X1 [Nicotiana tomentosiformis]
107771931	598	212.732	68.5067	-1.63472	5.8315e-05	Down	9.47581e-07	LOC107771931	GO:0048046//apoplast;GO:0005737//cytoplasm	GO:0015035//protein disulfide oxidoreductase activity;GO:0016671//oxidoreductase activity, acting on a sulfur group of donors, disulfide as acceptor;GO:0008047//enzyme activator activity	GO:0006662//glycerol ether metabolic process;GO:0055114//oxidation-reduction process;GO:0043085//positive regulation of catalytic activity;GO:0045454//cell redox homeostasis	K03671//thioredoxin 1	gi|697098824|ref|XP_009628699.1|//PREDICTED: thioredoxin H-type 2 [Nicotiana tomentosiformis]
107768394	1636	5.72752	64.0532	3.48329	1.44658e-07	Up	1.18095e-09	LOC107768394	NA	NA	NA	K09422//myb proto-oncogene protein, plant	gi|697099098|ref|XP_009630091.1|//PREDICTED: protein rough sheath 2 homolog [Nicotiana tomentosiformis]
107812964	1505	36.1862	8.35573	-2.1146	0.00996471	Down	0.000377165	LOC107812964	NA	NA	GO:0009733//response to auxin	K14488//SAUR family protein	gi|697113733|ref|XP_009610752.1|//PREDICTED: uncharacterized protein LOC104104386 [Nicotiana tomentosiformis]
107772741	1042	137.049	369.702	1.43167	0.017157	Up	0.000729483	LOC107772741	NA	NA	NA	NA	gi|697149493|ref|XP_009628958.1|//PREDICTED: uncharacterized protein LOC104119218 [Nicotiana tomentosiformis]
107816464	756	88.6589	34.592	-1.35783	0.0297326	Down	0.00143605	LOC107816464	NA	NA	NA	NA	gi|698473388|ref|XP_009784456.1|//PREDICTED: uncharacterized protein LOC104232870 [Nicotiana sylvestris]
107776522	1175	169.419	72.2026	-1.23047	0.0252538	Down	0.00117386	LOC107776522	NA	NA	NA	K14492//two-component response regulator ARR-A family	gi|697136916|ref|XP_009622543.1|//PREDICTED: two-component response regulator ARR9-like [Nicotiana tomentosiformis]
107772214	1849	1312.3	529.661	-1.30895	8.19137e-05	Down	1.41264e-06	LOC107772214	NA	NA	NA	NA	gi|697186491|ref|XP_009602281.1|//PREDICTED: uncharacterized protein LOC104097433 [Nicotiana tomentosiformis]
107805069	1071	508.722	112.576	-2.17598	6.08385e-12	Down	2.35265e-14	LOC107805069	NA	GO:0016872//intramolecular lyase activity	NA	NA	gi|698431598|ref|XP_009794729.1|//PREDICTED: fatty-acid-binding protein 1-like [Nicotiana sylvestris]
107779687	1682	226.274	84.4752	-1.42147	0.00140277	Down	3.70953e-05	LOC107779687	NA	NA	NA	NA	gi|698490699|ref|XP_009791819.1|//PREDICTED: transcription factor EMB1444-like isoform X2 [Nicotiana sylvestris];gi|698490696|ref|XP_009791818.1|//PREDICTED: transcription factor EMB1444-like isoform X1 [Nicotiana sylvestris]
107781160	2481	104.867	24.696	-2.08621	6.24357e-05	Down	1.02481e-06	LOC107781160	NA	NA	NA	K10523//speckle-type POZ protein	gi|698491411|ref|XP_009792130.1|//PREDICTED: BTB/POZ domain-containing protein At5g48800-like [Nicotiana sylvestris]
107816650	1672	81.9657	193.663	1.24046	0.0208094	Up	0.000928841	LOC107816650	NA	NA	NA	K06892//feruloyl-CoA ortho-hydroxylase [EC:1.14.11.-]	gi|697187255|ref|XP_009602665.1|//PREDICTED: uncharacterized protein LOC104097754 [Nicotiana tomentosiformis]
107781522	769	38.3142	1714.61	5.48386	3.36075e-77	Up	9.84557e-81	LOC107781522	NA	NA	NA	K17193//anthocyanidin 3-O-glucoside 2'''-O-xylosyltransferase [EC:2.4.2.51]	gi|698529101|ref|XP_009761380.1|//PREDICTED: anthocyanidin 3-O-glucosyltransferase [Nicotiana sylvestris]
107773861	1361	24.9447	4.9467	-2.3342	0.0123479	Down	0.000485938	LOC107773861	NA	GO:0016788//hydrolase activity, acting on ester bonds	NA	K21026//acetylajmaline esterase [EC:3.1.1.80];K00679//phospholipid:diacylglycerol acyltransferase [EC:2.3.1.158];K10960//geranylgeranyl diphosphate/geranylgeranyl-bacteriochlorophyllide a reductase [EC:1.3.1.83 1.3.1.111]	gi|697158201|ref|XP_009587854.1|//PREDICTED: GDSL esterase/lipase 1-like [Nicotiana tomentosiformis]
107786801	1782	82.7731	23.4329	-1.82063	0.00193183	Down	5.37647e-05	LOC107786801	GO:0016021//integral component of membrane	GO:0016705//oxidoreductase activity, acting on paired donors, with incorporation or reduction of molecular oxygen;GO:0020037//heme binding;GO:0005506//iron ion binding;GO:0004497//monooxygenase activity	GO:0055114//oxidation-reduction process	K07428//cytochrome P450 family 4 subfamily X [EC:1.14.14.1];K07426//cytochrome P450 family 4 subfamily B polypeptide 1 [EC:1.14.14.1]	gi|697169211|ref|XP_009593497.1|//PREDICTED: cytochrome P450 CYP72A219-like [Nicotiana tomentosiformis]
107776033	2743	3.02008	14.3247	2.24584	0.0379231	Up	0.00195097	LOC107776033	NA	NA	NA	K04733//interleukin-1 receptor-associated kinase 4 [EC:2.7.11.1]	gi|697160093|ref|XP_009588825.1|//PREDICTED: wall-associated receptor kinase 2-like [Nicotiana tomentosiformis]
107762861	1826	8.05993	139.335	4.11165	1.72687e-14	Up	4.89036e-17	LOC107762861	NA	NA	NA	K00102//D-lactate dehydrogenase (cytochrome) [EC:1.1.2.4];K00279//cytokinin dehydrogenase [EC:1.5.99.12]	gi|697102966|ref|XP_009603937.1|//PREDICTED: reticuline oxidase-like protein [Nicotiana tomentosiformis]
107783024	807	94.7701	30.2295	-1.64848	0.00506504	Down	0.000166586	LOC107783024	NA	NA	NA	K18635//protein SPIRAL1 and related proteins	gi|698549666|ref|XP_009768724.1|//PREDICTED: protein SPIRAL1-like 5 [Nicotiana sylvestris]
107774647	1383	251.723	108.505	-1.21408	0.0190452	Down	0.000829476	LOC107774647	NA	NA	NA	K01082//3'(2'), 5'-bisphosphate nucleotidase [EC:3.1.3.7];K01097//N-acylneuraminate-9-phosphatase [EC:3.1.3.29]	gi|697145775|ref|XP_009627026.1|//PREDICTED: haloacid dehalogenase-like hydrolase domain-containing protein 3 [Nicotiana tomentosiformis]
107774152	727	2024.72	303.324	-2.7388	5.28179e-25	Down	7.32407e-28	LOC107774152	GO:0005623//cell	GO:0009055//electron transfer activity;GO:0015035//protein disulfide oxidoreductase activity	GO:0055114//oxidation-reduction process;GO:0045454//cell redox homeostasis	K03676//glutaredoxin 3	gi|697126047|ref|XP_009617055.1|//PREDICTED: monothiol glutaredoxin-S11-like [Nicotiana tomentosiformis]
107827132	1854	175.924	81.7457	-1.10574	0.0240615	Down	0.00110575	LOC107827132	NA	NA	NA	K10532//heparan-alpha-glucosaminide N-acetyltransferase [EC:2.3.1.78]	gi|698588865|ref|XP_009779584.1|//PREDICTED: heparan-alpha-glucosaminide N-acetyltransferase-like [Nicotiana sylvestris]
107793790	1099	9.02628	42.2262	2.22594	0.00630778	Up	0.000218669	LOC107793790	NA	NA	NA	K07025//putative hydrolase of the HAD superfamily	gi|698584871|ref|XP_009778492.1|//PREDICTED: uncharacterized protein LOC104227838 [Nicotiana sylvestris]
107788384	2734	4.79882	48.5349	3.33827	6.86622e-06	Up	8.63608e-08	LOC107788384	NA	NA	NA	K10398//kinesin family member 11	gi|698436520|ref|XP_009802054.1|//PREDICTED: kinesin-like protein KIF22-A [Nicotiana sylvestris]
107761890	2330	711.198	1523.51	1.09907	0.00127069	Up	3.31309e-05	LOC107761890	NA	NA	NA	K00895//diphosphate-dependent phosphofructokinase [EC:2.7.1.90]	gi|697108407|ref|XP_009608062.1|//PREDICTED: pyrophosphate--fructose 6-phosphate 1-phosphotransferase subunit alpha {ECO:0000255|HAMAP-Rule:MF_03185} [Nicotiana tomentosiformis]
107807818	2023	13.1626	54.962	2.06199	0.0104926	Up	0.000402268	LOC107807818	NA	NA	NA	K03006//DNA-directed RNA polymerase II subunit RPB1 [EC:2.7.7.6];K19891//glucan endo-1,3-beta-glucosidase 1/2/3 [EC:3.2.1.39]	gi|697115464|ref|XP_009611650.1|//PREDICTED: PLASMODESMATA CALLOSE-BINDING PROTEIN 3-like [Nicotiana tomentosiformis]
107759946	876	132.188	39.8063	-1.73152	0.000477148	Down	1.0549e-05	LOC107759946	NA	NA	NA	K14488//SAUR family protein	gi|697166118|ref|XP_009591874.1|//PREDICTED: auxin-induced protein 15A-like [Nicotiana tomentosiformis]
107783833	838	2493.45	5373.81	1.1078	0.00673361	Up	0.000236982	LOC107783833	NA	NA	NA	K11251//histone H2A	gi|697145674|ref|XP_009626972.1|//PREDICTED: histone H2A [Nicotiana tomentosiformis]
107764894	916	574.232	278.164	-1.0457	0.0198026	Down	0.000866329	LOC107764894	NA	NA	NA	K17839//polyamine oxidase [EC:1.5.3.17 1.5.3.-]	gi|698521615|ref|XP_009757614.1|//PREDICTED: probable polyamine oxidase 2 [Nicotiana sylvestris]
107787241	1346	165.371	611.61	1.8869	0.000266821	Up	5.45086e-06	LOC107787241	NA	NA	NA	K01969//3-methylcrotonyl-CoA carboxylase beta subunit [EC:6.4.1.4];K17604//zinc finger SWIM domain-containing protein 3;K01188//beta-glucosidase [EC:3.2.1.21];K00679//phospholipid:diacylglycerol acyltransferase [EC:2.3.1.158];K10960//geranylgeranyl diphosphate/geranylgeranyl-bacteriochlorophyllide a reductase [EC:1.3.1.83 1.3.1.111]	gi|697117159|ref|XP_009612510.1|//PREDICTED: GDSL esterase/lipase At1g29670-like [Nicotiana tomentosiformis]
107823719	2095	123.51	35.1018	-1.81501	0.00695184	Down	0.000246699	LOC107823719	NA	NA	NA	NA	gi|697166173|ref|XP_009591905.1|//PREDICTED: protein PHYTOCHROME KINASE SUBSTRATE 3-like [Nicotiana tomentosiformis]
107766030	1713	8.77448	119.208	3.76402	3.3566e-08	Up	2.36002e-10	LOC107766030	NA	NA	NA	K20665//jasmonoyl-isoleucine 12-hydroxylase [EC:1.14.-.-]	gi|697191849|ref|XP_009604998.1|//PREDICTED: cytochrome P450 94B3-like [Nicotiana tomentosiformis]
107784691	2496	16.6376	77.4093	2.21806	0.000740874	Up	1.76529e-05	LOC107784691	NA	NA	NA	K16732//protein regulator of cytokinesis 1	gi|698439335|ref|XP_009758362.1|//PREDICTED: 65-kDa microtubule-associated protein 3 [Nicotiana sylvestris]
107825309	1292	30.6963	90.3661	1.55772	0.0193602	Up	0.000844331	LOC107825309	NA	NA	NA	K16219//protein N-terminal methyltransferase [EC:2.1.1.244];K08235//xyloglucan:xyloglucosyl transferase [EC:2.4.1.207]	gi|697110962|ref|XP_009609354.1|//PREDICTED: F-box protein PP2-A13-like [Nicotiana tomentosiformis]
107771257	3144	24.8739	135.87	2.44953	4.54018e-05	Up	7.08489e-07	LOC107771257	NA	NA	NA	NA	gi|697173015|ref|XP_009595434.1|//PREDICTED: calponin homology domain-containing protein DDB_G0272472 [Nicotiana tomentosiformis]
107828576	1909	48.7869	225.6	2.2092	4.77548e-07	Up	4.43953e-09	LOC107828576	NA	NA	NA	K19476//vacuolar protein sorting-associated protein IST1	gi|697169868|ref|XP_009593841.1|//PREDICTED: IST1 homolog [Nicotiana tomentosiformis]
107761779	2238	69.1005	232.503	1.75048	0.000942831	Up	2.33071e-05	LOC107761779	NA	NA	NA	K17046//protein DEK	gi|698436103|ref|XP_009801500.1|//PREDICTED: neurofilament medium polypeptide-like isoform X4 [Nicotiana sylvestris];gi|698436109|ref|XP_009801507.1|//PREDICTED: protein DEK-like isoform X5 [Nicotiana sylvestris];gi|698436090|ref|XP_009801488.1|//PREDICTED: protein DEK-like isoform X2 [Nicotiana sylvestris]
107788548	1882	13.4193	72.4082	2.43184	0.000555876	Up	1.26913e-05	LOC107788548	NA	GO:0008810//cellulase activity	GO:0030245//cellulose catabolic process	K01179//endoglucanase [EC:3.2.1.4]	gi|698528774|ref|XP_009761220.1|//PREDICTED: endoglucanase 17-like [Nicotiana sylvestris]
107797334	1370	7.8502	28.3054	1.85028	0.0486346	Up	0.00268525	LOC107797334	NA	NA	NA	NA	gi|697103976|ref|XP_009605793.1|//PREDICTED: protein POLAR LOCALIZATION DURING ASYMMETRIC DIVISION AND REDISTRIBUTION-like [Nicotiana tomentosiformis]
107832358	3288	124.254	21.3737	-2.53938	4.72256e-07	Down	4.38111e-09	LOC107832358	NA	NA	NA	K13448//calcium-binding protein CML	gi|697152981|ref|XP_009630731.1|//PREDICTED: calmodulin-like protein 1 [Nicotiana tomentosiformis]
107767303	2499	2756.3	1215.24	-1.1815	0.000103491	Down	1.8555e-06	LOC107767303	NA	NA	NA	K06158//ATP-binding cassette, subfamily F, member 3;K06185//ATP-binding cassette, subfamily F, member 2	gi|697185125|ref|XP_009601586.1|//PREDICTED: ABC transporter F family member 5 [Nicotiana tomentosiformis]
107822619	2006	59.4992	15.8493	-1.90845	0.0046084	Down	0.000149047	LOC107822619	NA	NA	NA	NA	gi|697167693|ref|XP_009592708.1|//PREDICTED: uncharacterized protein LOC104089499 [Nicotiana tomentosiformis]
107810537	2631	232.356	103.708	-1.16381	0.00844598	Down	0.000310443	LOC107810537	NA	NA	NA	NA	gi|698560517|ref|XP_009771874.1|//PREDICTED: protein SCAI [Nicotiana sylvestris]
107820818	1954	45.2373	131.684	1.5415	0.00302965	Up	9.08859e-05	LOC107820818	NA	NA	NA	K08900//mitochondrial chaperone BCS1	gi|698491097|ref|XP_009791983.1|//PREDICTED: ATPase family gene 2 protein-like [Nicotiana sylvestris]
107823813	1626	269.006	44.6764	-2.59005	1.2637e-10	Down	5.94802e-13	LOC107823813	NA	NA	NA	K07213//copper chaperone	gi|697177431|ref|XP_009597674.1|//PREDICTED: uncharacterized protein LOC104093609 [Nicotiana tomentosiformis]
107823850	1708	96.2421	307.053	1.67375	5.84052e-06	Up	7.20911e-08	LOC107823850	GO:0032580//Golgi cisterna membrane;GO:0016021//integral component of membrane	GO:0008417//fucosyltransferase activity	GO:0006486//protein glycosylation;GO:0036065//fucosylation;GO:0010493//Lewis a epitope biosynthetic process	K14412//alpha-1,4-fucosyltransferase [EC:2.4.1.65]	gi|697185529|ref|XP_009601799.1|//PREDICTED: alpha-(1,4)-fucosyltransferase isoform X1 [Nicotiana tomentosiformis];gi|697185531|ref|XP_009601800.1|//PREDICTED: alpha-(1,4)-fucosyltransferase isoform X2 [Nicotiana tomentosiformis]
107779178	1851	6.79173	48.8893	2.84767	7.56099e-05	Up	1.28473e-06	LOC107779178	NA	NA	NA	NA	gi|697173746|ref|XP_009595800.1|//PREDICTED: uncharacterized protein LOC104092024 [Nicotiana tomentosiformis]
107793085	1786	127.39	674.235	2.404	5.84729e-10	Up	2.98063e-12	LOC107793085	GO:0005634//nucleus	NA	GO:0048316//seed development;GO:0000082//G1/S transition of mitotic cell cycle;GO:0009735//response to cytokinin;GO:0009739//response to gibberellin	K14505//cyclin D3, plant	gi|697105978|ref|XP_009606822.1|//PREDICTED: cyclin-D3-1-like [Nicotiana tomentosiformis]
107766682	2222	936.277	2050.77	1.13116	0.00010723	Up	1.93928e-06	LOC107766682	NA	NA	NA	K01648//ATP citrate (pro-S)-lyase [EC:2.3.3.8]	gi|698490196|ref|XP_009791602.1|//PREDICTED: ATP-citrate synthase beta chain protein 2 [Nicotiana sylvestris]
107797232	1523	13.7179	5807.18	8.72564	6.91863e-133	Up	6.75621e-137	LOC107797232	NA	GO:0003824//catalytic activity;GO:0050662//coenzyme binding	NA	K13082//bifunctional dihydroflavonol 4-reductase/flavanone 4-reductase [EC:1.1.1.219 1.1.1.234]	gi|126211539|gb|ABN80437.1|//dihydroflavonol 4-reductase [Nicotiana tabacum]
107832752	1608	191.529	38.4687	-2.31581	1.15489e-06	Down	1.19094e-08	LOC107832752	NA	NA	NA	K12741//heterogeneous nuclear ribonucleoprotein A1/A3;K06236//collagen, type I, alpha;K14491//two-component response regulator ARR-B family	gi|698556198|ref|XP_009770704.1|//PREDICTED: uncharacterized protein LOC104221350 isoform X1 [Nicotiana sylvestris];gi|698556204|ref|XP_009770706.1|//PREDICTED: uncharacterized protein LOC104221350 isoform X3 [Nicotiana sylvestris];gi|698556201|ref|XP_009770705.1|//PREDICTED: uncharacterized protein LOC104221350 isoform X2 [Nicotiana sylvestris]
107829689	1804	32.3929	108.96	1.75005	0.000933249	Up	2.2984e-05	LOC107829689	NA	NA	NA	K10727//chromatin licensing and DNA replication factor 1	gi|697145866|ref|XP_009627074.1|//PREDICTED: CDT1-like protein a, chloroplastic isoform X3 [Nicotiana tomentosiformis];gi|697145864|ref|XP_009627071.1|//PREDICTED: CDT1-like protein a, chloroplastic isoform X2 [Nicotiana tomentosiformis];gi|697145860|ref|XP_009627069.1|//PREDICTED: CDT1-like protein a, chloroplastic isoform X1 [Nicotiana tomentosiformis]
107794054	2341	39.6919	128.06	1.6899	0.00272688	Up	8.08444e-05	LOC107794054	NA	NA	NA	K01657//anthranilate synthase component I [EC:4.1.3.27]	gi|698455182|ref|XP_009780336.1|//PREDICTED: anthranilate synthase alpha subunit 1, chloroplastic-like isoform X1 [Nicotiana sylvestris]
107796358	2521	32.1998	87.8112	1.44736	0.027513	Up	0.00129714	LOC107796358	NA	NA	NA	K10418//dynein light chain LC8-type;K20826//RNA polymerase II-associated protein 1	gi|697164669|ref|XP_009591143.1|//PREDICTED: rop guanine nucleotide exchange factor 7-like [Nicotiana tomentosiformis]
107809924	558	68.2052	157.774	1.2099	0.015618	Up	0.000652148	LOC107809924	NA	NA	NA	K01626//3-deoxy-7-phosphoheptulonate synthase [EC:2.5.1.54]	gi|697127733|ref|XP_009617912.1|//PREDICTED: phospho-2-dehydro-3-deoxyheptonate aldolase 1, chloroplastic-like [Nicotiana tomentosiformis]
107800492	2419	103.761	38.3965	-1.43421	0.0101485	Down	0.000385766	LOC107800492	NA	NA	NA	K09338//homeobox-leucine zipper protein	gi|697114668|ref|XP_009611249.1|//PREDICTED: homeobox-leucine zipper protein GLABRA 2 isoform X2 [Nicotiana tomentosiformis];gi|697114670|ref|XP_009611250.1|//PREDICTED: homeobox-leucine zipper protein GLABRA 2 isoform X3 [Nicotiana tomentosiformis];gi|697114666|ref|XP_009611248.1|//PREDICTED: homeobox-leucine zipper protein GLABRA 2 isoform X1 [Nicotiana tomentosiformis]
107792086	1108	1337.48	501.736	-1.41452	6.1752e-07	Down	6.03023e-09	LOC107792086	GO:0016021//integral component of membrane	GO:0005215//transporter activity	GO:0006810//transport	K09872//aquaporin PIP	gi|735997357|tpg|DAA64677.1|//TPA_exp: aquaporin PIP2 4a [Nicotiana tabacum]
107831879	1376	139.276	55.3428	-1.33148	0.0217519	Down	0.000978798	LOC107831879	NA	NA	NA	K09338//homeobox-leucine zipper protein	gi|698426382|ref|XP_009786815.1|//PREDICTED: homeobox-leucine zipper protein HAT4-like [Nicotiana sylvestris]
107793046	1702	62.1354	19.8545	-1.64595	0.0184587	Down	0.000797081	LOC107793046	NA	NA	NA	K07874//Ras-related protein Rab-1A;K00801//farnesyl-diphosphate farnesyltransferase [EC:2.5.1.21]	gi|698529374|ref|XP_009761504.1|//PREDICTED: WAT1-related protein At3g28050-like [Nicotiana sylvestris]
107813764	3460	192.792	80.3335	-1.26297	0.00515516	Down	0.000170456	LOC107813764	NA	NA	NA	K10396//kinesin family member 5	gi|698453792|ref|XP_009780033.1|//PREDICTED: armadillo repeat-containing kinesin-like protein 1 isoform X1 [Nicotiana sylvestris];gi|698453796|ref|XP_009780034.1|//PREDICTED: armadillo repeat-containing kinesin-like protein 1 isoform X2 [Nicotiana sylvestris]
107788594	3057	64.6273	20.0981	-1.68509	0.0116248	Down	0.000452488	LOC107788594	NA	GO:0016787//hydrolase activity	GO:0046856//phosphatidylinositol dephosphorylation	K20279//synaptojanin [EC:3.1.3.36];K01099//inositol polyphosphate 5-phosphatase INPP5B/F [EC:3.1.3.36]	gi|698462400|ref|XP_009781982.1|//PREDICTED: type I inositol 1,4,5-trisphosphate 5-phosphatase 2-like [Nicotiana sylvestris]
107807601	1165	4803.88	1064.08	-2.1746	2.28824e-07	Down	1.96191e-09	LOC107807601	NA	GO:0004568//chitinase activity	GO:0006032//chitin catabolic process;GO:0000272//polysaccharide catabolic process	K01183//chitinase [EC:3.2.1.14]	gi|698427662|ref|XP_009788613.1|//PREDICTED: basic endochitinase [Nicotiana sylvestris]
107763623	3777	434.756	1581.1	1.86265	1.90846e-12	Up	6.97009e-15	LOC107763623	NA	NA	NA	K01533//Cu2+-exporting ATPase [EC:3.6.3.4]	gi|698491149|ref|XP_009792008.1|//PREDICTED: copper-transporting ATPase PAA1, chloroplastic isoform X1 [Nicotiana sylvestris]
107764207	1488	350.264	70.1611	-2.3197	1.10799e-08	Down	6.92466e-11	LOC107764207	NA	NA	NA	K09874//aquaporin NIP	gi|697138395|ref|XP_009623273.1|//PREDICTED: aquaporin NIP6-1 isoform X1 [Nicotiana tomentosiformis];gi|697138397|ref|XP_009623274.1|//PREDICTED: aquaporin NIP6-1 isoform X2 [Nicotiana tomentosiformis]
107799631	1965	1985.69	600.464	-1.72549	7.32468e-09	Down	4.53483e-11	LOC107799631	NA	NA	NA	K10523//speckle-type POZ protein	gi|698579737|ref|XP_009777101.1|//PREDICTED: root phototropism protein 2 [Nicotiana sylvestris]
107800677	978	23.5508	364.671	3.95275	1.75289e-14	Up	4.99828e-17	LOC107800677	NA	NA	NA	K02883//large subunit ribosomal protein L18e;K11855//ubiquitin carboxyl-terminal hydrolase 36/42 [EC:3.4.19.12]	gi|698505638|ref|XP_009798259.1|//PREDICTED: 14 kDa proline-rich protein DC2.15-like [Nicotiana sylvestris]
107770525	2109	160.275	56.2545	-1.51051	0.00260201	Down	7.65834e-05	LOC107770525	NA	NA	NA	K16222//Dof zinc finger protein DOF5.5	gi|697131830|ref|XP_009619973.1|//PREDICTED: cyclic dof factor 1-like [Nicotiana tomentosiformis]
107781216	2062	173.964	408.547	1.23172	0.00285427	Up	8.49558e-05	LOC107781216	NA	NA	NA	K10590//E3 ubiquitin-protein ligase TRIP12 [EC:2.3.2.26];K08332//null	gi|697117216|ref|XP_009612538.1|//PREDICTED: importin subunit alpha-1a-like [Nicotiana tomentosiformis]
107822522	1409	95.8653	40.7608	-1.23383	0.0434051	Down	0.00232446	LOC107822522	NA	NA	NA	K08790//serine/threonine kinase 38 [EC:2.7.11.1]	gi|698497886|ref|XP_009794888.1|//PREDICTED: serine/threonine-protein kinase 38-like [Nicotiana sylvestris]
107805630	1757	208.645	75.0973	-1.47422	0.000705586	Down	1.67157e-05	LOC107805630	NA	NA	NA	K21026//acetylajmaline esterase [EC:3.1.1.80]	gi|698560041|ref|XP_009771740.1|//PREDICTED: acetylajmalan esterase-like isoform X4 [Nicotiana sylvestris]
107792659	1274	11.8554	161.805	3.77063	1.2168e-12	Up	4.34893e-15	LOC107792659	NA	NA	NA	NA	gi|698545792|ref|XP_009767505.1|//PREDICTED: cell division cycle-associated protein 7-like [Nicotiana sylvestris]
107801305	885	679.397	93.4796	-2.86153	3.35836e-19	Down	5.90314e-22	LOC107801305	NA	NA	NA	NA	gi|698532544|ref|XP_009763094.1|//PREDICTED: hornerin-like [Nicotiana sylvestris]
107787031	2070	11.5931	50.4541	2.12171	0.0053533	Up	0.000178878	LOC107787031	NA	NA	NA	K16315//serine/threonine-protein kinase haspin [EC:2.7.11.1]	gi|698462257|ref|XP_009781945.1|//PREDICTED: putative serine/threonine-protein kinase haspin homolog [Nicotiana sylvestris]
107823730	1322	474.143	156.446	-1.59966	0.000406408	Down	8.75489e-06	LOC107823730	NA	NA	NA	NA	gi|698517499|ref|XP_009803629.1|//PREDICTED: uncharacterized protein LOC104248970 [Nicotiana sylvestris]
107779612	1340	32.2436	99.6895	1.62843	0.00908554	Up	0.000338033	LOC107779612	NA	NA	NA	K11420//euchromatic histone-lysine N-methyltransferase [EC:2.1.1.43]	gi|698510195|ref|XP_009800277.1|//PREDICTED: histone-lysine N-methyltransferase, H3 lysine-9 specific SUVH4 [Nicotiana sylvestris]
107796799	381	148.731	503.028	1.75794	2.8951e-06	Up	3.3021e-08	LOC107796799	NA	NA	NA	NA	gi|698473227|ref|XP_009784421.1|//PREDICTED: glycine-rich cell wall structural protein-like [Nicotiana sylvestris]
107793939	2849	33.6579	121.024	1.84628	0.00106048	Up	2.68009e-05	LOC107793939	NA	NA	NA	K15502//serine/threonine-protein phosphatase 6 regulatory ankyrin repeat subunit A;K06694//26S proteasome non-ATPase regulatory subunit 10	gi|697177235|ref|XP_009597571.1|//PREDICTED: ankyrin-3 [Nicotiana tomentosiformis]
107764585	1684	183.869	85.9468	-1.09717	0.033963	Down	0.00169344	LOC107764585	NA	NA	NA	K11253//histone H3;K07953//GTP-binding protein SAR1 [EC:3.6.5.-]	gi|698483651|ref|XP_009788675.1|//PREDICTED: transcription factor bHLH62-like [Nicotiana sylvestris]
107759175	423	240.163	16.1448	-3.89487	1.31562e-13	Down	4.13684e-16	LOC107759175	NA	NA	NA	NA	gi|698506021|ref|XP_009798430.1|//PREDICTED: uncharacterized protein LOC104244657 [Nicotiana sylvestris]
107769018	1021	10.0043	98.0135	3.29236	4.34372e-06	Up	5.1919e-08	LOC107769018	NA	NA	NA	K09422//myb proto-oncogene protein, plant	gi|697170188|ref|XP_009594011.1|//PREDICTED: myb-related protein Myb4-like [Nicotiana tomentosiformis]
107817946	1868	148.452	305.41	1.04075	0.00970114	Up	0.000365294	LOC107817946	NA	NA	NA	K13145//integrator complex subunit 8;K15196//transcription factor IIIB 90 kDa subunit	gi|698500833|ref|XP_009796149.1|//PREDICTED: F-box/kelch-repeat protein At3g61590 [Nicotiana sylvestris]
107790501	1346	211.759	70.691	-1.58283	0.00166405	Down	4.54995e-05	LOC107790501	NA	NA	NA	K04427//mitogen-activated protein kinase kinase kinase 7 [EC:2.7.11.25];K16573//gamma-tubulin complex component 6	gi|697100381|ref|XP_009590835.1|//PREDICTED: protein trichome birefringence-like 41 [Nicotiana tomentosiformis]
107799662	2045	356.909	165.5	-1.10873	0.00300972	Down	9.01116e-05	LOC107799662	NA	NA	NA	NA	gi|697140041|ref|XP_009624117.1|//PREDICTED: uncharacterized GPI-anchored protein At1g61900-like [Nicotiana tomentosiformis]
107760867	1004	128.266	16.1968	-2.98536	1.22877e-08	Down	7.7035e-11	LOC107760867	GO:0016021//integral component of membrane	GO:0005215//transporter activity	GO:0006810//transport	K14638//solute carrier family 15 (peptide/histidine transporter), member 3/4	gi|698523880|ref|XP_009758756.1|//PREDICTED: protein NRT1/ PTR FAMILY 5.8 [Nicotiana sylvestris]
107828783	1050	188.503	391.235	1.05344	0.0208858	Up	0.000933176	LOC107828783	NA	NA	NA	K00384//thioredoxin reductase (NADPH) [EC:1.8.1.9];K11426//SET and MYND domain-containing protein	gi|697137398|ref|XP_009622801.1|//PREDICTED: putative germin-like protein 2-1 [Nicotiana tomentosiformis]
107815294	1399	24.4992	74.5857	1.60617	0.0145638	Up	0.000601016	LOC107815294	NA	NA	NA	K18980//2-methylene-furan-3-one reductase [EC:1.3.1.105]	gi|697094723|ref|XP_009607757.1|//PREDICTED: putative quinone-oxidoreductase homolog, chloroplastic [Nicotiana tomentosiformis]
107777269	1338	1835.58	541.643	-1.76082	2.18654e-06	Down	2.40852e-08	LOC107777269	NA	NA	NA	K21026//acetylajmaline esterase [EC:3.1.1.80];K01188//beta-glucosidase [EC:3.2.1.21];K00679//phospholipid:diacylglycerol acyltransferase [EC:2.3.1.158];K10960//geranylgeranyl diphosphate/geranylgeranyl-bacteriochlorophyllide a reductase [EC:1.3.1.83 1.3.1.111]	gi|698436329|ref|XP_009801786.1|//PREDICTED: GDSL esterase/lipase LTL1-like [Nicotiana sylvestris]
107782795	1710	52.0854	17.9375	-1.5379	0.0430945	Down	0.0023053	LOC107782795	GO:0016021//integral component of membrane	NA	NA	K16302//metal transporter CNNM	gi|697130741|ref|XP_009619425.1|//PREDICTED: DUF21 domain-containing protein At4g14240-like isoform X2 [Nicotiana tomentosiformis]
107812768	2157	44.3093	127.74	1.52753	0.00491763	Up	0.000160681	LOC107812768	NA	NA	NA	NA	gi|697157748|ref|XP_009587630.1|//PREDICTED: WEB family protein At2g38370 [Nicotiana tomentosiformis]
107799312	2106	59.1138	18.7904	-1.6535	0.0189082	Down	0.000820922	LOC107799312	GO:0016021//integral component of membrane	GO:0016705//oxidoreductase activity, acting on paired donors, with incorporation or reduction of molecular oxygen;GO:0020037//heme binding;GO:0005506//iron ion binding;GO:0004497//monooxygenase activity	GO:0055114//oxidation-reduction process	K09755//ferulate-5-hydroxylase [EC:1.14.-.-]	gi|698534525|ref|XP_009763889.1|//PREDICTED: cytochrome P450 84A1-like [Nicotiana sylvestris]
107783245	1384	233.701	58.1335	-2.00722	3.05465e-07	Down	2.72641e-09	LOC107783245	NA	NA	NA	K21026//acetylajmaline esterase [EC:3.1.1.80];K01188//beta-glucosidase [EC:3.2.1.21];K00679//phospholipid:diacylglycerol acyltransferase [EC:2.3.1.158];K10960//geranylgeranyl diphosphate/geranylgeranyl-bacteriochlorophyllide a reductase [EC:1.3.1.83 1.3.1.111]	gi|697132728|ref|XP_009620415.1|//PREDICTED: GDSL esterase/lipase At2g04570-like [Nicotiana tomentosiformis]
107772738	768	46.0724	10.4111	-2.14578	0.00419154	Down	0.000133764	LOC107772738	NA	NA	NA	K00512//steroid 17alpha-monooxygenase / 17alpha-hydroxyprogesterone deacetylase [EC:1.14.14.19 1.14.14.32];K07408//cytochrome P450 family 1 subfamily A polypeptide 1 [EC:1.14.14.1]	gi|697111815|ref|XP_009609786.1|//PREDICTED: cytochrome P450 71A4-like, partial [Nicotiana tomentosiformis]
107806956	2922	34.7902	179.717	2.36898	9.61063e-06	Up	1.25384e-07	LOC107806956	NA	NA	NA	NA	gi|697093291|ref|XP_009611141.1|//PREDICTED: uncharacterized protein LOC104104451 [Nicotiana tomentosiformis]
107805698	3675	1280.54	624.813	-1.03525	0.00631186	Down	0.000218934	LOC107805698	NA	NA	NA	NA	gi|698464785|ref|XP_009782517.1|//PREDICTED: putative E3 ubiquitin-protein ligase LIN [Nicotiana sylvestris]
107798291	611	693.62	2070.42	1.57771	0.000444665	Up	9.68325e-06	LOC107798291	GO:0009506//plasmodesma;GO:0009579//thylakoid;GO:0005774//vacuolar membrane;GO:0005730//nucleolus;GO:0005829//cytosol;GO:0005886//plasma membrane;GO:0009507//chloroplast;GO:0000786//nucleosome	GO:0003677//DNA binding;GO:0046982//protein heterodimerization activity	GO:0006334//nucleosome assembly	K11254//histone H4	gi|195617694|gb|ACG30677.1|//histone H4 [Zea mays]
107765577	1185	44.4546	6.1077	-2.86363	0.000601223	Down	1.39732e-05	LOC107765577	NA	NA	NA	K09285//AP2-like factor, ANT lineage;K02350//DNA polymerase zeta [EC:2.7.7.7];K20923//mixed-linked glucan synthase [EC:2.4.1.-];K05658//ATP-binding cassette, subfamily B (MDR/TAP), member 1 [EC:3.6.3.44]	gi|698473248|ref|XP_009784424.1|//PREDICTED: uncharacterized protein LOC104232844 [Nicotiana sylvestris]
107828303	1649	111.061	405.983	1.87007	6.42902e-05	Up	1.06477e-06	LOC107828303	NA	NA	NA	K10752//histone-binding protein RBBP4	gi|698429566|ref|XP_009791634.1|//PREDICTED: WD-40 repeat-containing protein MSI2-like [Nicotiana sylvestris]
107818552	2547	32.6111	3.42674	-3.25045	6.00644e-05	Down	9.80701e-07	LOC107818552	NA	NA	NA	K04733//interleukin-1 receptor-associated kinase 4 [EC:2.7.11.1]	gi|697175431|ref|XP_009596657.1|//PREDICTED: L-type lectin-domain containing receptor kinase VIII.1-like [Nicotiana tomentosiformis]
107813613	1421	50.8329	195.588	1.94398	0.000120003	Up	2.19137e-06	LOC107813613	NA	GO:0016747//transferase activity, transferring acyl groups other than amino-acyl groups	GO:0009058//biosynthetic process	K00660//chalcone synthase [EC:2.3.1.74]	gi|698537794|ref|XP_009764938.1|//PREDICTED: chalcone synthase A [Nicotiana sylvestris]
107784480	1235	53.2229	9.50599	-2.48514	0.000291086	Down	6.00341e-06	LOC107784480	NA	NA	NA	K02069//putative ABC transport system permease protein	gi|697171629|ref|XP_009594743.1|//PREDICTED: protein ALUMINUM SENSITIVE 3 [Nicotiana tomentosiformis]
107782504	1794	69.32	24.3254	-1.51081	0.0366002	Down	0.00185567	LOC107782504	NA	GO:0000287//magnesium ion binding;GO:0010333//terpene synthase activity	GO:0008152//metabolic process	K15802//germacrene C synthase [EC:4.2.3.60];K15803//(-)-germacrene D synthase [EC:4.2.3.22 4.2.3.75]	gi|697171235|ref|XP_009594549.1|//PREDICTED: germacrene C synthase-like [Nicotiana tomentosiformis]
107759047	1757	152.42	61.2124	-1.31616	0.00557415	Down	0.00018708	LOC107759047	NA	NA	NA	K04733//interleukin-1 receptor-associated kinase 4 [EC:2.7.11.1]	gi|697116650|ref|XP_009612243.1|//PREDICTED: putative serine/threonine-protein kinase {ECO:0000250|UniProtKB:Q9FE20, ECO:0000303|Ref.2} [Nicotiana tomentosiformis]
107829487	1639	103.069	36.0346	-1.51615	0.0075626	Down	0.000272213	LOC107829487	NA	NA	NA	K16573//gamma-tubulin complex component 6	gi|698512495|ref|XP_009801263.1|//PREDICTED: protein trichome birefringence-like 19 [Nicotiana sylvestris]
107809953	1330	3.97119	22.9698	2.5321	0.00602445	Up	0.000206259	LOC107809953	NA	NA	NA	NA	gi|697146199|ref|XP_009627242.1|//PREDICTED: uncharacterized protein LOC104117826 [Nicotiana tomentosiformis]
107793457	1390	1154.45	165.969	-2.79822	4.00073e-18	Down	7.57921e-21	LOC107793457	NA	NA	NA	K15382//solute carrier family 50 (sugar transporter)	gi|697093889|ref|XP_009587580.1|//PREDICTED: bidirectional sugar transporter SWEET12-like [Nicotiana tomentosiformis]
107765883	1557	608.011	294.826	-1.04424	0.00965606	Down	0.00036322	LOC107765883	NA	NA	NA	K00430//peroxidase [EC:1.11.1.7]	gi|698462856|ref|XP_009782084.1|//PREDICTED: peroxidase 63-like [Nicotiana sylvestris]
107798258	1817	309.972	120.447	-1.36374	0.000183541	Down	3.50936e-06	LOC107798258	NA	NA	NA	K13519//lysophospholipid acyltransferase [EC:2.3.1.51 2.3.1.23 2.3.1.-]	gi|698526132|ref|XP_009759896.1|//PREDICTED: lysophospholipid acyltransferase 1-like [Nicotiana sylvestris]
107783771	2041	84.0994	180.555	1.10227	0.0295047	Up	0.00141813	LOC107783771	NA	NA	NA	K01533//Cu2+-exporting ATPase [EC:3.6.3.4]	gi|697130124|ref|XP_009619125.1|//PREDICTED: copper-transporting ATPase PAA1, chloroplastic-like [Nicotiana tomentosiformis]
107760576	1222	30.7997	146.983	2.25466	2.60035e-05	Up	3.78357e-07	LOC107760576	NA	NA	NA	NA	gi|698468883|ref|XP_009783454.1|//PREDICTED: B3 domain-containing protein At5g42700-like [Nicotiana sylvestris]
107785061	1252	99.017	32.0562	-1.62707	0.00310474	Down	9.3381e-05	LOC107785061	NA	NA	NA	NA	gi|697167632|ref|XP_009592681.1|//PREDICTED: uncharacterized protein At1g66480-like [Nicotiana tomentosiformis]
107830064	495	33.5975	136.298	2.02035	0.00623312	Up	0.000215229	LOC107830064	NA	NA	NA	K13065//shikimate O-hydroxycinnamoyltransferase [EC:2.3.1.133]	gi|697190046|ref|XP_009604081.1|//PREDICTED: acetyl-CoA-benzylalcohol acetyltransferase-like [Nicotiana tomentosiformis]
107773701	737	39.4852	122.628	1.6349	0.0124566	Up	0.00049119	LOC107773701	NA	NA	NA	K10740//replication factor A3	gi|697157246|ref|XP_009587378.1|//PREDICTED: replication protein A 14 kDa subunit B-like [Nicotiana tomentosiformis]
107784768	1383	996.827	493.983	-1.01288	0.00978445	Down	0.000369004	LOC107784768	NA	GO:0008234//cysteine-type peptidase activity	GO:0006508//proteolysis	K01366//cathepsin H [EC:3.4.22.16]	gi|698571241|ref|XP_009774827.1|//PREDICTED: cysteine proteinase 3 [Nicotiana sylvestris]
107790973	2519	19.6454	113.459	2.5299	1.00497e-05	Up	1.32094e-07	LOC107790973	NA	NA	NA	NA	gi|697119313|ref|XP_009613604.1|//PREDICTED: rho GTPase-activating protein gacZ [Nicotiana tomentosiformis]
107813795	1932	73.9935	29.2875	-1.33711	0.0465757	Down	0.00253609	LOC107813795	NA	NA	NA	K12259//spermine oxidase [EC:1.5.3.16 1.5.3.-]	gi|698500317|ref|XP_009795930.1|//PREDICTED: probable polyamine oxidase 5 [Nicotiana sylvestris]
107779912	951	98.6403	14.9417	-2.72283	2.70246e-05	Down	3.95853e-07	LOC107779912	NA	NA	NA	NA	gi|697126733|ref|XP_009617401.1|//PREDICTED: uncharacterized protein LOC104109751 [Nicotiana tomentosiformis]
107818991	4174	10.5729	44.5419	2.07479	0.0104494	Up	0.000400409	LOC107818991	NA	NA	NA	NA	gi|697105272|ref|XP_009606448.1|//PREDICTED: uncharacterized protein LOC104100823 [Nicotiana tomentosiformis]
107802039	1835	13.7663	48.7154	1.82324	0.0175604	Up	0.000750062	LOC107802039	NA	NA	NA	NA	gi|697179438|ref|XP_009598698.1|//PREDICTED: uncharacterized protein LOC104094467 [Nicotiana tomentosiformis]
107816684	2514	48.9588	5.14478	-3.25039	3.06753e-05	Down	4.57715e-07	LOC107816684	NA	NA	NA	K04733//interleukin-1 receptor-associated kinase 4 [EC:2.7.11.1];K13199//plasminogen activator inhibitor 1 RNA-binding protein	gi|697121657|ref|XP_009614807.1|//PREDICTED: subtilisin-like protease SBT5.3 [Nicotiana tomentosiformis]
107822960	2663	216.879	94.3775	-1.20037	0.012372	Down	0.000487128	LOC107822960	NA	NA	NA	K15920//beta-D-xylosidase 4 [EC:3.2.1.37]	gi|698518408|ref|XP_009804070.1|//PREDICTED: beta-D-xylosidase 1 isoform X1 [Nicotiana sylvestris];gi|698518410|ref|XP_009804071.1|//PREDICTED: beta-D-xylosidase 1 isoform X2 [Nicotiana sylvestris]
107773508	959	932.101	2883.59	1.62931	0.000195333	Up	3.77919e-06	LOC107773508	NA	NA	NA	K11254//histone H4	gi|970034518|ref|XP_015078586.1|//PREDICTED: uncharacterized protein LOC107022499 [Solanum pennellii]
107812321	1846	10.0985	37.9127	1.90855	0.0226902	Up	0.00103007	LOC107812321	NA	GO:0016829//lyase activity;GO:0004089//carbonate dehydratase activity;GO:0008270//zinc ion binding	GO:0015976//carbon utilization	K01673//carbonic anhydrase [EC:4.2.1.1]	gi|698569731|ref|XP_009774414.1|//PREDICTED: carbonic anhydrase, chloroplastic-like [Nicotiana sylvestris]
107790374	3466	92.894	229.333	1.30379	0.0120722	Up	0.000472967	LOC107790374	GO:0016021//integral component of membrane;GO:0005789//endoplasmic reticulum membrane	GO:0000155//phosphorelay sensor kinase activity;GO:0051740//ethylene binding;GO:0038199//ethylene receptor activity	GO:0010105//negative regulation of ethylene-activated signaling pathway;GO:0018106//peptidyl-histidine phosphorylation;GO:0023014//signal transduction by protein phosphorylation	K14509//ethylene receptor [EC:2.7.13.-]	gi|698464641|ref|XP_009782486.1|//PREDICTED: ethylene receptor 2-like [Nicotiana sylvestris]
107829338	1037	7.25595	32.6808	2.17121	0.0138697	Up	0.000562352	LOC107829338	GO:0016020//membrane	NA	NA	NA	gi|697111853|ref|XP_009609805.1|//PREDICTED: uncharacterized protein LOC104103597 [Nicotiana tomentosiformis]
107805933	2050	398.921	135.502	-1.55779	7.29034e-05	Down	1.23162e-06	LOC107805933	NA	NA	NA	K03695//ATP-dependent Clp protease ATP-binding subunit ClpB	gi|698515448|ref|XP_009802600.1|//PREDICTED: aluminum-activated malate transporter 12-like [Nicotiana sylvestris]
107799578	2795	6.79285	35.8004	2.39789	0.00714125	Up	0.000254397	LOC107799578	NA	NA	NA	K13216//nuclear inhibitor of protein phosphatase 1 [EC:3.1.4.-]	gi|698541566|ref|XP_009766125.1|//PREDICTED: uncharacterized protein LOC104217544 [Nicotiana sylvestris]
107775770	1078	2.60645	27.6326	3.40621	7.85613e-05	Up	1.34715e-06	LOC107775770	NA	NA	NA	NA	gi|698480203|ref|XP_009787158.1|//PREDICTED: transport and Golgi organization 2 homolog [Nicotiana sylvestris]
107791174	731	3641.93	521.044	-2.80523	1.78865e-29	Down	1.81653e-32	LOC107791174	NA	NA	NA	NA	gi|697134264|ref|XP_009621183.1|//PREDICTED: glycine-rich cell wall structural protein-like [Nicotiana tomentosiformis]
107791901	2564	34.9184	107.405	1.621	0.00368516	Up	0.000114293	LOC107791901	NA	NA	NA	K04733//interleukin-1 receptor-associated kinase 4 [EC:2.7.11.1]	gi|698544680|ref|XP_009767145.1|//PREDICTED: L-type lectin-domain containing receptor kinase VIII.1-like [Nicotiana sylvestris]
107807134	1525	18.9955	73.1196	1.9446	0.00856965	Up	0.000315826	LOC107807134	NA	NA	NA	NA	gi|698485084|ref|XP_009789325.1|//PREDICTED: uncharacterized protein LOC104236970 [Nicotiana sylvestris]
107811884	1709	88.139	236.16	1.42191	0.00033324	Up	7.02901e-06	LOC107811884	NA	NA	NA	K01533//Cu2+-exporting ATPase [EC:3.6.3.4]	gi|697147250|ref|XP_009627777.1|//PREDICTED: copper-transporting ATPase PAA1, chloroplastic-like isoform X1 [Nicotiana tomentosiformis]
107778346	2996	322.738	775.089	1.264	0.0292738	Up	0.00140491	LOC107778346	GO:0009501//amyloplast;GO:0009507//chloroplast	GO:0004373//glycogen (starch) synthase activity;GO:0033201//alpha-1,4-glucan synthase activity;GO:0009011//starch synthase activity	GO:0019252//starch biosynthetic process	K00703//starch synthase [EC:2.4.1.21]	gi|698586724|ref|XP_009778986.1|//PREDICTED: granule-bound starch synthase 2, chloroplastic/amyloplastic [Nicotiana sylvestris]
107791363	2565	246.069	84.6401	-1.53965	0.0001047	Down	1.88738e-06	LOC107791363	NA	NA	NA	K05681//ATP-binding cassette, subfamily G (WHITE), member 2	gi|697155900|ref|XP_009586692.1|//PREDICTED: ABC transporter G family member 21-like [Nicotiana tomentosiformis]
107806932	2353	131.578	41.6724	-1.65875	0.0113424	Down	0.00043928	LOC107806932	NA	NA	NA	K12130//pseudo-response regulator 5	gi|697122556|ref|XP_009615267.1|//PREDICTED: two-component response regulator-like APRR3 isoform X2 [Nicotiana tomentosiformis];gi|697122554|ref|XP_009615266.1|//PREDICTED: two-component response regulator-like APRR5 isoform X1 [Nicotiana tomentosiformis]
107823681	2010	118.943	335.502	1.49605	0.0114291	Up	0.000442861	LOC107823681	NA	NA	NA	K07466//replication factor A1	gi|697172198|ref|XP_009595034.1|//PREDICTED: replication protein A 70 kDa DNA-binding subunit B [Nicotiana tomentosiformis]
107783552	1949	83.553	179.47	1.10298	0.02843	Up	0.00134926	LOC107783552	NA	NA	NA	K13425//WRKY transcription factor 22	gi|698586765|ref|XP_009778997.1|//PREDICTED: probable WRKY transcription factor 21 [Nicotiana sylvestris]
107801613	2245	202.229	95.0101	-1.08984	0.0150343	Down	0.000625721	LOC107801613	NA	NA	NA	K00006//glycerol-3-phosphate dehydrogenase (NAD+) [EC:1.1.1.8]	gi|697101779|ref|XP_009597768.1|//PREDICTED: probable glycerol-3-phosphate dehydrogenase [NAD(+)] 1, cytosolic [Nicotiana tomentosiformis]
107782140	1714	1002.82	73.8172	-3.76397	2.4711e-26	Down	3.13702e-29	LOC107782140	NA	GO:0004556//alpha-amylase activity;GO:0005509//calcium ion binding	GO:0005975//carbohydrate metabolic process	K01176//alpha-amylase [EC:3.2.1.1]	gi|698583387|ref|XP_009778085.1|//PREDICTED: probable alpha-amylase 2 [Nicotiana sylvestris]
107790597	2417	270.992	50.6413	-2.41987	5.79262e-11	Down	2.57942e-13	LOC107790597	NA	NA	NA	K13448//calcium-binding protein CML	gi|698516802|ref|XP_009803286.1|//PREDICTED: uncharacterized protein LOC104248681 [Nicotiana sylvestris]
107818561	2197	118.55	50.4726	-1.23192	0.0297232	Down	0.00143502	LOC107818561	NA	NA	NA	K03695//ATP-dependent Clp protease ATP-binding subunit ClpB	gi|698586031|ref|XP_009778808.1|//PREDICTED: uncharacterized protein LOC104228103 [Nicotiana sylvestris]
107824971	1813	483.147	178.189	-1.43905	1.93374e-05	Down	2.73055e-07	LOC107824971	GO:0009505//plant-type cell wall;GO:0005886//plasma membrane	GO:0004563//beta-N-acetylhexosaminidase activity	GO:0005975//carbohydrate metabolic process	K12373//hexosaminidase [EC:3.2.1.52]	gi|698463836|ref|XP_009782309.1|//PREDICTED: beta-hexosaminidase 3 [Nicotiana sylvestris]
107801743	646	4067.26	241.554	-4.07364	2.98131e-37	Down	2.24506e-40	LOC107801743	NA	NA	NA	K07213//copper chaperone	gi|698509806|ref|XP_009800096.1|//PREDICTED: copper transport protein CCH isoform X2 [Nicotiana sylvestris];gi|698509803|ref|XP_009800094.1|//PREDICTED: copper transport protein CCH isoform X1 [Nicotiana sylvestris]
107763493	1551	146.467	40.5433	-1.85304	0.000297606	Down	6.14369e-06	LOC107763493	NA	NA	NA	NA	gi|698529224|ref|XP_009761440.1|//PREDICTED: uncharacterized protein LOC104213609 [Nicotiana sylvestris]
107784398	1450	14.3761	113.99	2.98716	1.65185e-08	Up	1.07108e-10	LOC107784398	NA	NA	NA	K20558//transcription factor SPEECHLESS	gi|697165225|ref|XP_009591427.1|//PREDICTED: transcription factor SPEECHLESS [Nicotiana tomentosiformis]
107812121	1317	61.1577	454.005	2.8921	4.36503e-13	Up	1.50042e-15	LOC107812121	NA	NA	NA	NA	gi|698548950|ref|XP_009768499.1|//PREDICTED: uncharacterized protein LOC104219502 isoform X1 [Nicotiana sylvestris]
107823290	1343	24.6392	66.7485	1.43778	0.0373939	Up	0.00191236	LOC107823290	NA	NA	NA	K18980//2-methylene-furan-3-one reductase [EC:1.3.1.105]	gi|697156776|ref|XP_009587140.1|//PREDICTED: putative quinone-oxidoreductase homolog, chloroplastic [Nicotiana tomentosiformis]
107759768	4215	34.3248	102.79	1.58238	0.0124837	Up	0.000493477	LOC107759768	GO:0005871//kinesin complex	GO:0005524//ATP binding;GO:0008017//microtubule binding;GO:0008574//ATP-dependent microtubule motor activity, plus-end-directed	GO:0007018//microtubule-based movement	K10398//kinesin family member 11	gi|698504780|ref|XP_009797888.1|//PREDICTED: 125 kDa kinesin-related protein [Nicotiana sylvestris]
107804551	1855	11.9038	58.9744	2.30866	0.00156059	Up	4.21526e-05	LOC107804551	NA	NA	NA	K14411//RNA-binding protein Musashi	gi|697187848|ref|XP_009602959.1|//PREDICTED: protein IQ-DOMAIN 1-like [Nicotiana tomentosiformis]
107769013	1780	58.6369	11.4658	-2.35447	0.000787298	Down	1.89744e-05	LOC107769013	NA	NA	NA	K03797//carboxyl-terminal processing protease [EC:3.4.21.102]	gi|698525954|ref|XP_009759806.1|//PREDICTED: carboxyl-terminal-processing peptidase 3, chloroplastic [Nicotiana sylvestris]
107820279	1452	12.0449	105.67	3.13307	4.86096e-08	Up	3.57912e-10	LOC107820279	NA	NA	NA	K14494//DELLA protein	gi|698465135|ref|XP_009782602.1|//PREDICTED: scarecrow-like protein 28 [Nicotiana sylvestris]
107775718	1958	663.444	274.203	-1.27473	6.00116e-05	Down	9.78667e-07	LOC107775718	NA	NA	NA	NA	gi|698484415|ref|XP_009789015.1|//PREDICTED: uncharacterized GPI-anchored protein At1g61900-like isoform X1 [Nicotiana sylvestris]
107824234	909	145.113	40.8012	-1.83049	0.000233897	Down	4.60923e-06	LOC107824234	GO:0005737//cytoplasm	GO:0005506//iron ion binding;GO:0050113//inositol oxygenase activity	GO:0019310//inositol catabolic process;GO:0055114//oxidation-reduction process	K00469//inositol oxygenase [EC:1.13.99.1]	gi|697124715|ref|XP_009616364.1|//PREDICTED: inositol oxygenase 2-like [Nicotiana tomentosiformis]
107804864	1709	128.94	14.7949	-3.12353	1.61583e-06	Down	1.72622e-08	LOC107804864	NA	NA	NA	K13065//shikimate O-hydroxycinnamoyltransferase [EC:2.3.1.133]	gi|697120550|ref|XP_009614241.1|//PREDICTED: shikimate O-hydroxycinnamoyltransferase-like [Nicotiana tomentosiformis]
107771309	3247	590.012	207.085	-1.51053	4.10138e-06	Down	4.87821e-08	LOC107771309	NA	NA	NA	K04733//interleukin-1 receptor-associated kinase 4 [EC:2.7.11.1]	gi|697099516|ref|XP_009586639.1|//PREDICTED: receptor-like protein kinase HERK 1 [Nicotiana tomentosiformis]
107812108	670	90.7363	31.7716	-1.51394	0.0184316	Down	0.000795551	LOC107812108	NA	NA	NA	NA	gi|698513189|ref|XP_009801556.1|//PREDICTED: uncharacterized protein LOC104247293 isoform X1 [Nicotiana sylvestris];gi|698513192|ref|XP_009801557.1|//PREDICTED: uncharacterized protein LOC104247293 isoform X2 [Nicotiana sylvestris]
107816057	1303	103.895	39.1104	-1.4095	0.0386325	Down	0.00200096	LOC107816057	NA	NA	NA	K04427//mitogen-activated protein kinase kinase kinase 7 [EC:2.7.11.25];K16573//gamma-tubulin complex component 6	gi|698550513|ref|XP_009769000.1|//PREDICTED: protein trichome birefringence-like 41 [Nicotiana sylvestris]
107765647	801	1227.88	549.946	-1.15881	0.00010424	Down	1.87503e-06	LOC107765647	GO:0005623//cell	GO:0015035//protein disulfide oxidoreductase activity	GO:0006662//glycerol ether metabolic process;GO:0055114//oxidation-reduction process;GO:0045454//cell redox homeostasis	K03671//thioredoxin 1	gi|697159074|ref|XP_009588293.1|//PREDICTED: thioredoxin F-type, chloroplastic-like [Nicotiana tomentosiformis]
107826530	1812	469.119	1776.6	1.9211	8.73959e-13	Up	3.05532e-15	LOC107826530	GO:0016021//integral component of membrane	GO:0016705//oxidoreductase activity, acting on paired donors, with incorporation or reduction of molecular oxygen;GO:0020037//heme binding;GO:0005506//iron ion binding;GO:0004497//monooxygenase activity	GO:0055114//oxidation-reduction process	K00487//trans-cinnamate 4-monooxygenase [EC:1.14.13.11]	gi|698505323|ref|XP_009798122.1|//PREDICTED: trans-cinnamate 4-monooxygenase [Nicotiana sylvestris]
107785247	2011	14.3151	120.806	3.07708	1.93946e-09	Up	1.09469e-11	LOC107785247	NA	NA	NA	K10268//F-box and leucine-rich repeat protein 2/20	gi|697115545|ref|XP_009611684.1|//PREDICTED: F-box protein At5g07670-like [Nicotiana tomentosiformis]
107816274	1280	223.958	93.8015	-1.25554	0.0050674	Down	0.000166763	LOC107816274	NA	NA	NA	NA	gi|697122349|ref|XP_009615161.1|//PREDICTED: uncharacterized protein LOC104107937 [Nicotiana tomentosiformis]
107801990	1586	394.678	2314.92	2.55222	1.16352e-11	Up	4.68117e-14	LOC107801990	NA	NA	NA	K00924//null;K02882//large subunit ribosomal protein L18Ae;K01381//saccharopepsin [EC:3.4.23.25]	gi|698520786|ref|XP_009757207.1|//PREDICTED: protein ASPARTIC PROTEASE IN GUARD CELL 2-like [Nicotiana sylvestris]
107824661	1457	107.618	240.128	1.15788	0.00532136	Up	0.000177095	LOC107824661	NA	NA	NA	NA	gi|697191549|ref|XP_009604842.1|//PREDICTED: uncharacterized protein LOC104099531 [Nicotiana tomentosiformis]
107822150	2119	183.753	36.138	-2.34618	1.48095e-07	Down	1.2148e-09	LOC107822150	NA	NA	NA	K14638//solute carrier family 15 (peptide/histidine transporter), member 3/4	gi|697173516|ref|XP_009595682.1|//PREDICTED: protein NRT1/ PTR FAMILY 7.3-like [Nicotiana tomentosiformis]
107826438	1465	338.876	122.922	-1.46302	0.000134601	Down	2.50264e-06	LOC107826438	GO:0009506//plasmodesma;GO:0016021//integral component of membrane;GO:0005886//plasma membrane	GO:0004674//protein serine/threonine kinase activity;GO:0005524//ATP binding	GO:0006952//defense response;GO:0006468//protein phosphorylation	K04733//interleukin-1 receptor-associated kinase 4 [EC:2.7.11.1]	gi|698531792|ref|XP_009762725.1|//PREDICTED: LOW QUALITY PROTEIN: cysteine-rich receptor-like protein kinase 10, partial [Nicotiana sylvestris]
107771950	2167	86.961	203.24	1.22475	0.0325849	Up	0.00160945	LOC107771950	NA	NA	NA	NA	gi|698579730|ref|XP_009777099.1|//PREDICTED: WEB family protein At2g38370 [Nicotiana sylvestris]
107789651	1786	4.83203	20.5333	2.08726	0.0383212	Up	0.00197885	LOC107789651	NA	NA	NA	NA	gi|698561232|ref|XP_009772071.1|//PREDICTED: probable membrane-associated kinase regulator 2 [Nicotiana sylvestris]
107793054	1423	140.827	338.521	1.26532	0.0248817	Up	0.00115219	LOC107793054	NA	NA	NA	NA	gi|698570139|ref|XP_009774524.1|//PREDICTED: uncharacterized protein LOC104224538 isoform X1 [Nicotiana sylvestris]
107805578	8470	169.41	521.869	1.62317	0.000410296	Up	8.84665e-06	LOC107805578	NA	NA	NA	K12393//AP-1 complex subunit mu	gi|697095100|ref|XP_009609649.1|//PREDICTED: uncharacterized protein LOC104103434 isoform X3 [Nicotiana tomentosiformis];gi|697095106|ref|XP_009609670.1|//PREDICTED: uncharacterized protein LOC104103434 isoform X6 [Nicotiana tomentosiformis];gi|697095098|ref|XP_009609642.1|//PREDICTED: uncharacterized protein LOC104103434 isoform X2 [Nicotiana tomentosiformis];gi|697095102|ref|XP_009609657.1|//PR…
107768546	694	283.206	1169.58	2.04606	0.0247553	Up	0.00114586	LOC107768546	NA	NA	NA	K11251//histone H2A	gi|698456556|ref|XP_009780648.1|//PREDICTED: histone H2AX-like [Nicotiana sylvestris]
107785899	1629	54.4349	133.651	1.29587	0.0114626	Up	0.000444382	LOC107785899	NA	NA	NA	NA	gi|698567800|ref|XP_009773876.1|//PREDICTED: uncharacterized protein LOC104224025 [Nicotiana sylvestris]
107774317	1810	115.859	44.6748	-1.37484	0.0114735	Down	0.000445029	LOC107774317	NA	GO:0004837//tyrosine decarboxylase activity;GO:0030170//pyridoxal phosphate binding	GO:0006520//cellular amino acid metabolic process	K01592//tyrosine decarboxylase [EC:4.1.1.25]	gi|697141565|ref|XP_009624897.1|//PREDICTED: tyrosine decarboxylase 1-like [Nicotiana tomentosiformis]
107778381	708	1010.55	3705.71	1.87461	7.85611e-06	Up	1.00652e-07	LOC107778381	GO:0005634//nucleus;GO:0000786//nucleosome	GO:0003677//DNA binding;GO:0046982//protein heterodimerization activity	NA	K11252//histone H2B	gi|697164635|ref|XP_009591125.1|//PREDICTED: histone H2B.3 [Nicotiana tomentosiformis]
107785538	1156	100.616	24.271	-2.05155	0.00102037	Down	2.57075e-05	LOC107785538	GO:0005634//nucleus	GO:0003677//DNA binding	NA	K20641//Rho GTPase-activating protein 20;K13415//protein brassinosteroid insensitive 1 [EC:2.7.10.1 2.7.11.1]	gi|697098332|ref|XP_009626190.1|//PREDICTED: squamosa promoter-binding-like protein 4 [Nicotiana tomentosiformis]
107767880	1032	224.496	618.53	1.46215	0.00673948	Up	0.000237321	LOC107767880	NA	NA	NA	K13464//jasmonate ZIM domain-containing protein	gi|697161817|ref|XP_009589702.1|//PREDICTED: protein TIFY 10B-like isoform X3 [Nicotiana tomentosiformis];gi|697161815|ref|XP_009589700.1|//PREDICTED: protein TIFY 10B-like isoform X2 [Nicotiana tomentosiformis];gi|697161813|ref|XP_009589699.1|//PREDICTED: protein TIFY 10B-like isoform X1 [Nicotiana tomentosiformis]
107778926	2301	502.411	160.955	-1.64221	0.000552577	Down	1.26052e-05	LOC107778926	NA	NA	NA	NA	gi|697142694|ref|XP_009625453.1|//PREDICTED: uncharacterized protein LOC104116328 isoform X3 [Nicotiana tomentosiformis]
107802329	792	1251.11	4277.02	1.7734	2.52976e-05	Up	3.67591e-07	LOC107802329	GO:0005634//nucleus;GO:0000786//nucleosome	GO:0003677//DNA binding;GO:0046982//protein heterodimerization activity	NA	K11252//histone H2B	gi|698571097|ref|XP_009774785.1|//PREDICTED: histone H2B.3 [Nicotiana sylvestris]
107790131	1231	447.058	192.764	-1.21363	0.000815247	Down	1.97276e-05	LOC107790131	NA	NA	NA	K00430//peroxidase [EC:1.11.1.7]	gi|698448594|ref|XP_009772707.1|//PREDICTED: peroxidase 16-like [Nicotiana sylvestris]
107792351	2657	159.184	67.7271	-1.23289	0.0182794	Down	0.000786485	LOC107792351	NA	NA	NA	NA	gi|698518015|ref|XP_009803889.1|//PREDICTED: uncharacterized protein LOC104249207 isoform X3 [Nicotiana sylvestris];gi|698518013|ref|XP_009803888.1|//PREDICTED: uncharacterized protein LOC104249207 isoform X2 [Nicotiana sylvestris];gi|698518011|ref|XP_009803887.1|//PREDICTED: uncharacterized protein LOC104249207 isoform X1 [Nicotiana sylvestris]
107788849	926	7.18775	76.5735	3.41323	1.09729e-05	Up	1.46157e-07	LOC107788849	NA	NA	NA	K03006//DNA-directed RNA polymerase II subunit RPB1 [EC:2.7.7.6];K04733//interleukin-1 receptor-associated kinase 4 [EC:2.7.11.1]	gi|698527041|ref|XP_009760367.1|//PREDICTED: cucumber peeling cupredoxin-like [Nicotiana sylvestris]
107775280	1143	1620.4	461.861	-1.81082	6.37525e-05	Down	1.05337e-06	LOC107775280	NA	NA	NA	K09873//aquaporin TIP	gi|698509012|ref|XP_009799741.1|//PREDICTED: aquaporin TIP1-1 [Nicotiana sylvestris]
107798584	1467	17.0734	52.5046	1.6207	0.0295236	Up	0.0014216	LOC107798584	NA	NA	NA	NA	gi|697161506|ref|XP_009589535.1|//PREDICTED: centlein-like [Nicotiana tomentosiformis]
107830098	2778	141.191	45.9605	-1.61918	0.00165409	Down	4.50979e-05	LOC107830098	NA	NA	NA	K15718//linoleate 9S-lipoxygenase [EC:1.13.11.58]	gi|698568462|ref|XP_009774054.1|//PREDICTED: probable linoleate 9S-lipoxygenase 5 [Nicotiana sylvestris]
107819904	763	74.0578	20.515	-1.85198	0.0161239	Down	0.000678046	LOC107819904	NA	NA	NA	K02883//large subunit ribosomal protein L18e;K11855//ubiquitin carboxyl-terminal hydrolase 36/42 [EC:3.4.19.12]	gi|698498865|ref|XP_009795308.1|//PREDICTED: 14 kDa proline-rich protein DC2.15-like [Nicotiana sylvestris]
107805986	710	32.0471	6.09892	-2.39357	0.00502494	Down	0.000164874	LOC107805986	NA	NA	NA	K14488//SAUR family protein	gi|698535463|ref|XP_009764192.1|//PREDICTED: auxin-induced protein 15A-like [Nicotiana sylvestris]
107830751	673	787.11	334.287	-1.23548	0.000100102	Down	1.78496e-06	LOC107830751	NA	NA	NA	K02721//photosystem II PsbW protein	gi|697117761|ref|XP_009612825.1|//PREDICTED: photosystem II reaction center W protein, chloroplastic-like [Nicotiana tomentosiformis]
107798433	1777	29.4616	88.9081	1.59348	0.00557415	Up	0.000187141	LOC107798433	NA	NA	NA	NA	gi|697142463|ref|XP_009625333.1|//PREDICTED: uncharacterized protein DDB_G0286299 isoform X2 [Nicotiana tomentosiformis];gi|697142457|ref|XP_009625330.1|//PREDICTED: uncharacterized protein DDB_G0286299 isoform X1 [Nicotiana tomentosiformis]
107810431	1042	172.93	579.526	1.74469	5.34229e-06	Up	6.57326e-08	LOC107810431	NA	NA	NA	K11275//histone H1/5	gi|697111007|ref|XP_009609378.1|//PREDICTED: HMG-Y-related protein A-like [Nicotiana tomentosiformis]
107772515	1878	1287.4	2871.94	1.15757	4.41573e-05	Up	6.86481e-07	LOC107772515	NA	NA	NA	K00924//null;K02882//large subunit ribosomal protein L18Ae;K01381//saccharopepsin [EC:3.4.23.25]	gi|697120011|ref|XP_009613969.1|//PREDICTED: protein ASPARTIC PROTEASE IN GUARD CELL 2-like [Nicotiana tomentosiformis]
107776898	3074	9.64155	34.6307	1.84471	0.0414629	Up	0.00220182	LOC107776898	NA	NA	NA	K07393//putative glutathione S-transferase	gi|698439873|ref|XP_009759226.1|//PREDICTED: uncharacterized protein LOC104211796 [Nicotiana sylvestris]
107828076	1438	54.1382	245.145	2.17892	0.038971	Up	0.00203143	LOC107828076	NA	NA	NA	K15015//solute carrier family 32 (vesicular inhibitory amino acid transporter)	gi|697144461|ref|XP_009626342.1|//PREDICTED: vacuolar amino acid transporter 1-like [Nicotiana tomentosiformis]
107804425	2091	70.5916	179.055	1.34284	0.00322391	Up	9.77209e-05	LOC107804425	NA	NA	NA	K14611//solute carrier family 23 (nucleobase transporter), member 1/2	gi|698509036|ref|XP_009799751.1|//PREDICTED: nucleobase-ascorbate transporter 2 [Nicotiana sylvestris]
107778763	1066	66.4966	21.5331	-1.62672	0.0176755	Down	0.000756013	LOC107778763	NA	NA	NA	K09422//myb proto-oncogene protein, plant	gi|698507266|ref|XP_009798979.1|//PREDICTED: transcription factor MYB48-like [Nicotiana sylvestris]
107788234	2017	99.1722	199.619	1.00924	0.0378409	Up	0.00194297	LOC107788234	NA	NA	NA	NA	gi|698479319|ref|XP_009786756.1|//PREDICTED: uncharacterized protein LOC104234818 isoform X2 [Nicotiana sylvestris];gi|698479317|ref|XP_009786755.1|//PREDICTED: uncharacterized protein LOC104234818 isoform X1 [Nicotiana sylvestris]
107780456	2727	18.6823	96.0129	2.36156	1.08171e-05	Up	1.4366e-07	LOC107780456	GO:0005874//microtubule	GO:0005524//ATP binding;GO:0003777//microtubule motor activity;GO:0008017//microtubule binding	GO:0007018//microtubule-based movement	K11498//centromeric protein E	gi|697152972|ref|XP_009630728.1|//PREDICTED: kinesin-related protein 11 isoform X2 [Nicotiana tomentosiformis];gi|697152970|ref|XP_009630727.1|//PREDICTED: kinesin-related protein 11 isoform X1 [Nicotiana tomentosiformis]
107814272	1404	629.098	236.079	-1.41401	0.00327874	Down	9.97031e-05	LOC107814272	NA	NA	NA	K03097//casein kinase II subunit alpha [EC:2.7.11.1]	gi|698522668|ref|XP_009758146.1|//PREDICTED: uncharacterized protein LOC104210873 [Nicotiana sylvestris]
107786099	777	67.9889	1264.12	4.21669	6.40173e-50	Up	3.12572e-53	LOC107786099	NA	NA	NA	NA	gi|698493954|ref|XP_009793210.1|//PREDICTED: acrosin-like [Nicotiana sylvestris]
107765903	1889	2151.51	921.431	-1.2234	0.00107478	Down	2.72253e-05	LOC107765903	GO:0005886//plasma membrane	GO:0004722//protein serine/threonine phosphatase activity	GO:0006470//protein dephosphorylation	K17500//integrin-linked kinase-associated serine/threonine phosphatase 2C [EC:3.1.3.16];K19704//protein phosphatase PTC1 [EC:3.1.3.16];K14803//protein phosphatase PTC2/3 [EC:3.1.3.16];K17506//protein phosphatase 1L [EC:3.1.3.16]	gi|697102048|ref|XP_009599009.1|//PREDICTED: probable protein phosphatase 2C 5 [Nicotiana tomentosiformis]
107794645	2116	316.179	645.386	1.02942	0.00605786	Up	0.000207525	LOC107794645	NA	NA	NA	K14638//solute carrier family 15 (peptide/histidine transporter), member 3/4	gi|697113463|ref|XP_009610611.1|//PREDICTED: protein NRT1/ PTR FAMILY 2.13 isoform X2 [Nicotiana tomentosiformis]
107827231	1297	55.4953	246.99	2.15402	6.24357e-05	Up	1.02552e-06	LOC107827231	NA	NA	NA	K00430//peroxidase [EC:1.11.1.7]	gi|697147585|ref|XP_009627957.1|//PREDICTED: peroxidase 44 [Nicotiana tomentosiformis]
107760780	672	5688.07	410.174	-3.79363	2.98131e-37	Down	2.27083e-40	LOC107760780	NA	NA	NA	K07213//copper chaperone	gi|697093809|ref|XP_009628580.1|//PREDICTED: copper transport protein CCH-like isoform X2 [Nicotiana tomentosiformis];gi|697093807|ref|XP_009628520.1|//PREDICTED: copper transport protein CCH-like isoform X1 [Nicotiana tomentosiformis]
107814960	1831	181.228	396.983	1.13127	0.0140424	Up	0.000572644	LOC107814960	NA	NA	NA	K04733//interleukin-1 receptor-associated kinase 4 [EC:2.7.11.1]	gi|697163799|ref|XP_009590721.1|//PREDICTED: protein kinase 2B, chloroplastic-like [Nicotiana tomentosiformis]
107787555	1827	376.793	180.696	-1.06021	0.00410132	Down	0.000130164	LOC107787555	GO:0016020//membrane;GO:0016021//integral component of membrane	GO:0008324//cation transmembrane transporter activity	GO:0055085//transmembrane transport;GO:0098655//cation transmembrane transport;GO:0006812//cation transport	NA	gi|698484959|ref|XP_009789270.1|//PREDICTED: sodium transporter HKT1-like [Nicotiana sylvestris];gi|697153077|ref|XP_009630778.1|//PREDICTED: sodium transporter HKT1-like [Nicotiana tomentosiformis]
107780856	2392	356.287	132.428	-1.42783	0.000226408	Down	4.45724e-06	LOC107780856	GO:0005829//cytosol	GO:0005524//ATP binding;GO:0019158//mannokinase activity;GO:0004340//glucokinase activity;GO:0008865//fructokinase activity;GO:0005536//glucose binding	GO:0046835//carbohydrate phosphorylation;GO:0001678//cellular glucose homeostasis;GO:0051156//glucose 6-phosphate metabolic process;GO:0006096//glycolytic process	K00844//hexokinase [EC:2.7.1.1]	gi|698506513|ref|XP_009798645.1|//PREDICTED: hexokinase-3-like [Nicotiana sylvestris]
107778336	1506	251.079	106.352	-1.23929	0.00194686	Down	5.44112e-05	LOC107778336	NA	NA	NA	NA	gi|697175067|ref|XP_009596467.1|//PREDICTED: uncharacterized protein LOC104092549 isoform X1 [Nicotiana tomentosiformis];gi|697175069|ref|XP_009596468.1|//PREDICTED: uncharacterized protein LOC104092549 isoform X2 [Nicotiana tomentosiformis]
107810330	1809	205.574	411.943	1.00279	0.0229362	Up	0.00104463	LOC107810330	NA	NA	NA	NA	gi|698534210|ref|XP_009763792.1|//PREDICTED: zinc-finger homeodomain protein 5-like [Nicotiana sylvestris]
107832084	2122	14.761	55.9682	1.92282	0.00569176	Up	0.000192089	LOC107832084	NA	NA	NA	K16812//targeting protein for Xklp2	gi|698538703|ref|XP_009765225.1|//PREDICTED: protein TPX2-like isoform X1 [Nicotiana sylvestris];gi|698538706|ref|XP_009765226.1|//PREDICTED: protein TPX2-like isoform X2 [Nicotiana sylvestris]
107760004	1223	1012.23	44.1583	-4.51871	5.32603e-37	Down	4.1608e-40	LOC107760004	NA	NA	NA	K15382//solute carrier family 50 (sugar transporter)	gi|697121871|ref|XP_009614917.1|//PREDICTED: bidirectional sugar transporter SWEET11-like [Nicotiana tomentosiformis]
107792218	2485	14.7629	87.4906	2.56715	4.26791e-05	Up	6.56833e-07	LOC107792218	NA	NA	NA	NA	gi|697105880|ref|XP_009606768.1|//PREDICTED: uncharacterized protein LOC104101065 isoform X1 [Nicotiana tomentosiformis]
107770509	1137	455.565	152.4	-1.5798	4.44995e-06	Down	5.34495e-08	LOC107770509	NA	NA	NA	K00799//glutathione S-transferase [EC:2.5.1.18]	gi|697182383|ref|XP_009600195.1|//PREDICTED: glutathione S-transferase L3-like isoform X1 [Nicotiana tomentosiformis];gi|697182385|ref|XP_009600196.1|//PREDICTED: glutathione S-transferase L3-like isoform X2 [Nicotiana tomentosiformis]
107822060	1786	73.1127	162.213	1.14969	0.0174937	Up	0.000745847	LOC107822060	NA	NA	NA	NA	gi|697186738|ref|XP_009602406.1|//PREDICTED: uncharacterized protein LOC104097538 isoform X1 [Nicotiana tomentosiformis];gi|697186742|ref|XP_009602408.1|//PREDICTED: uncharacterized protein LOC104097538 isoform X3 [Nicotiana tomentosiformis];gi|697186740|ref|XP_009602407.1|//PREDICTED: uncharacterized protein LOC104097538 isoform X2 [Nicotiana tomentosiformis]
107763906	1692	86.6884	237.673	1.45507	0.000211506	Up	4.11842e-06	LOC107763906	NA	NA	NA	K10418//dynein light chain LC8-type	gi|697155483|ref|XP_009631986.1|//PREDICTED: uncharacterized protein LOC104121644 [Nicotiana tomentosiformis]
107790434	1131	193.613	546.958	1.49825	0.000225108	Up	4.42724e-06	LOC107790434	NA	NA	NA	K04733//interleukin-1 receptor-associated kinase 4 [EC:2.7.11.1]	gi|698552396|ref|XP_009769622.1|//PREDICTED: cysteine-rich repeat secretory protein 55 [Nicotiana sylvestris]
107816701	2423	1809.91	848.934	-1.0922	0.00142386	Down	3.77365e-05	LOC107816701	GO:0009507//chloroplast	GO:0000287//magnesium ion binding;GO:0010333//terpene synthase activity	GO:1902246//cis-abienol biosynthetic process;GO:1902242//copal-8-ol diphosphate(3-) catabolic process	K18116//beta-phellandrene synthase (neryl-diphosphate-cyclizing) [EC:4.2.3.51];K04121//ent-kaurene synthase [EC:4.2.3.19]	gi|544602165|sp|G3CCC1.1|CABS_TOBAC//RecName: Full=Cis-abienol synthase, chloroplastic; Short=NtABS; Flags: Precursor
107817459	522	7.36542	163.488	4.47227	9.1523e-16	Up	2.19861e-18	LOC107817459	NA	NA	NA	K01581//ornithine decarboxylase [EC:4.1.1.17]	gi|698499906|ref|XP_009795746.1|//PREDICTED: ornithine decarboxylase-like [Nicotiana sylvestris]
107768149	2001	37.2544	164.235	2.14028	3.70902e-06	Up	4.36807e-08	LOC107768149	NA	NA	NA	NA	gi|698471910|ref|XP_009784144.1|//PREDICTED: uncharacterized protein LOC104232597 [Nicotiana sylvestris]
107830194	3008	33.7865	105.895	1.64812	0.0116392	Up	0.000453276	LOC107830194	NA	NA	NA	K00558//DNA (cytosine-5)-methyltransferase 1 [EC:2.1.1.37]	gi|698459308|ref|XP_009781264.1|//PREDICTED: DNA (cytosine-5)-methyltransferase CMT3-like isoform X1 [Nicotiana sylvestris];gi|698459316|ref|XP_009781266.1|//PREDICTED: DNA (cytosine-5)-methyltransferase CMT3-like isoform X3 [Nicotiana sylvestris];gi|698459312|ref|XP_009781265.1|//PREDICTED: DNA (cytosine-5)-methyltransferase CMT3-like isoform X2 [Nicotiana sylvestris]
107792155	995	19.7365	74.5634	1.9176	0.00290279	Up	8.65701e-05	LOC107792155	NA	NA	NA	NA	gi|697154690|ref|XP_009631579.1|//PREDICTED: uncharacterized protein LOC104121319 [Nicotiana tomentosiformis]
107759996	1079	328.792	42.6383	-2.94696	2.25365e-16	Down	5.01769e-19	LOC107759996	NA	NA	NA	K20728//vegetative storage protein 2	gi|698577948|ref|XP_009776612.1|//PREDICTED: acid phosphatase 1-like [Nicotiana sylvestris]
107827377	1920	20.1677	121.773	2.59408	4.57404e-07	Up	4.20759e-09	LOC107827377	NA	NA	NA	K20027//palmitoyltransferase ZDHHC1/11 [EC:2.3.1.225]	gi|697096568|ref|XP_009617041.1|//PREDICTED: protein S-acyltransferase 18 [Nicotiana tomentosiformis]
107816307	883	2.8766	16.6144	2.53	0.0104034	Up	0.000398228	LOC107816307	NA	NA	NA	K10955//intestinal mucin-2;K03006//DNA-directed RNA polymerase II subunit RPB1 [EC:2.7.7.6]	gi|697155571|ref|XP_009632031.1|//PREDICTED: proline-rich protein 1 [Nicotiana tomentosiformis]
107811379	1501	642.703	1412.91	1.13645	0.000499079	Up	1.11021e-05	LOC107811379	NA	NA	NA	NA	gi|697152937|ref|XP_009630709.1|//PREDICTED: uncharacterized protein LOC104120609 [Nicotiana tomentosiformis]
107776869	665	189.705	379.993	1.00221	0.047328	Up	0.00258537	LOC107776869	GO:0005685//U1 snRNP;GO:0097526//spliceosomal tri-snRNP complex;GO:0034719//SMN-Sm protein complex;GO:0005686//U2 snRNP;GO:0005687//U4 snRNP;GO:0034715//pICln-Sm protein complex;GO:0071013//catalytic step 2 spliceosome;GO:0071010//prespliceosome;GO:0005682//U5 snRNP;GO:0071011//precatalytic spliceosome;GO:0005689//U12-type spliceosomal complex;GO:0000243//commitment complex	GO:0003723//RNA binding	GO:0000245//spliceosomal complex assembly;GO:0000387//spliceosomal snRNP assembly	K11087//small nuclear ribonucleoprotein D1	gi|698486337|ref|XP_009789901.1|//PREDICTED: small nuclear ribonucleoprotein Sm D1 [Nicotiana sylvestris]
107801681	1165	1411.4	288.501	-2.29048	5.5232e-10	Down	2.80464e-12	LOC107801681	GO:0005576//extracellular region	NA	NA	K20628//expansin	gi|698547731|ref|XP_009768114.1|//PREDICTED: expansin-like A2 [Nicotiana sylvestris]
107828097	1154	1345.18	558.102	-1.2692	0.00120307	Down	3.11093e-05	LOC107828097	NA	NA	NA	K04569//copper chaperone for superoxide dismutase	gi|697156275|ref|XP_009586887.1|//PREDICTED: copper chaperone for superoxide dismutase, chloroplastic/cytosolic isoform X1 [Nicotiana tomentosiformis];gi|697156277|ref|XP_009586888.1|//PREDICTED: copper chaperone for superoxide dismutase, chloroplastic/cytosolic isoform X2 [Nicotiana tomentosiformis]
107773194	1889	423.885	160.138	-1.40435	5.99651e-05	Down	9.76737e-07	LOC107773194	NA	NA	NA	K20718//LRR receptor-like serine/threonine-protein kinase ERECTA [EC:2.7.11.1]	gi|698518514|ref|XP_009804124.1|//PREDICTED: receptor protein kinase CLAVATA1-like [Nicotiana sylvestris]
107781704	1385	174.495	69.8914	-1.32	0.00511054	Down	0.000168744	LOC107781704	NA	GO:0008168//methyltransferase activity	NA	K13066//caffeic acid 3-O-methyltransferase [EC:2.1.1.68]	gi|698528969|ref|XP_009761316.1|//PREDICTED: caffeic acid 3-O-methyltransferase-like [Nicotiana sylvestris]
107800683	701	20.5704	398.751	4.27685	1.70895e-26	Up	2.1361e-29	LOC107800683	NA	NA	NA	K04733//interleukin-1 receptor-associated kinase 4 [EC:2.7.11.1];K16219//protein N-terminal methyltransferase [EC:2.1.1.244];K08235//xyloglucan:xyloglucosyl transferase [EC:2.4.1.207]	gi|697175954|ref|XP_009596926.1|//PREDICTED: F-box protein PP2-B11-like [Nicotiana tomentosiformis]
107827951	1226	278.181	136.123	-1.03111	0.0145824	Down	0.000602069	LOC107827951	NA	NA	NA	K04733//interleukin-1 receptor-associated kinase 4 [EC:2.7.11.1]	gi|698549801|ref|XP_009768766.1|//PREDICTED: uncharacterized protein LOC104219742 [Nicotiana sylvestris]
107761484	1021	660.7	2425.16	1.87601	1.0396e-07	Up	8.28401e-10	LOC107761484	NA	NA	NA	K14611//solute carrier family 23 (nucleobase transporter), member 1/2;K08234//glyoxylase I family protein	gi|697134758|ref|XP_009621424.1|//PREDICTED: uncharacterized protein LOC104113047 [Nicotiana tomentosiformis]
107812368	1692	77.0874	161.239	1.06464	0.0386834	Up	0.00200511	LOC107812368	NA	NA	NA	NA	gi|697185119|ref|XP_009601583.1|//PREDICTED: putative DNA-binding protein ESCAROLA isoform X1 [Nicotiana tomentosiformis];gi|697185121|ref|XP_009601584.1|//PREDICTED: putative DNA-binding protein ESCAROLA isoform X2 [Nicotiana tomentosiformis]
107773143	2462	34.9958	193.613	2.46792	7.42942e-07	Up	7.40364e-09	LOC107773143	NA	NA	NA	NA	gi|698501606|ref|XP_009796497.1|//PREDICTED: uncharacterized protein LOC104243069 [Nicotiana sylvestris]
107798688	1845	120.654	343.711	1.51032	0.000114316	Up	2.0834e-06	LOC107798688	NA	NA	NA	K11820//N-hydroxythioamide S-beta-glucosyltransferase [EC:2.4.1.195];K13950//para-aminobenzoate synthetase [EC:2.6.1.85]	gi|697112604|ref|XP_009610181.1|//PREDICTED: UDP-glycosyltransferase 86A1-like [Nicotiana tomentosiformis]
107817136	1665	25.3752	96.5087	1.92724	0.00991324	Up	0.00037483	LOC107817136	NA	GO:0004553//hydrolase activity, hydrolyzing O-glycosyl compounds	GO:0005975//carbohydrate metabolic process	K19892//glucan endo-1,3-beta-glucosidase 4 [EC:3.2.1.39];K19891//glucan endo-1,3-beta-glucosidase 1/2/3 [EC:3.2.1.39]	gi|698530439|ref|XP_009762043.1|//PREDICTED: glucan endo-1,3-beta-glucosidase 12 [Nicotiana sylvestris]
107774566	2430	145.885	470.617	1.68972	1.4006e-07	Up	1.14068e-09	LOC107774566	NA	NA	NA	K04733//interleukin-1 receptor-associated kinase 4 [EC:2.7.11.1]	gi|697150450|ref|XP_009629432.1|//PREDICTED: LRR receptor-like serine/threonine-protein kinase GSO1 [Nicotiana tomentosiformis]
107761329	2149	248.976	115.847	-1.10379	0.0154983	Down	0.000646846	LOC107761329	GO:0005887//integral component of plasma membrane	GO:0005355//glucose transmembrane transporter activity;GO:0005351//sugar:proton symporter activity	GO:0046323//glucose import;GO:0015992//proton transport;GO:1904659//glucose transmembrane transport	K16055//trehalose 6-phosphate synthase/phosphatase [EC:2.4.1.15 3.1.3.12];K08150//MFS transporter, SP family, solute carrier family 2 (myo-inositol transporter), member 13	gi|697138542|ref|XP_009623349.1|//PREDICTED: sugar carrier protein A [Nicotiana tomentosiformis]
107830558	1831	73.2142	21.878	-1.74264	0.00558153	Down	0.000187497	LOC107830558	NA	NA	NA	K08472//mlo protein	gi|697102554|ref|XP_009601693.1|//PREDICTED: MLO-like protein 3 [Nicotiana tomentosiformis]
107775721	989	36.1485	95.0946	1.39543	0.0401722	Up	0.00211946	LOC107775721	NA	NA	NA	NA	gi|697096120|ref|XP_009614829.1|//PREDICTED: uncharacterized protein LOC104107670 [Nicotiana tomentosiformis]
107818543	1533	559.276	248.993	-1.16746	0.00193588	Down	5.39419e-05	LOC107818543	GO:0016021//integral component of membrane	GO:0005385//zinc ion transmembrane transporter activity	GO:0071577//zinc II ion transmembrane transport	K14709//solute carrier family 39 (zinc transporter), member 1/2/3	gi|698443519|ref|XP_009764644.1|//PREDICTED: zinc transporter 11 [Nicotiana sylvestris]
107804199	1884	210.078	92.3097	-1.18637	0.0374385	Down	0.00191646	LOC107804199	NA	NA	NA	K16815//calcium-independent phospholipase A2-gamma	gi|697151955|ref|XP_009630205.1|//PREDICTED: patatin-like protein 6 isoform X2 [Nicotiana tomentosiformis];gi|697151953|ref|XP_009630204.1|//PREDICTED: patatin-like protein 6 isoform X1 [Nicotiana tomentosiformis]
107783107	1626	210.742	759.843	1.85022	1.82821e-07	Up	1.53178e-09	LOC107783107	NA	NA	NA	K05359//arogenate/prephenate dehydratase [EC:4.2.1.91 4.2.1.51]	gi|698585600|ref|XP_009778693.1|//PREDICTED: arogenate dehydratase/prephenate dehydratase 6, chloroplastic-like [Nicotiana sylvestris]
107783729	1068	146.59	48.636	-1.59169	0.00256075	Down	7.49191e-05	LOC107783729	NA	NA	NA	K20728//vegetative storage protein 2;K02866//large subunit ribosomal protein L10e	gi|697121025|ref|XP_009614482.1|//PREDICTED: acid phosphatase 1 [Nicotiana tomentosiformis]
107795387	752	1166.18	278.322	-2.06696	2.44988e-13	Down	7.99052e-16	LOC107795387	NA	NA	NA	NA	gi|698521237|ref|XP_009757426.1|//PREDICTED: keratin, type I cytoskeletal 9-like [Nicotiana sylvestris]
107779444	1236	12.9121	93.1666	2.85109	1.03332e-06	Up	1.06153e-08	LOC107779444	NA	NA	NA	K13789//geranylgeranyl diphosphate synthase, type II [EC:2.5.1.1 2.5.1.10 2.5.1.29]	gi|697156247|ref|XP_009586873.1|//PREDICTED: heterodimeric geranylgeranyl pyrophosphate synthase small subunit, chloroplastic-like [Nicotiana tomentosiformis]
107785233	2394	23.157	175.636	2.92307	4.17928e-07	Up	3.81181e-09	LOC107785233	GO:0016021//integral component of membrane	GO:0016747//transferase activity, transferring acyl groups other than amino-acyl groups	GO:0006633//fatty acid biosynthetic process	K15397//3-ketoacyl-CoA synthase [EC:2.3.1.199]	gi|698492034|ref|XP_009792392.1|//PREDICTED: 3-ketoacyl-CoA synthase 11-like [Nicotiana sylvestris]
107808465	1598	23.8732	74.1506	1.63506	0.0217173	Up	0.000976294	LOC107808465	NA	NA	NA	K16675//palmitoyltransferase ZDHHC9/14/18 [EC:2.3.1.225]	gi|697151414|ref|XP_009629927.1|//PREDICTED: protein S-acyltransferase 8-like isoform X1 [Nicotiana tomentosiformis]
107788163	771	1724.14	305.547	-2.49641	1.26047e-18	Down	2.28944e-21	LOC107788163	NA	NA	NA	K03676//glutaredoxin 3	gi|697098894|ref|XP_009629061.1|//PREDICTED: monothiol glutaredoxin-S2 [Nicotiana tomentosiformis]
107784406	2695	37.2017	134.354	1.8526	0.00120307	Up	3.1109e-05	LOC107784406	NA	NA	NA	K10405//kinesin family member C1	gi|697098069|ref|XP_009624731.1|//PREDICTED: kinesin-3-like [Nicotiana tomentosiformis]
107765013	1256	768.392	275.794	-1.47825	1.35722e-05	Down	1.85551e-07	LOC107765013	NA	NA	NA	K17893//ubiquinol oxidase [EC:1.10.3.11];K17637//exocyst complex component 2	gi|698483573|ref|XP_009788638.1|//PREDICTED: light-induced protein, chloroplastic-like [Nicotiana sylvestris]
107798373	1504	87.1562	198.135	1.18481	0.0346916	Up	0.00174061	LOC107798373	NA	NA	NA	K20562//biphenyl-4-hydroxylase	gi|697106755|ref|XP_009607200.1|//PREDICTED: cytochrome P450 CYP736A12-like [Nicotiana tomentosiformis]
107809906	447	2.24363	14.0483	2.64649	0.00708677	Up	0.000252041	LOC107809906	NA	NA	NA	NA	gi|697151652|ref|XP_009630051.1|//PREDICTED: uncharacterized protein LOC104120073 [Nicotiana tomentosiformis]
107768715	1355	316.861	156.34	-1.01916	0.0119402	Down	0.000466793	LOC107768715	NA	GO:0016621//cinnamoyl-CoA reductase activity;GO:0050662//coenzyme binding	GO:0055114//oxidation-reduction process	K09753//cinnamoyl-CoA reductase [EC:1.2.1.44]	gi|698531087|ref|XP_009762377.1|//PREDICTED: cinnamoyl-CoA reductase 1-like [Nicotiana sylvestris]
107787715	1265	127.175	293.043	1.20429	0.0090224	Up	0.000334626	LOC107787715	NA	NA	NA	K11446//histone demethylase JARID1 [EC:1.14.11.-]	gi|697185741|ref|XP_009601909.1|//PREDICTED: PHD finger protein ALFIN-LIKE 4-like [Nicotiana tomentosiformis]
107820835	3691	407.522	148.041	-1.46088	1.57608e-05	Down	2.17933e-07	LOC107820835	NA	NA	NA	K03695//ATP-dependent Clp protease ATP-binding subunit ClpB	gi|697109352|ref|XP_009608530.1|//PREDICTED: uncharacterized protein LOC104102516 [Nicotiana tomentosiformis]
107788114	2122	623.842	108.467	-2.52393	6.67509e-12	Down	2.62176e-14	LOC107788114	NA	NA	NA	K13600//chlorophyllide a oxygenase [EC:1.14.13.122]	gi|698570094|ref|XP_009774511.1|//PREDICTED: chlorophyllide a oxygenase, chloroplastic-like [Nicotiana sylvestris]
107785811	3400	256.3	56.4428	-2.18297	7.1e-07	Down	7.03039e-09	LOC107785811	NA	NA	NA	K13466//EIX receptor 1/2;K19613//leucine-rich repeat protein SHOC2;K10406//kinesin family member C2/C3	gi|697145164|ref|XP_009626709.1|//PREDICTED: receptor-like protein 12 [Nicotiana tomentosiformis]
107775690	774	925.061	3178.3	1.78063	3.03926e-05	Up	4.52904e-07	LOC107775690	NA	NA	NA	K11252//histone H2B	gi|698506169|ref|XP_009798491.1|//PREDICTED: histone H2B-like [Nicotiana sylvestris]
107808283	1037	145.748	336.323	1.20637	0.0292738	Up	0.00140474	LOC107808283	NA	NA	NA	K01051//pectinesterase [EC:3.1.1.11]	gi|698546330|ref|XP_009767669.1|//PREDICTED: 21 kDa protein [Nicotiana sylvestris]
107785902	3068	188.043	69.2753	-1.44065	0.000903225	Down	2.21211e-05	LOC107785902	NA	NA	NA	K15172//transcription elongation factor SPT5;K07560//D-tyrosyl-tRNA(Tyr) deacylase [EC:3.1.-.-]	gi|698451390|ref|XP_009777511.1|//PREDICTED: zinc finger CCCH domain-containing protein 30-like [Nicotiana sylvestris]
107770375	1380	262.709	125.365	-1.06733	0.0467032	Down	0.00254577	LOC107770375	NA	NA	NA	NA	gi|697141111|ref|XP_009624665.1|//PREDICTED: uncharacterized protein LOC104115690 [Nicotiana tomentosiformis]
107761260	1735	434.338	75.6899	-2.52064	6.53792e-12	Down	2.55377e-14	LOC107761260	NA	GO:0005509//calcium ion binding	NA	K06268//serine/threonine-protein phosphatase 2B regulatory subunit	gi|697138775|ref|XP_009623465.1|//PREDICTED: calcineurin B-like protein 7 [Nicotiana tomentosiformis]
107779256	6445	309.609	110.733	-1.48337	0.000247732	Down	4.95176e-06	LOC107779256	NA	NA	NA	K11000//callose synthase [EC:2.4.1.-]	gi|698495132|ref|XP_009793715.1|//PREDICTED: callose synthase 2-like [Nicotiana sylvestris]
107805162	1506	122.151	27.6181	-2.14498	5.8315e-05	Down	9.469e-07	LOC107805162	NA	NA	NA	K00430//peroxidase [EC:1.11.1.7]	gi|698512900|ref|XP_009801435.1|//PREDICTED: peroxidase 43-like [Nicotiana sylvestris]
107773967	2940	27.8532	168.906	2.60031	2.76886e-07	Up	2.43347e-09	LOC107773967	NA	NA	NA	K10406//kinesin family member C2/C3	gi|698500237|ref|XP_009795894.1|//PREDICTED: kinesin-like protein KIF3A [Nicotiana sylvestris]
[truncated: 1,072 more rows]
