# Supplementary material for: Identification of the Eutrema salsugineum EsMYB90 gene important for anthocyanin biosynthesis
Source: BMC Plant Biol. 2020 Apr 28;20:186. doi: 10.1186/s12870-020-02391-7 (PMC7189703; doi:10.1186/s12870-020-02391-7)
Supplement: Supplementary file 3 — Additional file 3. Annotated DEGs in GO terms in RNA-Seq of EsMYB90 transgenic tobacco. [file 12870_2020_2391_MOESM3_ESM.xls]

Unigene(Accession number)	GO ID
107770893	GO:0046872	GO:0009813	GO:0055114	GO:0031418	GO:0045486
107762799	GO:0042218	GO:0030170	GO:0016847
107825160	GO:0005634	GO:0006355	GO:0009734
107829309	GO:0006952	GO:0009607
107784768	GO:0006508	GO:0008234
107773374	GO:0003333	GO:0016021	GO:0005886	GO:0015171
107827993	GO:0042393	GO:0006355	GO:0008270
107822886	GO:0008152	GO:0016758
107802787	GO:0008270
107787555	GO:0016020	GO:0055085	GO:0098655	GO:0016021	GO:0006812	GO:0008324
107783352	GO:0005524	GO:0004674	GO:0006468	GO:0016021
107820314	GO:0020037	GO:0016705	GO:0005506	GO:0016021	GO:0004497	GO:0055114
107797121	GO:0005622	GO:0007034
107809578	GO:0046556	GO:0046373
107780856	GO:0051156	GO:0019158	GO:0005524	GO:0006096	GO:0008865	GO:0005536	GO:0046835	GO:0001678	GO:0005829	GO:0004340
107773042	GO:0020037	GO:0055114	GO:0006979	GO:0046872	GO:0004601	GO:0098869	GO:0005576	GO:0042744
107806243	GO:0006470	GO:0004722	GO:0005886
107786145	GO:0045892	GO:0042754	GO:0005634	GO:0043496	GO:0009409	GO:0043565	GO:0045893
107790248	GO:0016747
107772133	GO:0050832	GO:0008061	GO:0042742
107828448	GO:0016021
107764049	GO:0003677	GO:0005634	GO:0046982	GO:0000786
107809847	GO:0006508	GO:0008233
107817794	GO:0000165	GO:0005524	GO:0010311	GO:0005622	GO:0004707
107813378	GO:0050832	GO:0005576	GO:0031640
107804465	GO:0003677	GO:0005634	GO:0046982	GO:0000786
107779654	GO:0006486	GO:0016021	GO:0008378	GO:0000139
107803354	GO:0008017
107763851	GO:0009611	GO:0005634	GO:0003714	GO:0031347	GO:2000022	GO:1903507
107807196	GO:0046872	GO:0004748	GO:0006260	GO:0009186	GO:0055114	GO:0005737
107800004	GO:0019430	GO:0004784	GO:0046872	GO:0009536	GO:0055114
107807751	GO:0006098	GO:0017057	GO:0005975
107799586	GO:0007059	GO:0051301	GO:0008017
107772985	GO:0046983
107828015	GO:0008453	GO:0042802	GO:0005739	GO:0030170
107770934	GO:0008289	GO:0006869
107815530	GO:0005634	GO:0006355	GO:0009734
107804184	GO:0030246	GO:0005524	GO:0004674	GO:0006468	GO:0016021
107816628	GO:0055114	GO:0050662	GO:0016621
107819427	GO:0020037	GO:0008168	GO:0005506	GO:0055114	GO:0016705	GO:0016021	GO:0004497	GO:0032259
107831792	GO:0015770	GO:0005887	GO:0008515
107797422	GO:0004332	GO:0006096
107803188	GO:0005618	GO:0006952	GO:0005576
107762756	GO:0020037	GO:0055114	GO:0006979	GO:0046872	GO:0004601	GO:0098869	GO:0005576	GO:0042744
107788452	GO:0020037	GO:0055114	GO:0006979	GO:0046872	GO:0004601	GO:0098869	GO:0005576	GO:0042744
107777582	GO:0003677	GO:0005634	GO:0046982	GO:0000786
107827956	GO:0000272	GO:0016161
107807853	GO:0003677	GO:0005634	GO:0006334	GO:0000786
107776048	GO:0051716	GO:0046658
107774423	GO:0016021
107815287	GO:0006355	GO:0043565	GO:0003700
107806427	GO:0003677
107801774	GO:0009058	GO:0016747
107766196	GO:0006400	GO:0052381	GO:0005739
107791780	GO:0005618	GO:0005576	GO:0071555
107809683	GO:0010214	GO:0006355	GO:0043565	GO:0003700
107781704	GO:0008168
107788579	GO:0016021
107803194	GO:0016021
107823460	GO:0016021	GO:0005385	GO:0071577
107760301	GO:0016702	GO:0046872	GO:0006633	GO:0055114	GO:0031408
107823839	GO:0016020
107831236	GO:0004553	GO:0008152
107777282	GO:0045330	GO:0030599	GO:0045490	GO:0005618	GO:0005576	GO:0016021	GO:0004857	GO:0043086	GO:0042545
107781850	GO:0016740	GO:0008033
107764160	GO:0010951	GO:0008233	GO:0004869
107806960	GO:0019430	GO:0004784	GO:0048046	GO:0071486	GO:0055114	GO:0009579	GO:0004601	GO:0005507	GO:0008270	GO:0009570
107803568	GO:0007165	GO:0005524	GO:0004674	GO:0006468
107790102	GO:1902243	GO:0000287	GO:0102161	GO:0016114	GO:1902247	GO:0010333	GO:0009507
107759464	GO:0003677	GO:0005634	GO:0046982	GO:0009536	GO:0000786
107819298	GO:0007018	GO:0005634	GO:0009555	GO:0005524	GO:0005874	GO:0008017	GO:0000919	GO:0009524	GO:0009558	GO:0003777	GO:0005871	GO:0016887
107798673	GO:0000793
107773477	GO:0016021	GO:0006633	GO:0016747
107793439	GO:0046983
107773499	GO:0003677	GO:0005634	GO:0006355	GO:0003700
107768438	GO:0048046	GO:0005634	GO:0009534	GO:0006563	GO:0004372	GO:0008266	GO:0006544	GO:0035999	GO:0009853	GO:0005739	GO:0030170	GO:0005886	GO:0010319	GO:0009570	GO:0022626
107785687	GO:0047947	GO:0016157	GO:0005794	GO:0005985	GO:0046524
107796336	GO:0005856	GO:0004709	GO:0005634	GO:0005524	GO:0009524	GO:0000919	GO:0005515	GO:0006952	GO:0000186
107824234	GO:0019310	GO:0005506	GO:0055114	GO:0005737	GO:0050113
107788594	GO:0016787	GO:0046856
107782951	GO:0004364	GO:0009734
107790636	GO:0000793
107819600	GO:0003677	GO:0005634	GO:0046982	GO:0000786
107774010	GO:0005634	GO:0008168	GO:0003682	GO:0032259
107813613	GO:0009058	GO:0016747
107824614	GO:0003677	GO:0005634	GO:0046982	GO:0009536	GO:0000786
107805734	GO:0019310	GO:0005506	GO:0055114	GO:0005737	GO:0050113
107818314	GO:0019904
107812321	GO:0015976	GO:0016829	GO:0008270	GO:0004089
107819620	GO:0050832	GO:0010143	GO:0005783	GO:0009506	GO:0010311	GO:0004467	GO:0001676	GO:0031957
107816714	GO:0003677	GO:0009506	GO:0006334	GO:0046982	GO:0009579	GO:0005774	GO:0005730	GO:0005829	GO:0005886	GO:0000786	GO:0009507
107795934	GO:0030245	GO:0008810
107785532	GO:0003677	GO:0005634	GO:0006334	GO:0000786
107781597	GO:0098655	GO:0016021	GO:0008324
107820913	GO:0015035	GO:0009055	GO:0005623	GO:0055114	GO:0045454
107780204	GO:0004556	GO:0005509	GO:0005975
107777671	GO:0006486	GO:0016021	GO:0008378	GO:0000139
107806359	GO:0005524	GO:0004674	GO:0006468
107771489	GO:0004332	GO:0006096
107820468	GO:0005576
107795022	GO:0016740	GO:0008033
107826706	GO:0008171	GO:0032259
107807601	GO:0006032	GO:0000272	GO:0004568
107825899	GO:0003677	GO:0005524	GO:0003918	GO:0006265
107815562	GO:0003677
107776364	GO:0097027	GO:0010997	GO:0050790
107766558	GO:0006486	GO:0008417	GO:0032580	GO:0036065	GO:0016021	GO:0010493
107759024	GO:0005634
107830747	GO:0006342	GO:0003677	GO:0046982	GO:0000790	GO:0000786
107828735	GO:0007018	GO:0005524	GO:0008017	GO:0008574	GO:0005871
107764465	GO:0051716	GO:0046658
107809384	GO:0008152	GO:0016758
107782140	GO:0004556	GO:0005509	GO:0005975
107775653	GO:0007018	GO:0005634	GO:0005524	GO:0005874	GO:0008017	GO:0009524	GO:0000919	GO:0003777
107783950	GO:0005634	GO:0005829	GO:0005886
107832359	GO:0005509
107793772	GO:0000226	GO:0000910	GO:0008017
107796357	GO:0009423	GO:0008652	GO:0003849	GO:0009073	GO:0009507
107790374	GO:0023014	GO:0018106	GO:0010105	GO:0051740	GO:0038199	GO:0000155	GO:0016021	GO:0005789
107792619	GO:0006810	GO:0016021	GO:0005215
107759522	GO:0019252	GO:0004373	GO:0033840	GO:0009569	GO:0009501
107821006	GO:0010951	GO:0004867
107782504	GO:0000287	GO:0008152	GO:0010333
107760504	GO:0007094
107760129	GO:0008289	GO:0006869
107761869	GO:0005634	GO:0009909	GO:0009416	GO:0008270
107831044	GO:0005634	GO:0000166	GO:0003676
107783854	GO:0009423	GO:0008652	GO:0003849	GO:0009073	GO:0009507
107767307	GO:0019430	GO:0004784	GO:0046872	GO:0055114	GO:0009507
107760867	GO:0006810	GO:0016021	GO:0005215
107772249	GO:0050664	GO:0098869	GO:0005509	GO:0004601	GO:0016021	GO:0055114
107792202	GO:0048316	GO:0005634	GO:0009735	GO:0000082	GO:0009739
107787712	GO:0042549	GO:0009535	GO:0005509	GO:0019898	GO:0016021	GO:0009654
107775919	GO:0050832	GO:0031640
107818867	GO:0005788	GO:0005524
107793085	GO:0048316	GO:0005634	GO:0009735	GO:0000082	GO:0009739
107773772	GO:0003677
107825743	GO:0023014	GO:0018106	GO:0010105	GO:0051740	GO:0038199	GO:0000155	GO:0016021	GO:0005789
107779026	GO:0016021	GO:0015238	GO:0015297	GO:0006855
107767070	GO:0006810	GO:0016021	GO:0005215
107800766	GO:0005874	GO:0007017	GO:0005525	GO:0005200	GO:0005737	GO:0003924
107785785	GO:0009535	GO:0005509	GO:0019898	GO:0015979	GO:0009654
107820032	GO:0016021	GO:0006633	GO:0016747
107780289	GO:0005634	GO:0006355	GO:0009734
107779874	GO:0003779
107808322	GO:0043086	GO:0004857
107774152	GO:0015035	GO:0009055	GO:0005623	GO:0055114	GO:0045454
107810029	GO:0008146
107797232	GO:0003824	GO:0050662
107774014	GO:0007018	GO:0005524	GO:0005874	GO:0003777	GO:0005819	GO:0008017	GO:0005737
107824441	GO:0000165	GO:0005524	GO:0005622	GO:0004707
107809388	GO:0005634	GO:0046983
107816351	GO:0003677
107794018	GO:0004553	GO:0005975
107761694	GO:0019430	GO:0004784	GO:0048046	GO:0045735	GO:0055114	GO:0030145
107818136	GO:0005524	GO:0004674	GO:0006468
107779295	GO:0006810	GO:0016021	GO:0005215
107801491	GO:0004586	GO:0006596
107791671	GO:0046983
107820223	GO:0046983
107816172	GO:0003677	GO:0005634	GO:0046982	GO:0009536	GO:0000786
107765647	GO:0006662	GO:0015035	GO:0005623	GO:0055114	GO:0045454
107817136	GO:0004553	GO:0005975
107829500	GO:0004713	GO:0005524	GO:0018108
107804502	GO:0020037	GO:0016705	GO:0005506	GO:0016021	GO:0004497	GO:0055114
107790755	GO:0006032	GO:0005975	GO:0004568
107811824	GO:0005634
107820003	GO:0007264	GO:0005622	GO:0005525
107811390	GO:0016709	GO:0020037	GO:0035336	GO:0005506	GO:0016021	GO:0055114
107798618	GO:0005576
107803097	GO:0003824	GO:0050662
107826530	GO:0020037	GO:0016705	GO:0005506	GO:0016021	GO:0004497	GO:0055114
107787480	GO:0016020	GO:0009664	GO:0005618	GO:0005576
107775179	GO:0006810	GO:0016021	GO:0005215
107819220	GO:0008152	GO:0016758
107790449	GO:0019430	GO:0004784	GO:0005634	GO:0005507	GO:0005829	GO:0008270	GO:0055114
107820286	GO:0004553	GO:0005618	GO:0005975
107829946	GO:0006810	GO:0016021	GO:0005215
107814501	GO:0006400	GO:0052381	GO:0005739
107770508	GO:0010214	GO:0006355	GO:0043565	GO:0003700
107818998	GO:0008270	GO:0005622
107772254	GO:0006470	GO:0004722	GO:0005886
107760737	GO:0016021
107812841	GO:0005634
107787921	GO:0005634
107786771	GO:0008152	GO:0016758
107776518	GO:0006952	GO:0009607	GO:0005773
107782795	GO:0016021
107814657	GO:0051555	GO:0005506	GO:0045431	GO:0055114	GO:0031418	GO:0005737	GO:0045486
107818805	GO:0003677	GO:0005634	GO:0046982	GO:0009536	GO:0000786
107806576	GO:0015976	GO:0008270	GO:0004089
107829338	GO:0016020
107817157	GO:0015035	GO:0009055	GO:0005623	GO:0055114	GO:0045454
107788941	GO:0006950
107818679	GO:0046323	GO:0009506	GO:0005887	GO:0005358	GO:1904659	GO:0015992
107791187	GO:0045330	GO:0030599	GO:0045490	GO:0005618	GO:0005576	GO:0016021	GO:0004857	GO:0043086	GO:0042545
107780355	GO:0047947	GO:0016157	GO:0005794	GO:0005985	GO:0046524
107814674	GO:0016020
107761963	GO:0004364	GO:0006749	GO:0009407	GO:0005737
107763291	GO:0004563	GO:0009505	GO:0005975	GO:0005886
107820579	GO:0006950
107774317	GO:0006520	GO:0004837	GO:0030170
107805793	GO:0046872	GO:0020037	GO:0016021
107780157	GO:0020037	GO:0016705	GO:0008168	GO:0005506	GO:0004497	GO:0055114	GO:0032259
107768877	GO:0006754	GO:1902600	GO:0046872	GO:0005524	GO:0016021	GO:0008553
107761281	GO:0016021
107790143	GO:0006821	GO:0005247	GO:0016021	GO:1903959
107823939	GO:0097027	GO:0010997	GO:0050790
107793131	GO:0006342	GO:0003677	GO:0046982	GO:0000790	GO:0000786
107798207	GO:0005634	GO:0006355	GO:0009734
107805048	GO:0003677	GO:0006355	GO:0016987	GO:0003700	GO:0006352
107785451	GO:0046872	GO:0009809	GO:0042409	GO:0032259
107795139	GO:0016020	GO:0003677	GO:0009888	GO:0006355
107791403	GO:0016021
107761329	GO:0046323	GO:0005887	GO:0005355	GO:0005351	GO:1904659	GO:0015992
107788852	GO:0006952	GO:0005622	GO:0005576	GO:0005179
107799312	GO:0020037	GO:0016705	GO:0005506	GO:0016021	GO:0004497	GO:0055114
107814858	GO:0004805	GO:0005992	GO:0016311
107814959	GO:0008152	GO:0016758
107800418	GO:0003333	GO:0016021	GO:0005886	GO:0015171
107779999	GO:0005509
107805224	GO:0046983
107824914	GO:0005634
107778840	GO:0009269
107767796	GO:0015976	GO:0008270	GO:0004089
107787255	GO:0009733
107765399	GO:0046872
107794571	GO:0005634
107788415	GO:0005874	GO:0007017	GO:0005525	GO:0005200	GO:0005737	GO:0003924
107769150	GO:0005618	GO:0005576	GO:0071555
107765131	GO:0007018	GO:0005524	GO:0003777	GO:0008017
107781035	GO:0046872	GO:0004748	GO:0006260	GO:0009186	GO:0055114	GO:0005737
107798542	GO:0000287	GO:0046872	GO:0016829	GO:0008152	GO:0010333
107781346	GO:0008152	GO:0016758
107787620	GO:0030955	GO:0000287	GO:0005524	GO:0004743	GO:0016301	GO:0006096	GO:0009507
107786249	GO:0008171	GO:0032259	GO:0046983
107759750	GO:0003677
107779602	GO:0003677	GO:0005634	GO:0006275	GO:0030337
107768715	GO:0055114	GO:0050662	GO:0016621
107798418	GO:0005634	GO:0005829	GO:0005886
107828667	GO:0006950
107826312	GO:0046872	GO:0030001
107789800	GO:0006879	GO:0006826	GO:0004322	GO:0008199	GO:0055114	GO:0009507
107778381	GO:0003677	GO:0005634	GO:0046982	GO:0000786
107817419	GO:0008270	GO:0005622
107815679	GO:0003677	GO:0005634	GO:0046982	GO:0000786
107830287	GO:0046872	GO:0003993	GO:0016311
107809362	GO:0005874
107824971	GO:0004563	GO:0009505	GO:0005975	GO:0005886
107771931	GO:0015035	GO:0048046	GO:0055114	GO:0005737	GO:0045454	GO:0006662	GO:0016671	GO:0008047	GO:0043085
107822562	GO:0005634
107831655	GO:0005524	GO:0004672	GO:0006468
107824520	GO:0009055	GO:0046872	GO:0051536
107773142	GO:0097027	GO:0010997	GO:0051301	GO:0050790
107785538	GO:0003677	GO:0005634
107788519	GO:0005634
107812964	GO:0009733
107830453	GO:0033521	GO:0010189	GO:0033385	GO:0016628	GO:0055114	GO:0009507	GO:0045550	GO:0071949	GO:0015979	GO:0015995
107824458	GO:0006508	GO:0004185
107770257	GO:0009055
107825576	GO:0045430	GO:0009813
107799534	GO:0006810	GO:0005524	GO:0006952	GO:0016021	GO:0005886	GO:0016887
107817755	GO:0010315	GO:0055085	GO:0005783	GO:0010252	GO:0010329	GO:0009926	GO:0016021	GO:0005886
107769293	GO:0045548	GO:0009800	GO:0005737	GO:0006559
107817799	GO:0030410	GO:0030418	GO:0015684
107819596	GO:0003677	GO:0005634	GO:0046982	GO:0000786
107769201	GO:0000287	GO:0006952	GO:0016114	GO:0010333	GO:0005737
107824127	GO:0009505	GO:0009506	GO:0005576
107823578	GO:0016702	GO:0055114
107761482	GO:0045548	GO:0009800	GO:0005737	GO:0006559
107788548	GO:0030245	GO:0008810
107783257	GO:0033521	GO:0010189	GO:0033385	GO:0016628	GO:0055114	GO:0009507	GO:0045550	GO:0071949	GO:0015979	GO:0015995
107812292	GO:0007018	GO:0005524	GO:0005874	GO:0003777	GO:0008017	GO:0016887	GO:0009507	GO:0005871
107827156	GO:0046872	GO:0098655	GO:0019829	GO:0000166	GO:0016021	GO:0030001
107791490	GO:0005544	GO:0005509	GO:0016021	GO:0005886
107777308	GO:0003677	GO:0009506	GO:0006334	GO:0046982	GO:0009579	GO:0005774	GO:0005730	GO:0005829	GO:0005886	GO:0000786	GO:0009507
107768404	GO:0003779	GO:0005774	GO:0031965
107817116	GO:0046872
107831800	GO:0016571	GO:0043229	GO:0008168	GO:0005488
107780313	GO:0007018	GO:0005634	GO:0009555	GO:0005524	GO:0005874	GO:0008017	GO:0000919	GO:0009524	GO:0009558	GO:0003777	GO:0005871	GO:0016887
107804276	GO:0005249	GO:0005887	GO:0071805	GO:0042391
107808936	GO:0007018	GO:0005524	GO:0005874	GO:0003777	GO:0008017
107816896	GO:0071423	GO:0016021	GO:0015140	GO:0006814	GO:0005773
107794305	GO:0051555	GO:0005506	GO:0045431	GO:0055114	GO:0031418	GO:0005737	GO:0045486
107798291	GO:0003677	GO:0009506	GO:0006334	GO:0046982	GO:0009579	GO:0005774	GO:0005730	GO:0005829	GO:0005886	GO:0000786	GO:0009507
107790992	GO:0005615	GO:0006032	GO:0016998	GO:0006952	GO:0000272	GO:0004568
107807567	GO:0020037	GO:0055114	GO:0006979	GO:0046872	GO:0004601	GO:0098869	GO:0005576	GO:0042744
107807066	GO:0000989	GO:0005634	GO:0006355	GO:0008270	GO:0009640
107809985	GO:0046872
107789802	GO:0008152	GO:0016758
107804341	GO:0003677	GO:0009506	GO:0006334	GO:0046982	GO:0009579	GO:0005774	GO:0005730	GO:0005829	GO:0005886	GO:0000786	GO:0009507
107816701	GO:1902246	GO:0000287	GO:1902242	GO:0010333	GO:0009507
107766236	GO:0006952	GO:0009607
107762223	GO:0003677	GO:0005634	GO:0000160	GO:0006355
107804854	GO:0015035	GO:0009055	GO:0005623	GO:0055114	GO:0045454
107810714	GO:0010951	GO:0004866
107775540	GO:0043086	GO:0004857
107808301	GO:0009611	GO:0005634	GO:0003714	GO:0031347	GO:2000022	GO:1903507
107806462	GO:0046872	GO:0009813	GO:0055114	GO:0031418	GO:0045486
107831575	GO:0016021
107801726	GO:0000793
107827863	GO:0003779	GO:0005774	GO:0031965
107778290	GO:0003677	GO:0005634	GO:0006275	GO:0030337
107801263	GO:0016210	GO:0009813
107800304	GO:0003779
107817016	GO:0016020	GO:0003677	GO:0009888	GO:0006355
107771200	GO:0006032	GO:0016998	GO:0006952	GO:0000272	GO:0004568	GO:0005576	GO:0009607
107799862	GO:0009611	GO:0009409	GO:0042742	GO:0009753	GO:0009723	GO:0009737	GO:0002229	GO:0009751	GO:0016021	GO:0009651	GO:0005886
107804445	GO:0046323	GO:0005887	GO:0005355	GO:0005351	GO:1904659	GO:0015992
107803096	GO:0003677	GO:0009506	GO:0006334	GO:0046982	GO:0009579	GO:0005774	GO:0005730	GO:0005829	GO:0005886	GO:0000786	GO:0009507
107775654	GO:0016157	GO:0005985
107770520	GO:0008299	GO:0016740	GO:0009507
107798555	GO:0003677	GO:0009506	GO:0006334	GO:0046982	GO:0009579	GO:0005774	GO:0005730	GO:0005829	GO:0005886	GO:0000786	GO:0009507
107780456	GO:0007018	GO:0005524	GO:0005874	GO:0003777	GO:0008017
107789134	GO:0005874
107790758	GO:0009882	GO:0010343	GO:0009583	GO:0009414	GO:0005524	GO:0010118	GO:0055114	GO:0009785	GO:0009640	GO:0005737	GO:0004672	GO:0005634	GO:0042802	GO:0010075	GO:0046777	GO:0010617	GO:0046283	GO:0051510
107821419	GO:0046872	GO:0030001
107791775	GO:0016614	GO:0050660	GO:0055114
107780374	GO:0000272	GO:0016161
107804842	GO:0003677	GO:0005634	GO:0046982	GO:0000786
107805949	GO:0071423	GO:0016021	GO:0015140	GO:0006814	GO:0005773
107771920	GO:0009611	GO:0010951	GO:0004867
107778918	GO:0015770	GO:0005887	GO:0008515
107772228	GO:0016021
107807510	GO:0010951	GO:0008233	GO:0004869
107792901	GO:0030245	GO:0016021	GO:0008810
107788515	GO:0043547	GO:0005089
107764094	GO:0007094
107777785	GO:0000165	GO:0005524	GO:0005622	GO:0004707
107802045	GO:0034599	GO:0010150	GO:0072593	GO:0010228	GO:0009507
107766674	GO:0005524	GO:0004674	GO:0006468
107768954	GO:0006098	GO:0017057	GO:0005975
107830371	GO:0006351
107790490	GO:0004353	GO:0006520	GO:0055114
107826360	GO:0006979	GO:0046872	GO:0020037	GO:0004096	GO:0098869	GO:0042744	GO:0055114	GO:0009514
107807564	GO:0016020	GO:0009888	GO:0006355
107768238	GO:0005774	GO:1902600	GO:0035725	GO:0015385	GO:0055075	GO:0009651	GO:0006885	GO:0016021	GO:0005886
107759410	GO:0006979	GO:0046872	GO:0020037	GO:0004096	GO:0098869	GO:0042744	GO:0005777	GO:0055114
107763949	GO:0016123	GO:0052663	GO:0009540	GO:0009535	GO:0009414	GO:0052662	GO:0055114	GO:0009408	GO:0009688	GO:0044550	GO:0031969	GO:0071949
107786387	GO:0005634	GO:0006355	GO:0043565	GO:0003700
107802329	GO:0003677	GO:0005634	GO:0046982	GO:0000786
107794811	GO:0004364	GO:0009734
107805069	GO:0016872
107761230	GO:0005249	GO:0016021	GO:0071805
107779117	GO:0008289	GO:0006869
107823061	GO:0016021	GO:0055114	GO:0006629	GO:0016717
107810766	GO:0003677	GO:0009506	GO:0006334	GO:0046982	GO:0009579	GO:0005774	GO:0005730	GO:0005829	GO:0005886	GO:0000786	GO:0009507
107819592	GO:0003677	GO:0009506	GO:0006334	GO:0046982	GO:0009579	GO:0005774	GO:0005730	GO:0005829	GO:0005886	GO:0000786	GO:0009507
107813037	GO:0046323	GO:0005887	GO:0005355	GO:0005351	GO:1904659	GO:0015992
107788178	GO:0008270
107777833	GO:0006810	GO:0016021	GO:0005215
107801554	GO:0005634
107804539	GO:0046872	GO:0003993	GO:0016311
107826974	GO:0016042	GO:0016787
107766211	GO:0005249	GO:0016021	GO:0071805
107777560	GO:0005249	GO:0005887	GO:0071805	GO:0042391
107828745	GO:0007264	GO:0005622	GO:0005525
107808871	GO:0005524	GO:0004672	GO:0006468
107759744	GO:0030246
107778655	GO:0005524	GO:0004674	GO:0006468
107791272	GO:0030286	GO:0007017
107818543	GO:0016021	GO:0005385	GO:0071577
107761718	GO:0005768	GO:0030139	GO:0007264	GO:0005622	GO:0005525	GO:0015031	GO:0005886
107787802	GO:0006952	GO:0009607
107782481	GO:0003333	GO:0016021	GO:0005886	GO:0015171
107759044	GO:0016042	GO:0004435	GO:0005622	GO:0035556	GO:0004871
107823247	GO:0043169	GO:0004721	GO:0003824
107788903	GO:0008270	GO:0055114	GO:0016491
107771705	GO:0005618	GO:0006952	GO:0005576
107779772	GO:0008152
107824944	GO:0004553	GO:0005975
107808306	GO:0005524	GO:0004672	GO:0006468
107808366	GO:0016021	GO:0005886	GO:0005802
107794263	GO:0050832	GO:0008061	GO:0042742
107771685	GO:0046983
107815484	GO:0004553	GO:0005618	GO:0005975
107778346	GO:0019252	GO:0033201	GO:0004373	GO:0009501	GO:0009011	GO:0009507
107794468	GO:0005515
107760156	GO:0009055
107811765	GO:0046983
107791262	GO:0020037	GO:0016705	GO:0005506	GO:0016021	GO:0004497	GO:0055114
107802410	GO:0046872
107830072	GO:0003677	GO:0005634	GO:0046982	GO:0000786
107771928	GO:0010268	GO:0016709	GO:0008395	GO:0020037	GO:0016132	GO:0005506	GO:0048443	GO:0055114	GO:0009965	GO:0016021	GO:0016125	GO:0048441	GO:0042814
107759768	GO:0007018	GO:0005524	GO:0008017	GO:0008574	GO:0005871
107765578	GO:0005856	GO:0004709	GO:0005634	GO:0005524	GO:0009524	GO:0000919	GO:0005515	GO:0006952	GO:0000186
107820916	GO:0046983
107786877	GO:0005874	GO:0007017	GO:0005525	GO:0005200	GO:0005737	GO:0003924
107785832	GO:0008270	GO:0005622
107762323	GO:0019430	GO:0004784	GO:0048046	GO:0045735	GO:0055114	GO:0030145
107826669	GO:0010951	GO:0004866
107767528	GO:0019430	GO:0004784	GO:0048046	GO:0071486	GO:0055114	GO:0009579	GO:0004601	GO:0005507	GO:0008270	GO:0009570
107817892	GO:0034599	GO:0010150	GO:0072593	GO:0010228	GO:0009507
T9041m	GO:0003677
107795952	GO:0005524
107828192	GO:0000287	GO:0008152	GO:0010333
107778118	GO:0046872	GO:0055114	GO:0016491
107771909	GO:0016709	GO:0020037	GO:0035336	GO:0005506	GO:0016021	GO:0055114
107815922	GO:0004586	GO:0006596
107803154	GO:0005509
107761260	GO:0005509
107817468	GO:0016702	GO:0055114
107799732	GO:0016787	GO:0046856
107823850	GO:0006486	GO:0008417	GO:0032580	GO:0036065	GO:0016021	GO:0010493
107768393	GO:0016853	GO:0009507
107765903	GO:0006470	GO:0004722	GO:0005886
107829907	GO:0046983
107788173	GO:0000287	GO:0008152	GO:0010333
107770851	GO:0046872	GO:0055114	GO:0051213
107790411	GO:0005634	GO:0006470	GO:0004722	GO:0005737
107783879	GO:0016787	GO:0005524	GO:0016021
107813082	GO:0003677	GO:0005634	GO:0006338	GO:0004402	GO:0006357	GO:0003713	GO:0005829	GO:0003682	GO:0035066	GO:0003700
107784069	GO:0005622	GO:0007034
107799649	GO:0006457	GO:0051082
107759912	GO:0009693	GO:0046872	GO:0009815	GO:0006952	GO:0055114	GO:0031418
107786140	GO:0006979	GO:0046872	GO:0020037	GO:0004096	GO:0098869	GO:0042744	GO:0055114	GO:0009514
107791455	GO:0003677	GO:0005634	GO:0046982	GO:0000786
107772524	GO:0004364	GO:0009734
107762980	GO:0030246	GO:0004565	GO:0005618	GO:0005975	GO:0005773
107805394	GO:0019430	GO:0004784	GO:0046872	GO:0009536	GO:0055114
107777769	GO:0008299	GO:0050661	GO:0015936	GO:0004420	GO:0016021	GO:0005789	GO:0055114
107789132	GO:0007018	GO:0005634	GO:0005524	GO:0005874	GO:0008017	GO:0009524	GO:0000919	GO:0003777
107767809	GO:0005874
107792575	GO:0020037	GO:0055114	GO:0006979	GO:0046872	GO:0004601	GO:0098869	GO:0005576	GO:0042744
107828814	GO:0016307	GO:0005524	GO:0046854
107812074	GO:0006032	GO:0005975	GO:0004568
107818837	GO:0046872
107760637	GO:0005524	GO:0004004	GO:0010501	GO:0003676
107761856	GO:0005634
107781653	GO:0016042	GO:0004435	GO:0005622	GO:0035556	GO:0004871
107831333	GO:0000226	GO:0000910	GO:0008017
107820704	GO:0000226	GO:0000910	GO:0008017
107802984	GO:0003677
107799166	GO:0046872
107779699	GO:0045430	GO:0009813
107805677	GO:0004353	GO:0006520	GO:0055114
107819370	GO:0046872	GO:0055114	GO:0016491
107796783	GO:0008295	GO:0006527	GO:0008792
107792933	GO:0003677	GO:0005524	GO:0003918	GO:0006265
107816968	GO:0005524	GO:0004674	GO:0006468
107787457	GO:0000287	GO:0050660	GO:0009097	GO:0009635	GO:0003984	GO:0009099	GO:0030976	GO:0009507
107820801	GO:0005634
107768675	GO:0046914	GO:0030001	GO:0005737	GO:0046916
107769356	GO:0009793
107783616	GO:0005634
107773474	GO:0052866	GO:0016021	GO:0016311
107826438	GO:0005524	GO:0004674	GO:0009506	GO:0006952	GO:0006468	GO:0016021	GO:0005886
107816836	GO:0003677	GO:0005634	GO:0046982	GO:0009536	GO:0000786
107813538	GO:0046872
107773861	GO:0016788
107791458	GO:0003677	GO:0005634	GO:0046982	GO:0000786
107802966	GO:0010951	GO:0008233	GO:0004869
107830487	GO:0020037	GO:0055114	GO:0006979	GO:0046872	GO:0004601	GO:0098869	GO:0005576	GO:0042744
107789724	GO:0005524	GO:0004672	GO:0006468
107831907	GO:0003677	GO:0005634	GO:0046982	GO:0000786
107780435	GO:0009987	GO:0065007
107825706	GO:0003677
107822320	GO:0016021
107797654	GO:0016123	GO:0052663	GO:0009540	GO:0009535	GO:0009414	GO:0052662	GO:0055114	GO:0009408	GO:0009688	GO:0044550	GO:0031969	GO:0071949
107787819	GO:0006952	GO:0009607	GO:0005773
107791323	GO:0016702	GO:0055114
107802578	GO:0005634
107817658	GO:0005634	GO:0043565	GO:0009965	GO:0042803	GO:0003700	GO:0045893
107776869	GO:0097526	GO:0005685	GO:0003723	GO:0034719	GO:0005686	GO:0005687	GO:0071013	GO:0034715	GO:0071010	GO:0005682	GO:0000245	GO:0071011	GO:0005689	GO:0000387	GO:0000243
107767418	GO:0016702	GO:0055114
107786801	GO:0020037	GO:0016705	GO:0005506	GO:0016021	GO:0004497	GO:0055114
107785233	GO:0016021	GO:0006633	GO:0016747
107809984	GO:0007018	GO:0005524	GO:0005874	GO:0003777	GO:0008017	GO:0016887	GO:0009507	GO:0005871
107823829	GO:0010951	GO:0008233	GO:0004869
107767963	GO:0008295	GO:0006527	GO:0008792
107828807	GO:0003677	GO:0005634	GO:0000160	GO:0006355
107775584	GO:0005982	GO:0016157	GO:0005985	GO:0010431
107783210	GO:0003677	GO:0009506	GO:0006334	GO:0046982	GO:0009579	GO:0005774	GO:0005730	GO:0005829	GO:0005886	GO:0000786	GO:0009507
107775645	GO:0003677	GO:0005634	GO:0046982	GO:0009536	GO:0000786
107801681	GO:0005576
107792086	GO:0006810	GO:0016021	GO:0005215
