# Supplementary material for: Identification of the Eutrema salsugineum EsMYB90 gene important for anthocyanin biosynthesis
Source: BMC Plant Biol. 2020 Apr 28;20:186. doi: 10.1186/s12870-020-02391-7 (PMC7189703; doi:10.1186/s12870-020-02391-7)
Supplement: Supplementary file 4 — Additional file 4. Annotated DEGs in KEGG in RNA-Seq of EsMYB90 transgenic tobacco. [file 12870_2020_2391_MOESM4_ESM.xls]

GeneID(Accession number)	Ko
107758994	ko00940	ko01100	ko01110
107759016	ko04144
107759044	ko00562	ko01100	ko04070
107759187	ko04120	ko04712
107759410	ko00380	ko00630	ko01110	ko01200	ko04016	ko04146
107759522	ko00500	ko01100	ko01110
107759567	ko00073	ko01110
107759657	ko04016	ko04626
107759912	ko00270	ko01100	ko01110
107759922	ko00970	ko03010
107759946	ko04075
107759954	ko04144	ko04145
107759996	ko04016
107760113	ko04016	ko04075
107760156	ko00230	ko00240	ko01100	ko03020
107760157	ko00230	ko00240	ko01100	ko03020
107760198	ko04016
107760260	ko03010
107760301	ko00591
107760503	ko02010
107760646	ko00520	ko01100
107760904	ko00480
107760999	ko00270	ko01100	ko01110
107761005	ko00561	ko01100	ko03013	ko03015	ko03018
107761230	ko04626
107761248	ko04626
107761249	ko04712
107761329	ko00500	ko01100
107761482	ko00360	ko00940	ko01100	ko01110
107761538	ko00010	ko00030	ko00051	ko00710	ko01100	ko01110	ko01200	ko01230
107761567	ko04016	ko04626
107761623	ko00904	ko01110
107761638	ko00460	ko00500	ko00940	ko01100	ko01110
107761718	ko04144	ko04145
107761787	ko02010
107761855	ko03015
107761869	ko04712
107761890	ko00010	ko00030	ko00051	ko01100	ko01110
107761939	ko04075
107761963	ko00480
107762015	ko00010	ko00071	ko00350	ko00592	ko01100	ko01110
107762083	ko00380	ko01100
107762179	ko00230	ko00240	ko01100	ko03020
107762223	ko04075
107762553	ko04075
107762696	ko04130
107762756	ko00940	ko01100	ko01110
107762799	ko00270	ko01100	ko01110	ko04016
107762861	ko00620	ko00908
107762940	ko00901	ko01110
107762980	ko00052	ko00511	ko00531	ko00600	ko00604	ko01100
107763009	ko04075
107763065	ko04141
107763145	ko04120
107763147	ko00500	ko01100
107763283	ko00860	ko01100	ko01110
107763291	ko00511	ko00520	ko00531	ko00603	ko00604	ko01100
107763344	ko04016	ko04075
107763431	ko04145
107763561	ko00520	ko01100	ko04016
107763642	ko00591	ko00592	ko01100	ko01110
107763740	ko00062	ko01110
107763851	ko04075
107763871	ko04016
107763925	ko00940	ko00941	ko00945	ko01100	ko01110
107763941	ko04075
107763949	ko00906	ko01100	ko01110
107764174	ko01110
107764264	ko00195
107764291	ko00901	ko01110
107764344	ko00500	ko01100
107764506	ko04144
107764585	ko04141
107764717	ko01110
107764788	ko00040
107764894	ko00330	ko00410
107764925	ko00562	ko01100	ko04070
107765033	ko04144
107765053	ko00010	ko01100	ko01110
107765104	ko00073
107765254	ko00511
107765327	ko03440
107765396	ko03018
107765519	ko00511
107765532	ko00460	ko00500	ko00940	ko01100	ko01110
107765572	ko04016
107765577	ko01100	ko02010
107765578	ko04016
107765585	ko00010	ko00071	ko00350	ko01100	ko01110	ko01200	ko04146
107765628	ko00909	ko01110
107765723	ko04712
107765730	ko00040	ko01100
107765809	ko00563	ko01100
107765831	ko00514
107765883	ko00940	ko01100	ko01110
107765893	ko04016	ko04075
107766083	ko04075
107766196	ko00908	ko01100	ko01110
107766211	ko04626
107766421	ko03015
107766511	ko01110
107766558	ko01100
107766682	ko00020	ko01100	ko01110
107766725	ko00561	ko01100	ko03013	ko03015	ko03018	ko04120	ko04141
107766745	ko02010
107766752	ko02010
107766769	ko04016	ko04626
107766783	ko04141
107766862	ko00100	ko00909	ko01100	ko01110
107766900	ko04016
107766937	ko04144
107767001	ko00073
107767065	ko00592	ko01100	ko01110
107767069	ko00100	ko00909	ko01100	ko01110
107767111	ko00561	ko01100	ko03013	ko03015	ko03018	ko04120	ko04141
107767212	ko00942
107767307	ko04146
107767351	ko00903	ko00945	ko01100	ko01110
107767414	ko00520	ko01100	ko04146
107767418	ko00906	ko01100	ko01110
107767471	ko00941	ko01110
107767515	ko00100
107767528	ko04146
107767538	ko04075
107767669	ko00053	ko01100
107767788	ko04712
107767796	ko00910
107767880	ko04075
107767963	ko00330	ko01100
107767983	ko00260	ko00350	ko00360	ko00410	ko00950	ko00960	ko01100	ko01110
107768084	ko03030	ko03420	ko03430
107768183	ko00061	ko00780	ko01040	ko01100	ko01212
107768268	ko00230	ko00240	ko01100	ko03020
107768345	ko00970	ko04141	ko04626
107768369	ko04120	ko04141
107768393	ko00592	ko01100	ko01110
107768438	ko00260	ko00460	ko00630	ko00670	ko01100	ko01110	ko01200	ko01230
107768502	ko00230	ko00240	ko01100	ko03020
107768637	ko00230	ko00240	ko01100	ko03020
107768651	ko03040	ko04141	ko04144
107768715	ko00940	ko01100	ko01110
107768745	ko04626
107768859	ko00010	ko00053	ko00071	ko00280	ko00310	ko00330	ko00340	ko00380	ko00410	ko00561	ko00620	ko00903	ko01100	ko01110
107768877	ko00190
107768944	ko04626
107768954	ko00030	ko01100	ko01110	ko01200
107769012	ko04144
107769029	ko00062	ko01100	ko01212
107769050	ko03018
107769163	ko00053	ko00562
107769201	ko00909	ko01110
107769236	ko02010
107769293	ko00360	ko00940	ko01100	ko01110
107769403	ko00460	ko00500	ko00561	ko00860	ko00900	ko00901	ko00940	ko01100	ko01110
107769417	ko04016	ko04075
107769557	ko04075
107769702	ko04144
107769776	ko00908
107769818	ko00561	ko00860	ko00900	ko00901	ko01100	ko01110
107769833	ko04144
107770087	ko04146
107770164	ko00750	ko01100
107770237	ko04075
107770257	ko00230	ko00240	ko01100	ko03020
107770365	ko03440	ko04016	ko04075
107770403	ko00563	ko01100
107770443	ko00562	ko01100	ko04070
107770508	ko04016	ko04626
107770509	ko00480
107770520	ko00900	ko01100	ko01110
107770525	ko04712
107770592	ko00500
107770624	ko00940	ko01100	ko01110
107770634	ko00562	ko00564	ko00565	ko01100	ko01110
107770654	ko00073	ko04146
107770784	ko00230	ko00240	ko01100	ko03020
107770851	ko00402	ko00940	ko01110	ko04141
107770885	ko00860	ko01100	ko01110
107770889	ko00230	ko00240	ko01100	ko03020
107770893	ko00941	ko01100	ko01110
107770918	ko00270	ko01100
107771119	ko00520	ko01100
107771200	ko00520	ko01100	ko04016
107771263	ko00290	ko00620	ko01100	ko01110	ko01210	ko01230
107771395	ko00330	ko00480	ko01100	ko01110
107771448	ko00280	ko00410	ko00640	ko01100	ko01200
107771489	ko00010	ko00030	ko00051	ko00710	ko01100	ko01110	ko01200	ko01230
107771516	ko02010
107771538	ko00250	ko01100	ko01110
107771556	ko00511	ko00600	ko01100
107771653	ko00230	ko00240	ko01100	ko03020
107771685	ko04016	ko04075
107771686	ko00500
107771705	ko00563	ko01100
107771872	ko03030
107771909	ko00073	ko01100
107771928	ko00905	ko01100	ko01110
107771960	ko00040	ko01100	ko03030
107772117	ko03410
107772133	ko00520	ko01100	ko04016
107772249	ko04016	ko04626
107772515	ko03010
107772524	ko00480
107772589	ko03010
107772738	ko00380	ko01100
107772748	ko00600	ko01100
107772942	ko00940	ko00941	ko00945	ko01100	ko01110
107773042	ko00940	ko01100	ko01110
107773113	ko03010
107773142	ko04120
107773194	ko04016
107773215	ko00561	ko00860	ko00900	ko00901	ko01100	ko01110	ko04144
107773220	ko00531	ko01100
107773374	ko04075
107773477	ko00062	ko01110
107773590	ko00250	ko01100	ko01110
107773701	ko03030	ko03420	ko03430	ko03440
107773708	ko00941	ko01100	ko01110
107773785	ko00073
107773861	ko00561	ko00860	ko00900	ko00901	ko01100	ko01110
107773994	ko00100	ko00909	ko01100	ko01110
107774010	ko00270	ko01100
107774021	ko04145	ko04626
107774023	ko00460	ko00500	ko00561	ko00860	ko00900	ko00901	ko00940	ko01100	ko01110
107774026	ko00909	ko01100	ko01110
107774226	ko00900	ko01100	ko01110
107774302	ko03040	ko04141	ko04144
107774314	ko04016	ko04075
107774317	ko00350	ko00950	ko01100	ko01110
107774512	ko00564	ko00592	ko00730	ko01100	ko01110
107774553	ko04016	ko04075
107774647	ko00520	ko00920	ko01100
107774806	ko03440
107774894	ko03010
107774963	ko00040	ko01100
107775070	ko00230	ko00730	ko01100	ko01110	ko04120
107775222	ko04712
107775241	ko04075
107775257	ko00500	ko01100
107775513	ko00240	ko01100
107775540	ko04122
107775553	ko04016
107775584	ko00500	ko01100
107775603	ko03008	ko03013
107775654	ko00500	ko01100
107776231	ko00620	ko00710	ko01100	ko01200
107776240	ko00280	ko01100
107776349	ko00901	ko01110
107776364	ko04120
107776486	ko00330	ko00943	ko00944
107776521	ko04712
107776522	ko04075
107776869	ko03040
107776974	ko00280	ko00410	ko00640	ko01100	ko01200
107777146	ko00260	ko00750	ko01100	ko01200	ko01230
107777148	ko00270	ko00920	ko01100	ko01110	ko01200	ko01230
107777191	ko00904	ko01110
107777269	ko00460	ko00500	ko00561	ko00860	ko00900	ko00901	ko00940	ko01100	ko01110
107777282	ko00040	ko01100
107777286	ko04146
107777316	ko00908
107777365	ko04120
107777417	ko00010	ko01100	ko01110
107777427	ko04016
107777560	ko04626
107777597	ko00052	ko00511	ko00531	ko00600	ko00604	ko01100
107777769	ko00900	ko01100	ko01110
107777785	ko04016
107777821	ko04141
107777855	ko04016	ko04075	ko04626
107777888	ko00040	ko00052	ko00053	ko00520	ko00970	ko01100
107777898	ko00520	ko01100
107777970	ko00903	ko00945	ko01100	ko01110
107777980	ko00860	ko01100	ko01110
107778057	ko00260	ko00350	ko00360	ko00410	ko00950	ko00960	ko01100	ko01110
107778087	ko00380	ko00966	ko01110	ko01210
107778118	ko00941	ko01100	ko01110
107778119	ko00260	ko00630	ko01100	ko01110	ko01200
107778152	ko04016	ko04626
107778184	ko04122
107778191	ko00052	ko00511	ko00531	ko00600	ko00604	ko01100
107778290	ko03030	ko03410	ko03420	ko03430
107778346	ko00500	ko01100	ko01110
107778655	ko04016	ko04075
107778657	ko04016	ko04075
107778746	ko00941	ko01100	ko01110
107778881	ko00520	ko01100
107778935	ko03013
107778975	ko03410
107779073	ko04626
107779139	ko04075
107779245	ko00500	ko01100
107779314	ko04016
107779444	ko00900	ko01100	ko01110
107779472	ko00909	ko01110
107779602	ko03030	ko03410	ko03420	ko03430
107779612	ko00310
107779637	ko02010
107779686	ko04712
107779699	ko00941	ko01100	ko01110
107779772	ko00020	ko00630	ko01100	ko01110	ko01200	ko01210	ko01230
107779914	ko00500	ko01100	ko01110
107779916	ko00073
107779958	ko00260	ko00290	ko01100	ko01110	ko01200	ko01230
107779989	ko00010	ko00053	ko00071	ko00280	ko00310	ko00330	ko00340	ko00380	ko00410	ko00561	ko00620	ko00903	ko01100	ko01110
107779999	ko04626
107780041	ko00940	ko01100	ko01110
107780090	ko04145
107780092	ko04120
107780100	ko00220	ko00250	ko01100	ko01110	ko01230	ko03040	ko04075
107780157	ko00380	ko00904	ko01100
107780204	ko00500	ko01100
107780289	ko04075
107780343	ko04144
107780355	ko00500	ko01100
107780374	ko00500
107780466	ko00040	ko00053	ko00460	ko00860	ko00908	ko01100	ko01110
107780856	ko00010	ko00051	ko00052	ko00500	ko00520	ko01100	ko01110	ko01200
107781035	ko00230	ko00240	ko00480	ko01100
107781216	ko04120
107781331	ko00196
107781346	ko00942	ko00944	ko01100	ko01110
107781395	ko00230	ko00240	ko01100	ko03030	ko03410	ko03420	ko03430	ko03440
107781399	ko00240	ko00450
107781415	ko00520	ko01100
107781522	ko00942
107781531	ko00906
107781602	ko04075
107781653	ko00562	ko01100	ko04070
107781704	ko00940	ko01100	ko01110
107781850	ko00908	ko01100	ko01110
107781969	ko03013
107781989	ko01100
107782018	ko04120
107782061	ko00330	ko00943	ko00944
107782066	ko03010
107782073	ko00230	ko00240	ko01100	ko03030	ko03410	ko03420	ko03430	ko03440
107782083	ko00260	ko00400	ko01100	ko01110	ko01230
107782140	ko00500	ko01100
107782340	ko00500	ko01100
107782372	ko00040	ko01100
107782471	ko04626
107782481	ko04075
107782504	ko00909	ko01100	ko01110
107782697	ko04016
107782755	ko04016	ko04075
107782951	ko00480
107782971	ko04144
107782983	ko04016
107783107	ko00400	ko01100	ko01110	ko01230
107783245	ko00460	ko00500	ko00561	ko00860	ko00900	ko00901	ko00940	ko01100	ko01110
107783257	ko00860	ko00900	ko01100	ko01110
107783292	ko00940
107783330	ko03040	ko04141	ko04144
107783352	ko04016	ko04075	ko04626
107783384	ko00562	ko01100	ko04070
107783526	ko00270	ko00330	ko01100
107783552	ko04016	ko04626
107783617	ko03030	ko03420	ko03430
107783636	ko00040	ko00053	ko00460	ko00860	ko00908	ko01100	ko01110
107783729	ko03010	ko04016
107783838	ko00902	ko01110
107783854	ko00400	ko01100	ko01110	ko01230
107783879	ko00230	ko00240
107783972	ko01200
107784069	ko04144
107784098	ko03030	ko03420	ko03430
107784140	ko01110
107784146	ko01100
107784150	ko03040	ko04141	ko04144
107784152	ko00340	ko01100	ko01110	ko01230
107784237	ko03030
107784282	ko00053	ko00480	ko00520	ko01100	ko04016
107784359	ko00230	ko00240	ko01100	ko03030
107784398	ko04016
107784854	ko00030	ko00710	ko01100	ko01110	ko01200	ko01230
107785233	ko00062	ko01110
107785346	ko00270	ko01100	ko01110
107785363	ko04120
107785373	ko00073	ko01110
107785386	ko00040	ko01100
107785451	ko00360	ko00940	ko00941	ko00945	ko01100	ko01110
107785538	ko04075
107785574	ko00260	ko00261	ko00270	ko00300	ko01100	ko01110	ko01230
107785610	ko00073
107785672	ko04075
107785687	ko00500	ko01100
107785739	ko04626
107785785	ko00195	ko01100
107785811	ko04626
107785815	ko00901	ko01110
107785832	ko04712
107785834	ko00040	ko01100
107785955	ko04120	ko04141
107785995	ko00943	ko00945	ko01110
107785996	ko00071	ko00592	ko01040	ko01100	ko01110	ko01212	ko04146
107786050	ko00940	ko01100	ko01110
107786119	ko00230	ko00240	ko01100	ko03020
107786140	ko00380	ko00630	ko01110	ko01200	ko04016	ko04146
107786145	ko04712
107786159	ko00073	ko00903	ko00945	ko01100	ko01110
107786197	ko00500	ko01100
107786249	ko00940	ko01100	ko01110
107786387	ko04075
107786520	ko00350	ko00950	ko01100	ko01110
107786667	ko00460	ko00500	ko00561	ko00860	ko00900	ko00901	ko00940	ko01100	ko01110
107786681	ko00130	ko01100	ko01110
107786771	ko01110
107786828	ko00860	ko01100	ko01110
107786877	ko04145
107786959	ko03010
107787026	ko00901	ko01110
107787193	ko00941	ko01100	ko01110
107787195	ko00941	ko01100	ko01110
107787241	ko00280	ko00460	ko00500	ko00561	ko00860	ko00900	ko00940	ko01100	ko01110
107787255	ko04075
107787302	ko04016	ko04626
107787457	ko00290	ko00650	ko00660	ko00770	ko01100	ko01110	ko01210	ko01230
107787571	ko04075	ko04712
107787620	ko00010	ko00230	ko00620	ko01100	ko01110	ko01200	ko01230
107787712	ko00195	ko01100
107787787	ko03013
107787848	ko04120	ko04141
107787914	ko03015
107787921	ko04075
107788114	ko00860	ko01100	ko01110
107788142	ko04016
107788173	ko00909	ko01100	ko01110
107788210	ko00040	ko01100
107788371	ko01100
107788415	ko04145
107788425	ko00010	ko00052	ko01100	ko01110
107788452	ko00940	ko01100	ko01110
107788548	ko00500	ko01100
107788594	ko00562	ko01100	ko04070
107788625	ko00290	ko00660	ko01100	ko01110	ko01210	ko01230
107788629	ko04144
107788670	ko00240	ko00760	ko03013
107788724	ko04120	ko04141
107788849	ko00230	ko00240	ko01100	ko03020
107788903	ko00010	ko00071	ko00350	ko01100	ko01110	ko01200
107788916	ko00073	ko00903	ko00945	ko01100	ko01110
107788934	ko03010
107789109	ko00970	ko01100
107789122	ko04016
107789345	ko00500	ko01100
107789470	ko00330	ko00480	ko01100	ko01110
107789497	ko00908
107789547	ko04120	ko04141
107789641	ko00073
107789701	ko00906	ko01100	ko01110
107789802	ko00040	ko00053	ko00460	ko00860	ko01100	ko01110
107789855	ko00561	ko00564	ko01100	ko01110
107789890	ko00010	ko01100	ko01110
107789973	ko00531	ko01100
107790102	ko00904	ko01100	ko01110
107790131	ko00940	ko01100	ko01110
107790218	ko00270	ko00330	ko01100
107790238	ko00100	ko01100	ko01110
107790248	ko00940	ko00941	ko00945	ko01100	ko01110
107790266	ko00400	ko01100	ko01110	ko01230
107790374	ko04016	ko04075
107790449	ko04146
107790457	ko00500
107790490	ko00220	ko00250	ko00910	ko01100	ko01200
107790576	ko00908
107790597	ko04626
107790669	ko00250	ko01100	ko01110
107790708	ko00010	ko00030	ko00051	ko00052	ko01100	ko01110	ko01200	ko01230	ko03018
107790755	ko00520	ko01100
107790758	ko04712
107790990	ko04626
107790992	ko00520	ko01100	ko04016
107791187	ko00040	ko01100
107791191	ko00760	ko01100	ko03008	ko03013
107791262	ko00130	ko00360	ko00940	ko00941	ko00945	ko01100	ko01110
107791280	ko00380	ko00790	ko00966	ko01110	ko01210
107791323	ko00906	ko01100	ko01110
107791363	ko02010
107791395	ko04016	ko04626
107791490	ko00290	ko00650	ko00660	ko00770	ko01100	ko01110	ko01210	ko01230
107791575	ko03010
107791654	ko00040
107791671	ko04016	ko04075
107791775	ko00053	ko00620	ko01100
107791805	ko04075
107791852	ko00860	ko01100	ko01110
107792103	ko00010	ko00071	ko00350	ko01100	ko01110	ko01200	ko04146
107792145	ko00061	ko00780	ko01040	ko01100	ko01212
107792202	ko04075
107792345	ko03040	ko04141	ko04144
107792559	ko00270	ko01100	ko01110	ko04016
107792575	ko00940	ko01100	ko01110
107792758	ko00195
107792901	ko00500	ko01100
107792977	ko00940	ko00944	ko01100	ko01110
107793046	ko00100	ko00909	ko01100	ko01110
107793085	ko04075
107793344	ko04075	ko04712
107793439	ko04075
107793666	ko00909	ko01110
107793668	ko00130	ko00590	ko01100	ko01110	ko04120	ko04146
107793736	ko04141
107793870	ko04016	ko04626
107794018	ko00500
107794054	ko00400	ko01100	ko01110	ko01230
107794132	ko03040	ko04141	ko04144
107794137	ko04075
107794144	ko00250	ko00410	ko00430	ko00650	ko01100	ko01110
107794167	ko03008	ko04712
107794263	ko00520	ko01100	ko04016
107794292	ko00940	ko01100	ko01110
107794305	ko00941	ko01100	ko01110
107794369	ko00900
107794456	ko00073	ko01110
107794468	ko04122
107794535	ko00010	ko00230	ko00620	ko01100	ko01110	ko01200	ko01230
107794557	ko04626
107794642	ko03015
107794735	ko00240	ko00250	ko01100
107794740	ko00240	ko00250	ko01100
107794765	ko02010
107794767	ko00250	ko01100	ko01110
107794774	ko04075
107794792	ko00430	ko00460	ko00480	ko00590	ko01100
107794802	ko04075
107794811	ko00480
107794835	ko04130
107794987	ko00901	ko01110
107795022	ko00908	ko01100	ko01110
107795139	ko04712
107795189	ko04016
107795221	ko00909	ko01110
107795275	ko00230	ko00240	ko01100	ko03020
107795297	ko00460	ko00500	ko00561	ko00860	ko00900	ko00901	ko00940	ko01100	ko01110
107795401	ko00460	ko00500	ko00561	ko00860	ko00900	ko00901	ko00940	ko01100	ko01110
107795484	ko03030
107795499	ko03030
107795513	ko00020	ko00630	ko01100	ko01110	ko01200	ko01210	ko01230
107795563	ko03013
107795590	ko04712
107795677	ko00941	ko00944	ko01100	ko01110
107795708	ko00860	ko01100	ko01110
107795934	ko00500	ko01100
107795937	ko03015
107796033	ko00943	ko01110
107796058	ko00480
107796336	ko04016
107796357	ko00400	ko01100	ko01110	ko01230
107796670	ko00010	ko00071	ko00350	ko01100	ko01110	ko01200
107796783	ko00330	ko01100
107796999	ko00073
107797121	ko04144
107797232	ko00941	ko01100	ko01110
107797274	ko03410
107797332	ko04144
107797411	ko00330	ko01100	ko01110	ko01230
107797422	ko00010	ko00030	ko00051	ko00710	ko01100	ko01110	ko01200	ko01230
107797481	ko00943	ko00945	ko01110
107797626	ko00280	ko00410	ko00640	ko01100	ko01200
107797651	ko00940	ko01100	ko01110
107797654	ko00906	ko01100	ko01110
107797791	ko04075
107797861	ko00531	ko01100
107798011	ko04075
107798089	ko04075
107798112	ko00310	ko01100	ko01110
107798207	ko04075
107798232	ko00030	ko00710	ko01100	ko01110	ko01200	ko01230
107798257	ko04141
107798258	ko00561	ko00564	ko00565	ko01100	ko01110
107798542	ko00900	ko01110
107798618	ko04016	ko04075	ko04626
107798688	ko00380	ko00790	ko00966	ko01110	ko01210
107798706	ko00100	ko00909	ko01100	ko01110
107798753	ko03010
107798872	ko04016
107798924	ko04144
107799015	ko04075
107799111	ko03030
107799147	ko04146
107799156	ko04075	ko04712
107799312	ko00940	ko01100	ko01110
107799460	ko00970
107799506	ko03013	ko03015	ko03018
107799534	ko02010
107799644	ko04712
107799671	ko00500
107799705	ko03030
107799732	ko00562	ko01100	ko04070
107799822	ko00330	ko00410
107800004	ko04146
107800230	ko00220	ko01100	ko01110	ko01210	ko01230
107800233	ko00909	ko01110
107800241	ko04075
107800418	ko04075
107800677	ko03010
107800716	ko00052	ko00511	ko00531	ko00600	ko00604	ko01100
107800766	ko04145
107800892	ko04130
107801014	ko00901	ko01110
107801081	ko00100	ko00909	ko01100	ko01110
107801083	ko03040
107801175	ko02010
107801230	ko00920
107801263	ko00941	ko01100	ko01110	ko04712
107801270	ko00750	ko01100
107801385	ko00520	ko01100
107801491	ko00330	ko00480	ko01100	ko01110
107801511	ko00903	ko00945	ko01100	ko01110
107801613	ko00564	ko01110
107801620	ko00908
107801671	ko04075
107801774	ko00941	ko01100	ko01110	ko04712
107801801	ko03013
107801908	ko04712
107801990	ko03010
107802063	ko00360	ko00940	ko01100	ko01110
107802214	ko04145
107802218	ko00480
107802248	ko00380	ko00904	ko01100
107802255	ko00860	ko01100	ko01110
107802388	ko00564	ko00565	ko01100	ko01110	ko04144
107802452	ko03018
107802463	ko04712
107802464	ko04141
107802787	ko04120
107802973	ko00561	ko01100	ko03013	ko03015	ko03018
107802993	ko04144
107803077	ko00010	ko00230	ko00620	ko01100	ko01110	ko01200	ko01230
107803097	ko00941	ko01100	ko01110
107803179	ko00941	ko01100	ko01110	ko04712
107803188	ko00563	ko01100
107803371	ko00010	ko00030	ko00051	ko00052	ko01100	ko01110	ko01200	ko01230	ko03018
107803404	ko03050	ko04144
107803523	ko04016	ko04626
107803626	ko04626
107803828	ko00500
107803900	ko03010
107803916	ko00280	ko00460	ko00500	ko00561	ko00860	ko00900	ko00940	ko01100	ko01110
107804047	ko00910
107804052	ko03008
107804110	ko00130	ko00280	ko00360	ko00940	ko01100	ko01110	ko04146
107804233	ko03013
107804267	ko00232	ko00380	ko00591	ko00903	ko00945	ko01100	ko01110
107804276	ko04626
107804445	ko00500	ko01100
107804502	ko00906
107804530	ko00460	ko00500	ko00940	ko01100	ko01110	ko04016	ko04075
107804539	ko03015
107804545	ko00040	ko01100
107804548	ko00040	ko01100
107804551	ko03015
107804563	ko03440
107804587	ko00940
107804602	ko00260	ko00290	ko01100	ko01110	ko01200	ko01230
107804694	ko03013	ko03015
107804766	ko03030
107804864	ko00940	ko00941	ko00945	ko01100	ko01110
107804932	ko00240	ko01100
107804993	ko04712
107805029	ko00040
107805033	ko04141
107805042	ko03030
107805118	ko03013
107805162	ko00940	ko01100	ko01110
107805199	ko04130
107805224	ko04141
107805342	ko00902	ko01110
107805374	ko00561	ko01100	ko03013	ko03015	ko03018	ko04120	ko04141
107805394	ko04146
107805416	ko03030
107805600	ko00260	ko00261	ko00270	ko00300	ko01100	ko01110	ko01210	ko01230	ko03015
107805630	ko00901	ko01110
107805657	ko03013
107805677	ko00220	ko00250	ko00910	ko01100	ko01200
107805734	ko00053	ko00562
107805739	ko04626
107805793	ko00910
107805902	ko00531	ko01100
107805986	ko04075
107806000	ko04075	ko04712
107806009	ko03015
107806142	ko04712
107806161	ko00240	ko01100
107806163	ko03010
107806171	ko00062	ko01110
107806181	ko02010
107806327	ko00591
107806359	ko04626
107806386	ko00941	ko01110
107806401	ko03040
107806462	ko00941	ko01100	ko01110
107806485	ko00940	ko00941	ko00945	ko01100	ko01110
107806486	ko00940	ko00941	ko00945	ko01100	ko01110
107806576	ko00910
107806677	ko00230	ko00740	ko01100
107806682	ko04075	ko04712
107806932	ko04712
107806960	ko04146
107807054	ko03010
107807066	ko04712
107807190	ko00230	ko00240	ko00480	ko01100
107807196	ko00230	ko00240	ko00480	ko01100
107807245	ko00053	ko01100
107807354	ko00960	ko01100	ko01110	ko03410
107807414	ko04016	ko04075
107807495	ko00940	ko00941	ko00945	ko01100	ko01110
107807564	ko04712
107807567	ko00940	ko01100	ko01110
107807601	ko00520	ko01100
107807751	ko00030	ko01100	ko01110	ko01200
107807818	ko00230	ko00240	ko00500	ko01100	ko03020
107807823	ko00260	ko00261	ko00270	ko00300	ko01100	ko01110	ko01210	ko01230	ko03015
107807868	ko04075
107807912	ko03440
107808033	ko03013
107808067	ko00511
107808107	ko00100	ko00909	ko01100	ko01110
107808167	ko03030
107808283	ko00040	ko01100
107808301	ko04075
107808311	ko00520	ko01100
107808322	ko04122
107808366	ko04016	ko04075
107808447	ko00230	ko00240	ko01100	ko03020
107808500	ko00941	ko01100	ko01110
107808557	ko00052	ko00500	ko01100
107808660	ko03013
107808732	ko00380	ko01100
107808850	ko02010
107808974	ko00062	ko01040	ko01110	ko01212
107808981	ko00750	ko01100
107809022	ko00460	ko00500	ko00561	ko00860	ko00900	ko00901	ko00940	ko01100	ko01110
107809146	ko00520	ko01100	ko04141	ko04146
107809310	ko00073	ko01110
107809384	ko00040	ko00053	ko00460	ko00860	ko01100	ko01110
107809388	ko04075	ko04141	ko04712
107809529	ko04016
107809578	ko00520
107809665	ko00030	ko00710	ko01100	ko01110	ko01200	ko01230
107809683	ko04016	ko04626
107809776	ko03410
107809861	ko04141
107809924	ko00400	ko01100	ko01110	ko01230
107809956	ko04075
107810241	ko00220	ko01100	ko01110	ko01210	ko01230
107810266	ko03040
107810277	ko00906	ko01100	ko01110
107810329	ko00230	ko00240	ko01100	ko03030	ko03410	ko03420	ko03430	ko03440
107810481	ko00350	ko00950	ko01100	ko01110
107810512	ko00460	ko00500	ko00511	ko00561	ko00860	ko00900	ko00940	ko01100	ko01110
107810515	ko00941	ko01100	ko01110
107810524	ko04016	ko04626
107810534	ko04141
107810849	ko00460	ko00500	ko00940	ko01100	ko01110
107810996	ko00100	ko00561	ko00564	ko00565	ko00590	ko00591	ko00592	ko01100	ko01110
107811232	ko00020	ko00630	ko01100	ko01110	ko01200	ko01210	ko01230	ko04016	ko04075
107811390	ko00073	ko01100
107811515	ko00051
107811666	ko00040	ko01100
107811765	ko04075
107811943	ko00906	ko01100	ko01110
107812061	ko04075
107812074	ko00520	ko01100
107812296	ko01100	ko04146
107812321	ko00910
107812424	ko00230	ko00240	ko01100	ko03020
107812509	ko04626
107812573	ko00062	ko01040	ko01110	ko01212
107812621	ko00561	ko00860	ko00900	ko00901	ko01100	ko01110
107812631	ko03010
107812740	ko00514
107812899	ko04712
107812964	ko04075
107812969	ko00909	ko01100	ko01110
107813037	ko00500	ko01100
107813066	ko00480	ko00590
107813082	ko00500	ko01100
107813181	ko00230	ko00240	ko01100	ko03020
107813203	ko00600	ko01100
107813304	ko03018	ko04626
107813448	ko04626
107813571	ko00480
107813613	ko00941	ko01100	ko01110	ko04712
107813664	ko00196
107813764	ko04144
107813795	ko00330	ko00410
107813878	ko03010
107813936	ko04075
107813991	ko00562
107814116	ko04016	ko04075	ko04626
107814123	ko04712
107814194	ko00909	ko01110
107814272	ko03008	ko04712
107814366	ko00040	ko01100
107814434	ko00230	ko00730	ko01100	ko01110	ko02010
107814501	ko00908	ko01100	ko01110
107814540	ko04016	ko04626
107814657	ko00941	ko01100	ko01110
107814858	ko00500	ko01100
107814862	ko00901	ko01110
107814871	ko03015
107814940	ko00500
107814959	ko01110
107815121	ko00561	ko01100
107815197	ko04075
107815210	ko00941	ko01100	ko01110
107815237	ko04144
107815273	ko00940	ko01100	ko01110
107815287	ko04075
107815484	ko00520	ko01100
107815530	ko04075
107815661	ko04075
107815767	ko03010
107815922	ko00330	ko00480	ko01100	ko01110
107815985	ko03013
107816018	ko03015
107816307	ko00230	ko00240	ko01100	ko03020
107816353	ko00480
107816355	ko03050	ko04144
107816388	ko02010
107816465	ko03013
107816628	ko00940	ko01100	ko01110
107816650	ko00940	ko01110
107816664	ko04016	ko04075
107816699	ko00230	ko00240	ko01100	ko03020
107816701	ko00904	ko01100	ko01110
107817016	ko04712
107817057	ko00400	ko01100	ko01110	ko01230
107817101	ko00073	ko01110
107817136	ko00500
107817233	ko00592	ko01110
107817265	ko00904	ko01100	ko01110
107817292	ko00020	ko00270	ko00620	ko00630	ko00710	ko01100	ko01110	ko01200
107817310	ko00010	ko00030	ko00500	ko00520	ko01100	ko01110	ko01200	ko03008	ko04144
107817419	ko04712
107817459	ko00330	ko00480	ko01100	ko01110
107817495	ko04016
107817539	ko04016
107817553	ko00511	ko04144
107817900	ko00500
107818034	ko00195
107818136	ko04626
107818171	ko00230
107818180	ko00260	ko00290	ko01100	ko01110	ko01200	ko01230
107818187	ko00860	ko01100	ko01110
107818380	ko04016	ko04075
107818394	ko00903	ko00945	ko01100	ko01110
107818633	ko03410
107818679	ko00500	ko01100
107818832	ko00520	ko01100
107818866	ko00100	ko00909	ko01100	ko01110
107818867	ko03060	ko04141
107818955	ko02010
107818998	ko04712
107819220	ko00942
107819266	ko00250	ko00410	ko00430	ko00650	ko01100	ko01110
107819324	ko00500
107819341	ko00260	ko00261	ko00270	ko00300	ko01100	ko01110	ko01210	ko01230	ko03015
107819370	ko00941	ko01100	ko01110
107819424	ko00860	ko01110
107819427	ko00904	ko01100
107819435	ko04626
107819620	ko00061	ko00071	ko01100	ko01212	ko04146
107819622	ko00592	ko01100	ko01110
107819848	ko04075
107819856	ko00100	ko00909	ko01100	ko01110
107819904	ko03010
107819963	ko00500	ko01100
107820003	ko04144
107820032	ko00062	ko01110
107820223	ko00040	ko00053	ko00520	ko01100	ko04016	ko04075
107820279	ko04075
107820286	ko00520	ko01100
107820314	ko00380	ko00904	ko01100
107820384	ko04144	ko04145
107820447	ko03018
107820452	ko03018
107820469	ko00500
107820497	ko00360	ko00940	ko01100	ko01110
107820696	ko00460	ko00500	ko00561	ko00860	ko00900	ko00901	ko00940	ko01100	ko01110
107820810	ko00941	ko01100	ko01110
107820916	ko04016	ko04075
107820983	ko04712
107821048	ko03440
107821321	ko00480
107821387	ko00500
107821409	ko04075
107821565	ko00030	ko00710	ko01100	ko01110	ko01200	ko01230
107821630	ko00500	ko01100
107821654	ko00073	ko01110
107821677	ko04122
107821835	ko00195
107821927	ko00040	ko01100
107821982	ko04075
107822008	ko00592	ko01100	ko01110
107822055	ko04712
107822094	ko00010	ko00030	ko00051	ko00710	ko01100	ko01110	ko01200	ko01230
107822151	ko00562	ko01100	ko04070
107822351	ko03440
107822384	ko02010
107822391	ko00480
107822406	ko00040	ko01100
107822886	ko00942	ko00944	ko01100	ko01110
107822960	ko00520	ko01100
107823061	ko01040	ko01212
107823084	ko04144
107823192	ko00380	ko00941	ko00944	ko01100	ko01110
107823205	ko04712
107823371	ko00561	ko01100	ko03013	ko03015	ko03018	ko04120	ko04141
107823514	ko00130	ko00360	ko00940	ko00941	ko00945	ko01100	ko01110
107823578	ko00906	ko01100	ko01110
107823681	ko03030	ko03420	ko03430	ko03440
107823705	ko00130	ko00270	ko00350	ko00360	ko00400	ko00950	ko00960	ko01100	ko01110	ko01230
107823709	ko03013
107823792	ko00230	ko00240	ko01100	ko03030
107823811	ko04075
107823850	ko01100
107823900	ko00020	ko00270	ko00620	ko00630	ko00710	ko01100	ko01110	ko01200
107823939	ko04120
107823951	ko00480
107824201	ko00460	ko00500	ko00940	ko01100	ko01110	ko04016	ko04626
107824234	ko00053	ko00562
107824441	ko04016
107824883	ko00350	ko00950	ko01100	ko01110
107824944	ko00500
107824971	ko00511	ko00520	ko00531	ko00603	ko00604	ko01100
107824981	ko04120
107825023	ko00073
107825160	ko04075
107825256	ko04141
107825295	ko00030	ko00480	ko01100	ko01110	ko01200
107825556	ko00040	ko00053	ko00860	ko00908	ko01100	ko01110
107825576	ko00941	ko01100	ko01110
107825743	ko04016	ko04075
107825838	ko03440
107825912	ko00071	ko00592	ko01040	ko01100	ko01110	ko01212	ko04146
107825953	ko04016	ko04626
107826075	ko00010	ko01100	ko01110
107826141	ko00940	ko00941	ko00945	ko01100	ko01110
107826177	ko00230	ko00730	ko01100	ko01110
107826255	ko00230	ko00240	ko01100	ko03020
107826329	ko00500	ko01100
107826360	ko00380	ko00630	ko01110	ko01200	ko04016	ko04146
107826422	ko00941	ko01100	ko01110	ko04712
107826514	ko00531	ko01100
107826530	ko00130	ko00360	ko00940	ko00941	ko00945	ko01100	ko01110
107826608	ko04122
107826706	ko00360	ko00940	ko00941	ko00945	ko01100	ko01110
107826778	ko00562	ko01100	ko04070
107826812	ko00040	ko01100
107826816	ko00052	ko00511	ko00531	ko00600	ko00604	ko01100
107827051	ko00380	ko00903	ko00945	ko01100	ko01110
107827130	ko00909	ko01100	ko01110
107827132	ko00531	ko01100
107827231	ko00940	ko01100	ko01110
107827260	ko00563	ko01100
107827281	ko00310	ko01100	ko01110
107827398	ko00220	ko00250	ko00630	ko00910	ko01100	ko01230
107827741	ko03022
107827956	ko00500
107828015	ko00250	ko00260	ko00270	ko00280	ko01100	ko01110
107828069	ko04016
107828192	ko00902	ko01110
107828201	ko02010
107828214	ko03050
107828448	ko00510	ko01100
107828576	ko04144
107828745	ko04144
107828757	ko04016
107828783	ko00240	ko00450
107828807	ko04075
107828814	ko00562	ko04070	ko04145
107829017	ko00052	ko00511	ko00531	ko00600	ko00604	ko01100
107829031	ko00561	ko00564	ko01100	ko01110
107829038	ko00591	ko00592	ko01100	ko01110
107829060	ko00052	ko00500	ko01100
107829391	ko00073	ko01110
107829449	ko00230	ko00240	ko01100	ko03020
107829469	ko04016
107829501	ko03050	ko04144
107829515	ko00460	ko00500	ko00561	ko00860	ko00900	ko00901	ko00940	ko01100	ko01110
107829559	ko02010
107829789	ko00940	ko01100	ko01110
107829885	ko00920
107829994	ko00073	ko04146
107830064	ko00940	ko00941	ko00945	ko01100	ko01110
107830098	ko00591
107830144	ko03013
107830145	ko03013
107830194	ko00270	ko01100
107830240	ko00520	ko01100
107830278	ko04120
107830287	ko03015
107830415	ko04712
107830435	ko00562	ko01100	ko04070	ko04144
107830453	ko00860	ko00900	ko01100	ko01110
107830487	ko00940	ko01100	ko01110
107830650	ko04144
107830664	ko00901	ko01110
107830727	ko04016
107830751	ko00195	ko01100
107831042	ko00942
107831062	ko04120
107831100	ko00230	ko00240	ko01100	ko03020
107831104	ko03013
107831211	ko04075
107831236	ko00460	ko00500	ko00940	ko01100	ko01110
107831501	ko04016
107831638	ko03040
107831746	ko03015
107831800	ko00310
107832083	ko04016
107832240	ko00940	ko01100	ko01110
107832358	ko04626
107832359	ko04016	ko04070	ko04626
107832406	ko02010
107832423	ko00941	ko01100	ko01110
107832646	ko00040	ko01100
107832671	ko00903	ko00945	ko01100	ko01110
107832711	ko00590	ko01100	ko04120	ko04146
107832752	ko04075
