# Supplementary material for: Identification of the Eutrema salsugineum EsMYB90 gene important for anthocyanin biosynthesis
Source: BMC Plant Biol. 2020 Apr 28;20:186. doi: 10.1186/s12870-020-02391-7 (PMC7189703; doi:10.1186/s12870-020-02391-7)
Supplement: Supplementary file 5 — Additional file 5. Top 20 paths according to the RichFactor value of DEGs. [file 12870_2020_2391_MOESM5_ESM.xlsx]

## Sheet: Additional file 5
Top 20 paths according to the RichFactor value of DEGs.
Pathway	Gene_number	Backgroud_gene_number	RichFactor	Qvalue	Pathway ID	Genes (Accession numbers)	KOs
Flavonoid biosynthesis	42	339	0.123894	1.22854e-08	ko00941	107801263;107826141;107803179;107787193;107823514;107806386;107785451;107763925;107770893;107791262;107767471;107779699;107790248;107806485;107797232;107813613;107830064;107804864;107826530;107820810;107801774;107826422;107810515;107807495;107826706;107803097;107825576;107773708;107806486;107772942;107794305;107823192;107819370;107832423;107795677;107778118;107787195;107814657;107815210;107808500…	K00660+K13065+K05277+K00487+K13081+K00588+K00475+K01859+K13082+K05278+K05280
Circadian rhythm - plant	44	485	0.0907216	2.83403e-05	ko04712	107801263;107761249;107776521;107767788;107765723;107803179;107804993;107814123;107817419;107799156;107817016;107775222;107802463;107799644;107759187;107785832;107806142;107795139;107770525;107813613;107806932;107814272;107806682;107779686;107809388;107793344;107761869;107812899;107801774;107826422;107822055;107830415;107795590;107818998;107786145;107807564;107806000;107807066;107823205;107787571…	K00660+K12135+K16222+K12126+K12133+K10143+K12130+K03097+K16223+K12118
Porphyrin and chlorophyll metabolism	34	335	0.101493	3.07642e-05	ko00860	107770885;107795401;107763283;107791852;107829515;107795708;107809384;107825556;107769403;107786828;107783636;107803916;107780466;107809022;107789802;107773215;107773861;107787241;107777269;107783245;107788114;107769818;107812621;107819424;107818187;107830453;107774023;107820696;107786667;107802255;107783257;107777980;107795297;107810512	K13600+K10960+K02492+K03403+K08099+K00699+K04035+K13544
Biosynthesis of secondary metabolites	328	6600	0.049697	0.000259657	ko01110	107821565;107783854;107801263;107817233;107763740;107790708;107789855;107771395;107795221;107771538;107788916;107803371;107770885;107804110;107766862;107826141;107817265;107770634;107824883;107795401;107827130;107763283;107762940;107759522;107822008;107782083;107797481;107793668;107789890;107810849;107778087;107790102;107796357;107794987;107814501;107802063;107791852;107808107;107829515;107797411…	K01807+K01626+K00660+K08241+K15397+K00850+K13508+K01581+K14173+K01953+K00517+K13600+K01904+K00801+K13065+K04120+K01114+K00422+K01188+K10960+K21026+K15472+K02492+K13679+K01723+K01696+K13259+K14759+K01568+K05349+K11818+K08233+K10760+K10775+K03403+K12657+K00939+K00430+K01623+K01785+K10525+K00873+K08099+K15803+K00232+K13030+K00699+K13789+K09840+K05277+K15919+K00487+K05933+K13493+K13081+K03781+K13496+…
Stilbenoid, diarylheptanoid and gingerol biosynthesis	25	234	0.106838	0.000259657	ko00945	107788916;107826141;107797481;107827051;107823514;107786159;107785451;107763925;107791262;107832671;107790248;107806485;107830064;107804864;107826530;107767351;107807495;107826706;107777970;107801511;107806486;107785995;107772942;107818394;107804267	K00517+K13065+K16040+K00487+K00588
Indole alkaloid biosynthesis	24	250	0.096	0.00151758	ko00901	107795401;107762940;107794987;107829515;107785815;107769403;107809022;107814862;107773215;107764291;107773861;107805630;107777269;107783245;107769818;107812621;107787026;107774023;107820696;107786667;107776349;107830664;107801014;107795297	K21026+K08233
Cutin, suberine and wax biosynthesis	21	209	0.100478	0.00188744	ko00073	107788916;107779916;107773785;107771909;107786159;107789641;107817101;107829391;107785373;107829994;107821654;107794456;107809310;107767001;107785610;107770654;107796999;107825023;107759567;107765104;107811390	K15399+K13407+K15400+K15398+K15404+K13356+K15406+K17991
Anthocyanin biosynthesis	6	22	0.272727	0.00272314	ko00942	107831042;107819220;107767212;107781522;107822886;107781346	K17193+K12930
Sesquiterpenoid and triterpenoid biosynthesis	21	223	0.0941704	0.00361942	ko00909	107795221;107766862;107827130;107808107;107767069;107788173;107818866;107765628;107774026;107773994;107819856;107812969;107814194;107798706;107793046;107782504;107779472;107800233;107793666;107801081;107769201	K14173+K00801+K15472+K15802+K15803+K14182
Limonene and pinene degradation	11	82	0.134146	0.00517245	ko00903	107788916;107827051;107786159;107832671;107768859;107767351;107777970;107801511;107779989;107818394;107804267	K00517+K00128
Glycosaminoglycan degradation	14	148	0.0945946	0.0285132	ko00531	107797861;107773220;107829017;107778191;107789973;107805902;107826514;107762980;107827132;107824971;107826816;107763291;107800716;107777597	K10532+K12309+K12373
Terpenoid backbone biosynthesis	25	348	0.0718391	0.03799	ko00900	107795401;107829515;107794369;107770520;107769403;107798542;107803916;107809022;107773215;107773861;107787241;107777269;107783245;107779444;107769818;107777769;107812621;107774226;107830453;107774023;107820696;107786667;107783257;107795297;107810512	K10960+K15889+K13789+K12742+K00021
Zeatin biosynthesis	13	143	0.0909091	0.0474546	ko00908	107789497;107814501;107825556;107783636;107801620;107780466;107795022;107769776;107762861;107777316;107766196;107781850;107790576	K00279+K10760+K13493+K13495
Plant hormone signal transduction	93	1793	0.0518684	0.0553203	ko04075	107800418;107815661;107770237;107792202;107815530;107763851;107825743;107820916;107760113;107807414;107798207;107800241;107821982;107821409;107778655;107811765;107793439;107766083;107823811;107767538;107785672;107799156;107762553;107763941;107791671;107818380;107794137;107804530;107787921;107780100;107831211;107783352;107798618;107799015;107787255;107812061;107774553;107825160;107811232;107778657…	K13946+K13464+K14486+K14505+K14484+K14509+K13422+K14496+K14491+K14431+K14510+K16189+K14488+K12126+K14487+K14516+K14497+K13415+K13449+K14493+K14492+K14494+K14514+K13416+K14504+K14489
Glutathione metabolism	25	384	0.0651042	0.100787	ko00480	107771395;107772524;107794792;107816353;107796058;107822391;107821321;107813066;107760904;107813571;107802218;107761963;107789470;107825295;107781035;107770509;107817459;107815922;107784282;107801491;107794811;107807196;107807190;107782951;107823951	K01581+K00799+K18592+K00432+K00033+K10808+K00434+K10807
Sulfur relay system	6	52	0.115385	0.134917	ko04122	107808322;107775540;107821677;107794468;107826608;107778184	K21232+K11996
Pentose phosphate pathway	15	211	0.07109	0.168611	ko00030	107821565;107790708;107803371;107771489;107797422;107768954;107817310;107784854;107825295;107822094;107761890;107807751;107809665;107761538;107798232	K01807+K00850+K01623+K01057+K01810+K00033+K00895
Alanine, aspartate and glutamate metabolism	13	177	0.0734463	0.180418	ko00250	107771538;107773590;107794767;107790490;107794740;107819266;107780100;107794735;107794144;107827398;107790669;107805677;107828015	K01953+K00261+K01956+K01580+K01940+K01915+K00827
Flavone and flavonol biosynthesis	7	76	0.0921053	0.213222	ko00944	107776486;107792977;107782061;107822886;107781346;107823192;107795677	K13264+K05279+K10757+K05280
Glycerolipid metabolism	30	543	0.0552486	0.295703	ko00561	107789855;107795401;107829515;107766725;107769403;107805374;107803916;107809022;107810996;107773215;107773861;107787241;107777269;107783245;107798258;107768859;107769818;107812621;107767111;107802973;107774023;107820696;107829031;107823371;107786667;107779989;107815121;107761005;107795297;107810512	K13508+K00679+K01054+K14674+K13519+K00128
