# Supplementary material for: Identification of the Eutrema salsugineum EsMYB90 gene important for anthocyanin biosynthesis
Source: BMC Plant Biol. 2020 Apr 28;20:186. doi: 10.1186/s12870-020-02391-7 (PMC7189703; doi:10.1186/s12870-020-02391-7)
Supplement: Supplementary file 6 — Additional file 6. DEGs enriched in the flavonoid and anthocyanin synthesis pathways. [file 12870_2020_2391_MOESM6_ESM.xlsx]

## Sheet: Additional file 6
	ko	Enzyme Number	Gene ID(Accession number)	FoldChange(T/WT)	Name in NCBI	Enzyme Abbreviation
	ko00940	4.3.1.24	107802063	39.3966	phenylalanine ammonia-lyase-like	PAL
			107761482	14.9285	phenylalanine ammonia-lyase
			107820497	8.57419	phenylalanine ammonia-lyase-like
			107769293	3.24901	phenylalanine ammonia-lyase-like
		6.2.1.12	107804110	0.267943	oxalate-CoA ligase-like	4CL
	ko00941	1.14.13.11	107826530	3.73213	trans-cinnamate 4-monooxygenase	CYP73A
			107791262	2.63902	trans-cinnamate 4-monooxygenase-like
			107823514	2.14355	trans-cinnamate 4-monooxygenase-like	C4H
		2.3.1.133	107806486	16	pelargonidin 3-O-(6-caffeoylglucoside) 5-O-(6-O-malonylglucoside) 4'''-malonyltransferase-like	HCT
			107826141	6.06287	acetyl-CoA-benzylalcohol acetyltransferase-like
			107763925	4.28709	acetyl-CoA-benzylalcohol acetyltransferase-like
			107830064	4	salutaridinol 7-O-acetyltransferase-like
			107806485	4	acetyl-CoA-benzylalcohol acetyltransferase-like
			107807495	2.63902	acetyl-CoA-benzylalcohol acetyltransferase-like
			107804864	0.116629	shikimate O-hydroxycinnamoyltransferase-like
			107772942	0.435275	shikimate O-hydroxycinnamoyltransferase-like
			107790248	0.466516	acylsugar acyltransferase 3-like
		2.3.1.74	107826422	238.856	chalcone synthase 2-like	CHS
			107801774	78.7932	chalcone synthase 1B-like
			107813613	3.73213	chalcone synthase A
			107801263	2.14355	chalcone synthase G-like
			107803179	0.101532	type III polyketide synthase B-like
		5.5.1.6	107779699	29.8571	chalcone-flavonone isomerase	CHI
			107810515	24.2515	probable chalcone-flavonone isomerase 3
			107825576	6.9644	chalcone-flavonone isomerase-like
			107832423	2	fatty-acid-binding protein 1-like
		1.14.11.9	107770893	11.3137	naringenin,2-oxoglutarate 3-dioxygenase, flavanone 3-hydroxylase	F3H
			107806462	11.3137	naringenin,2-oxoglutarate 3-dioxygenase-like
			107815210	0.176777	protein DOWNY MILDEW RESISTANCE 6-like
		1.14.13.21	107795677	5.65685	flavonoid 3'-monooxygenase, flavonoid 3'-hydroxylase	F3'H1
			107823192	3.24901	cytochrome P450 71A1-like, elicitor-inducible cytochrome P450	CYP
		1.1.1.219	107803097	1448.15	dihydroflavonol-4-reductase-like, dihydroflavonol-4-reductase	DFR
			107797232	415.873	dihydroflavonol-4-reductase
		1.14.11.19	107819370	2048	leucoanthocyanidin dioxygenase, anthocyanidin synthase 1	ANS/LDOX
			107778118	1782.89	leucoanthocyanidin dioxygenase-like, anthocyanidin synthase 2
			107787193	27.8576	leucoanthocyanidin dioxygenase-like
			107820810	21.1121	1-aminocyclopropane-1-carboxylate oxidase 1-like
			107787195	10.5561	leucoanthocyanidin dioxygenase-like
			107808500	6.06287	leucoanthocyanidin dioxygenase-like
			107778746	3.73213	protein SRG1-like
		1.17.1.3	107767471	0.209856	isoflavone reductase-like protein	LAR
			107806386	0.256075	isoflavone reductase homolog, leucoanthocyanidin reductase
	ko00942	1.14.11.23	107820810	21.1121	1-aminocyclopropane-1-carboxylate oxidase 1-like	FLS
			107778746	3.73213	protein SRG1-like [ Nicotiana tabacum
			107794305	0.435275	flavonol synthase/flavanone 3-hydroxylase
			107773708	0.466516	1-aminocyclopropane-1-carboxylate oxidase-like
			107814657	0.466516	flavonol synthase/flavanone 3-hydroxylase-like
		2.4.1.115	107781346	147.033	anthocyanidin 3-O-glucosyltransferase-like, flavonoid 3-O-glucosyltransferase	3GT
			107822886	45.2548	anthocyanidin 3-O-glucosyltransferase-like, flavonoid 3-O-glucosyltransferase
		2.4.2.51	107781522	45.2548	anthocyanidin 3-O-glucosyltransferase-like, anthocyanidin 3-O-glucoside 2'''-O-xylosyltransferase	UFGT
			107831042	36.7583	anthocyanidin 3-O-glucosyltransferase
			107767212	29.8571	anthocyanidin 3-O-glucosyltransferase-like
			107819220	11.3137	anthocyanidin 3-O-glucosyltransferase-like
	ko00943	2.1.1.212	107785995	0.164938	trans-resveratrol di-O-methyltransferase-like	HI4OMT
			107797481	0.287175	trans-resveratrol di-O-methyltransferase-like
		2.3.1.115	107776486	4	coumaroyl-CoA:anthocyanidin 3-O-glucoside-6''-O-coumaroyltransferase 2-like	IF7MAT
			107782061	2.63902	malonyl-coenzyme:anthocyanin 5-O-glucoside-6'''-O-malonyltransferase-like
		1.1.1.348	107796033	0.435275	vestitone reductase-like	VR
	ko00944	1.14.13.21	107795677	5.65685	flavonoid 3'-monooxygenase, flavonoid 3'-hydroxylase,	F3'H
			107823192	3.24901	cytochrome P450 71A1-like,elicitor-inducible cytochrome P450	CYP
		2.4.1.91	107781346	147.033	anthocyanidin 3-O-glucosyltransferase-like, flavonoid 3-O-glucosyltransferase	3GT2
			107822886	45.2548	anthocyanidin 3-O-glucosyltransferase-like, flavonoid 3-O-glucosyltransferase	3GT1
		2.1.1.76	107792977	0.267943	flavone 3'-O-methyltransferase 1-like
