# Supplementary material for: Identification of the Eutrema salsugineum EsMYB90 gene important for anthocyanin biosynthesis
Source: BMC Plant Biol. 2020 Apr 28;20:186. doi: 10.1186/s12870-020-02391-7 (PMC7189703; doi:10.1186/s12870-020-02391-7)
Supplement: Supplementary file 8 — Additional file 8. Detailed data for the expression analysis of anthocyanin biosynthesis genes in stem, young leaf and flower from two EsMYB90 transgenic tobacco lines and WT. [file 12870_2020_2391_MOESM8_ESM.xlsx]

## Sheet: Additional file 8
	Name Abbreviation	Name in NCBI	Gene ID (Accession number)	Transcript ID	Relative Expression
					L2			L4
					Stem	Young leaf (YL)	Flower	Stem	Young leaf (YL)	Flower
	Anthocyanin biosynthesis genes
	NtPAL	phenylalanine ammonia-lyase-like	107802063	XM_016625506.1	3.4825	2.45694	2.13861	4.55303	7.11192	2.77046
	NtCHS	chalcone synthase 2-like	107826422	XM_016653399.1	4.17056	5.54082	10.3869	10.3628	48.0815	4.0274
	NtCHI	chalcone--flavonone isomerase	107779699	XM_016600175.1	4.63748	4.82341	1.90988	5.08659	21.4079	1.29862
	NtF3H	naringenin,2-oxoglutarate 3-dioxygenase	107770893	XM_016590223.1	1.80263	2.08932	1.23122	4.51074	13.2101	1.02235
	NtF3'H	flavonoid 3'-monooxygenase	107795677	XM_016618350.1,XM_016618351.1	0.850852	1.64507	2.27408	0.449823	0.878265	0.746597
	NtDFR	dihydroflavonol-4-reductase-like	107803097	XM_016626713.1	764.121	1305.66	88.3454	501.495	4716.85	23.602
	NtLDOX	leucoanthocyanidin dioxygenase	107819370	XM_016645479.1	2469.7	4231.13	23.7601	3795.39	13434.1	11.5267
	NtUFGT	anthocyanidin 3-O-glucosyltransferase-like precursor	107781346	XM_016602356.1	8.61395	30.7694	253.065	9.89546	66.7278	153.281
